# Supplementary material for: High-Density Genetic Linkage Map Construction and Quantitative Trait Locus Mapping for Hawthorn (Crataegus pinnatifida Bunge)
Source: Sci Rep. 2017 Jul 14;7:5492. doi: 10.1038/s41598-017-05756-5 (PMC5511184; doi:10.1038/s41598-017-05756-5)
Supplement: Supplementary file 1 — Additional File A1 [file 41598_2017_5756_MOESM1_ESM.xls]

Homozygous:Number of homozygous individuals	Un_Genotype:Number of ungenotyped individuals.
Heterozygous:Number of heterozygous individuals
Sample	Homozygous	Heterozygous	Un_Genotype	Homozygous_SNP	Heterozygous_SNP	Ho/He
SZ109	8169	30517	0	82	30517	0.002687027
SZ110	6467	32219	0	28	32219	0.000869052
SZ1	10068	26206	2412	809	26206	0.030870793
SZ2	9302	26490	2894	869	26490	0.032804832
SZ3	9277	26635	2774	837	26635	0.031424817
SZ4	9668	27166	1852	721	27166	0.026540529
SZ5	10412	26158	2116	925	26158	0.035362031
SZ10	9419	27401	1866	1084	27401	0.0395606
SZ41	9868	26166	2652	746	26166	0.028510281
SZ42	9575	27157	1954	690	27157	0.025407814
SZ43	9692	26912	2082	879	26912	0.03266201
SZ44	10198	25976	2512	985	25976	0.037919618
SZ45	10451	26107	2128	924	26107	0.035392807
SZ96	9659	25785	3242	877	25785	0.034012022
SZ97	9446	25401	3839	733	25401	0.028857132
SZ98	9625	25503	3558	606	25503	0.02376191
SZ99	11081	24423	3182	970	24423	0.039716661
SZ100	9785	26383	2518	898	26383	0.034037069
SZ101	9181	23709	5796	752	23709	0.031717913
SZ103	8884	26510	3292	586	26510	0.022104866
SZ104	9650	25347	3689	798	25347	0.031483016
SZ105	8637	26384	3665	701	26384	0.026569133
SZ106	8923	26603	3160	725	26603	0.027252566
SZ107	8990	24424	5272	825	24424	0.033778251
SZ108	9744	27020	1922	779	27020	0.028830496
SZ57	9740	22247	6699	871	22247	0.039151346
SZ51	9822	26561	2303	873	26561	0.032867738
SZ52	10503	26758	1425	837	26758	0.031280365
SZ53	9877	26571	2238	872	26571	0.032817734
SZ54	10532	26859	1295	883	26859	0.032875386
SZ55	7541	29204	1941	99	29204	0.003389947
SZ56	9646	27623	1417	861	27623	0.031169677
SZ58	8421	28721	1544	570	28721	0.019846106
SZ59	10646	26495	1545	1000	26495	0.03774297
SZ60	10362	26454	1870	712	26454	0.026914644
SZ61	9834	27320	1532	647	27320	0.023682284
SZ62	9614	27751	1321	731	27751	0.026341393
SZ63	10818	26602	1266	930	26602	0.034959777
SZ64	10635	26650	1401	761	26650	0.028555347
SZ65	10696	26091	1899	792	26091	0.030355295
SZ66	10863	26457	1366	1019	26457	0.038515327
SZ67	10987	26366	1333	822	26366	0.031176515
SZ68	10910	26514	1262	841	26514	0.031719092
SZ69	10117	26640	1929	902	26640	0.033858859
SZ70	10011	26906	1769	933	26906	0.03467628
SZ71	10017	27201	1468	1166	27201	0.042866071
SZ72	8541	28854	1291	745	28854	0.025819644
SZ73	10547	26745	1394	1003	26745	0.037502337
SZ74	9429	28068	1189	847	28068	0.030176714
SZ75	9616	27088	1982	855	27088	0.031563792
SZ31	10364	26043	2279	951	26043	0.03651653
SZ32	10626	26407	1653	1020	26407	0.038626122
SZ33	10494	26620	1572	1054	26620	0.03959429
SZ34	10973	25976	1737	777	25976	0.029912227
SZ35	9378	26799	2509	668	26799	0.024926303
SZ36	10848	26225	1613	1171	26225	0.04465205
SZ37	9392	27974	1320	919	27974	0.032851934
SZ38	12047	25080	1559	1048	25080	0.041786284
SZ39	10371	27195	1120	945	27195	0.034749035
SZ40	9553	27162	1971	731	27162	0.026912598
SZ46	9509	27018	2159	694	27018	0.025686579
SZ47	10595	26397	1694	821	26397	0.031102019
SZ48	10582	25430	2674	866	25430	0.034054267
SZ49	10293	26594	1799	675	26594	0.025381665
SZ50	10652	25467	2567	1159	25467	0.045509876
SZ6	11372	24916	2398	1136	24916	0.045593193
SZ7	12906	23361	2419	1402	23361	0.060014554
SZ8	11552	25500	1634	1035	25500	0.040588235
SZ9	10625	25685	2376	954	25685	0.037142301
SZ11	10782	26356	1548	944	26356	0.035817271
SZ12	11727	25073	1886	1145	25073	0.045666653
SZ13	11343	25731	1612	1013	25731	0.039368855
SZ14	11283	26319	1084	860	26319	0.032676014
SZ15	11150	25725	1811	836	25725	0.03249757
SZ16	9871	26883	1932	671	26883	0.024960012
SZ17	9526	27611	1549	972	27611	0.035203361
SZ18	9161	28006	1519	735	28006	0.026244376
SZ19	9609	27627	1450	795	27627	0.028776197
SZ20	10527	25851	2308	920	25851	0.035588565
SZ21	10675	25967	2044	862	25967	0.03319598
SZ22	9699	27504	1483	676	27504	0.024578243
SZ23	9887	27213	1586	791	27213	0.02906699
SZ24	9627	27186	1873	712	27186	0.026189951
SZ25	10576	25827	2283	970	25827	0.037557595
SZ26	9913	26952	1821	974	26952	0.03613832
SZ27	10138	26974	1574	910	26974	0.03373619
SZ28	10796	25988	1902	1093	25988	0.042057873
SZ29	10725	25957	2004	917	25957	0.035327657
SZ30	10424	25683	2579	703	25683	0.027372192
SZ76	10043	27279	1364	916	27279	0.033578944
SZ77	9540	27844	1302	677	27844	0.024314035
SZ78	9727	27389	1570	996	27389	0.036364964
SZ79	10565	26930	1191	782	26930	0.029038247
SZ80	9516	27331	1839	811	27331	0.029673265
SZ81	10407	26343	1936	753	26343	0.028584444
SZ82	9571	27602	1513	971	27602	0.03517861
SZ83	10537	26196	1953	852	26196	0.032524049
SZ84	9866	27123	1697	836	27123	0.030822549
SZ85	11289	25060	2337	938	25060	0.037430168
SZ86	9954	27018	1714	891	27018	0.032978015
SZ87	10840	26106	1740	1061	26106	0.040641998
SZ88	9913	26773	2000	821	26773	0.030665222
SZ89	9344	27462	1880	799	27462	0.029094749
SZ90	8824	27201	2661	683	27201	0.025109371
SZ91	10092	26661	1933	871	26661	0.032669442
SZ92	10210	27348	1128	911	27348	0.033311394
SZ93	10905	26582	1199	935	26582	0.035174178
SZ94	9583	27781	1322	812	27781	0.029228609
SZ95	9772	27295	1619	890	27295	0.032606705
