# Supplementary material for: High-Density Genetic Linkage Map Construction and Quantitative Trait Locus Mapping for Hawthorn (Crataegus pinnatifida Bunge)
Source: Sci Rep. 2017 Jul 14;7:5492. doi: 10.1038/s41598-017-05756-5 (PMC5511184; doi:10.1038/s41598-017-05756-5)
Supplement: Supplementary file 2 — Additional File A2 [file 41598_2017_5756_MOESM2_ESM.xls]

Un_Genotype_Rate	Un_Genotype	Homozygous	Heterozygous	Homozygous_SNP	Heterozygous_SNP	Ref_ID	Ref_Seq	Loc	Ref_Base	Alt_Base	SZ109	SZ110	SZ1	SZ2	SZ3	SZ4	SZ5	SZ10	SZ41	SZ42	SZ43	SZ44	SZ45	SZ96	SZ97	SZ98	SZ99	SZ100	SZ101	SZ103	SZ104	SZ105	SZ106	SZ107	SZ108	SZ57	SZ51	SZ52	SZ53	SZ54	SZ55	SZ56	SZ58	SZ59	SZ60	SZ61	SZ62	SZ63	SZ64
0.1	11	42	56	9	56	ref-11	GTCTCGCCGACCTTATCTCCGGTGAAG	9	G	T	GT	GG	GT	GT	GT	GG	--	TT	GT	GG	TT	TT	--	--	GG	GT	GT	--	GT	GG	GT	GT	GG	GT	GT	GT	GG	GT	GT	GG	GG	GG	GG	TT	GT	GG	GG	TT	GT
0.1	11	50	48	0	48	ref-22	CTGACGGAGACGTTGTCTCCTATAACC	21	T	A	AT	AT	AT	AT	--	TT	TT	TT	TT	TT	AT	--	TT	AT	TT	TT	TT	TT	AT	AT	--	AT	AT	AT	AT	TT	AT	AT	AT	TT	AT	TT	--	AT	TT	--	TT	TT	TT
0.09	10	0	99	0	99	ref-22	CTGACGGAGACGTTGTCTCCTATAACC	26	C	G	CG	CG	CG	--	CG	CG	CG	CG	CG	CG	CG	CG	CG	CG	CG	CG	--	CG	CG	CG	--	CG	CG	CG	CG	CG	CG	CG	CG	CG	CG	CG	--	CG	CG	--	CG	CG	CG
0.09	10	0	99	0	99	ref-22	CTGACGGAGACGTTGTCTCCTATAACC	27	C	T	CT	CT	CT	--	CT	CT	CT	CT	CT	CT	CT	CT	CT	CT	CT	CT	--	CT	CT	CT	--	CT	CT	CT	CT	CT	CT	CT	CT	CT	CT	CT	--	CT	CT	--	CT	CT	CT
0.06	6	0	103	0	103	ref-33	TCCCCTGCAACGAGCTCTCCCAGGGCT	23	G	A	AG	AG	AG	AG	--	AG	AG	AG	AG	AG	AG	AG	AG	AG	AG	AG	AG	AG	--	AG	AG	AG	AG	AG	AG	--	AG	AG	AG	AG	AG	AG	AG	AG	AG	AG	AG	AG	AG
0.06	7	3	99	0	99	ref-33	TCCCCTGCAACGAGCTCTCCCAGGGCT	26	C	T	CT	CT	CT	CT	CT	CT	CT	CT	CT	CT	CT	CT	CT	CT	CT	CT	CT	CT	CT	--	CT	CT	CT	CT	CT	CT	CC	CT	CT	CT	--	CT	CT	CT	CT	CT	CT	CT	CT
0.01	1	49	59	48	59	ref-35	TCCTGAATCACGTGGCCTCCTCTGTTT	5	G	A	AG	AG	AA	AA	AA	AG	AG	AA	AG	AA	AG	AA	AA	AG	AG	AA	AG	AG	AG	AA	AA	AG	AG	AA	AA	--	AG	AG	AG	AG	AG	AA	AG	AG	AG	AG	AG	AG	AG
0	0	43	66	1	66	ref-38	GTGGCCTAAACACCGTCTCCTTTTGTC	24	T	G	TT	GT	TT	GT	GT	GT	GT	GT	TT	GT	TT	TT	GT	GT	GT	GT	TT	TT	TT	GT	GT	GT	TT	GT	TT	GG	TT	TT	GT	TT	GT	TT	GT	GT	TT	GT	GT	GT	TT
0.06	6	61	42	1	42	ref-39	GCTATGGTGACATCCCCTCCTAGTGTT	8	T	C	CT	TT	CT	TT	TT	CT	TT	TT	TT	TT	TT	TT	TT	CT	TT	CT	CT	TT	--	CT	--	TT	TT	TT	CT	TT	TT	CT	CT	TT	TT	TT	--	TT	CT	TT	TT	TT	CT
0.1	11	50	48	0	48	ref-41	TACTCGGTGACAGACTCTCCATTCTTC	5	C	G,T	CC	CT	CT	CC	--	--	CC	CG	--	CC	CG	CT	CC	CT	CT	CT	CT	CT	CT	CT	--	--	CT	CG	CT	CG	CG	CC	CC	CT	CT	CC	CT	CC	CC	CT	CC	CC	CC
0	0	0	109	0	109	ref-41	TACTCGGTGACAGACTCTCCATTCTTC	8	T	C	CT	CT	CT	CT	CT	CT	CT	CT	CT	CT	CT	CT	CT	CT	CT	CT	CT	CT	CT	CT	CT	CT	CT	CT	CT	CT	CT	CT	CT	CT	CT	CT	CT	CT	CT	CT	CT	CT	CT
0.05	5	29	75	0	75	ref-41	TACTCGGTGACAGACTCTCCATTCTTC	13	G	A	AG	GG	AG	--	GG	AG	AG	AG	AG	AG	AG	AG	AG	AG	AG	GG	AG	AG	AG	AG	AG	AG	AG	AG	GG	AG	AG	GG	AG	AG	GG	GG	GG	AG	AG	AG	GG	AG	GG
0.09	10	70	29	0	29	ref-44	TGCGACCCCACATTTACTCCCATATAG	2	G	A	GG	AG	GG	GG	GG	GG	AG	AG	GG	GG	--	GG	--	GG	GG	GG	GG	--	AG	AG	AG	GG	GG	GG	GG	GG	--	GG	GG	AG	AG	AG	--	GG	AG	--	GG	GG	AG
0.09	10	6	93	0	93	ref-46	GAACCGTCAACCTAGTCTCCATAAAAT	6	G	A	AG	AG	GG	AG	AG	AG	AG	AG	--	--	AG	AG	AG	AG	AG	--	AG	--	AG	AG	AG	--	AG	--	AG	--	AG	AG	AG	AG	AG	AG	AG	AG	AG	AG	AG	AG	AG
0	0	59	50	0	50	ref-48	TCATATAAAACAGTGTCTCCTTTTGTG	8	A	C	AA	AC	AA	AA	AA	AA	AC	AC	AA	AA	AA	AC	AA	AC	AC	AA	AA	AA	AA	AA	AA	AA	AC	AC	AC	AA	AC	AC	AC	AC	AC	AC	AA	AC	AC	AC	AA	AC	AA
0	0	59	50	0	50	ref-48	TCATATAAAACAGTGTCTCCTTTTGTG	15	G	A	GG	AG	GG	GG	GG	GG	AG	AG	GG	GG	GG	AG	GG	AG	AG	GG	GG	GG	GG	GG	GG	GG	AG	AG	AG	GG	AG	AG	AG	AG	AG	AG	GG	AG	AG	AG	GG	AG	GG
0.14	15	51	43	0	43	ref-50	CAGGACAAAACTTACACTCCTTGACCC	23	G	A	AG	AG	AG	GG	GG	AG	GG	GG	AG	AG	AG	AG	AG	GG	GG	AG	GG	GG	AG	AG	GG	GG	GG	GG	AG	GG	AG	GG	GG	AG	--	--	AG	GG	--	--	GG	GG	GG
0.14	15	14	80	0	80	ref-56	CTAATCCCAACCCCAACTCCAACCCTA	2	T	C	CT	CT	--	--	TT	CT	CT	TT	CT	CT	CT	CT	CT	--	TT	CT	CT	CT	CT	CT	CT	--	CT	CT	CT	TT	TT	CT	--	CT	TT	CT	CT	CT	--	TT	CT	CT	--
0.14	15	13	81	0	81	ref-56	CTAATCCCAACCCCAACTCCAACCCTA	26	T	C	CT	CT	--	--	TT	CT	CT	--	CT	CT	CT	CT	CT	--	TT	CT	CT	CT	CT	CT	CT	--	CT	CT	CT	TT	TT	CT	--	CT	TT	CT	CT	CT	--	TT	CT	CT	CT
0.06	7	81	21	0	21	ref-58	TTCTCTCCCACTTTTTCTCCATCTTTT	8	C	G	CG	CC	CC	CC	CC	--	CC	CC	CG	CG	CC	CC	CG	CC	CC	CG	CG	CC	CC	CG	--	CC	CG	CC	CG	CC	CG	CG	CC	CC	CC	CG	CC	CC	CC	CC	CC	CC	CC
0.06	6	54	49	0	49	ref-69	TGATGCACTACCGAAGCTCCATGACCT	6	C	T	CC	CT	CT	CT	CT	CC	CC	CT	CC	CC	CC	CC	CC	CT	CC	CC	CC	CC	CT	CT	CT	CC	CT	CT	CC	CC	CC	CT	CT	CT	CT	--	CT	CT	CC	--	CC	CT	CT
0.06	6	54	49	0	49	ref-69	TGATGCACTACCGAAGCTCCATGACCT	27	T	C	TT	CT	CT	CT	CT	TT	TT	CT	TT	TT	TT	TT	TT	CT	TT	TT	TT	TT	CT	CT	CT	TT	CT	CT	TT	TT	TT	CT	CT	CT	CT	--	CT	CT	TT	--	TT	CT	CT
0.01	1	2	106	0	106	ref-71	ATAGATGGTACTCGGCCTCCTGGTATT	4	G	T	GT	GT	GT	GT	GT	GT	GT	GT	GT	GT	GT	GT	GT	GT	GT	GT	GT	GT	GT	GT	GT	GT	GT	GT	GT	GG	GT	GT	GT	GT	GT	GT	GT	GT	GT	GT	GT	GT	GT
0	0	0	109	0	109	ref-71	ATAGATGGTACTCGGCCTCCTGGTATT	8	G	A	AG	AG	AG	AG	AG	AG	AG	AG	AG	AG	AG	AG	AG	AG	AG	AG	AG	AG	AG	AG	AG	AG	AG	AG	AG	AG	AG	AG	AG	AG	AG	AG	AG	AG	AG	AG	AG	AG	AG
0	0	55	54	0	54	ref-71	ATAGATGGTACTCGGCCTCCTGGTATT	26	T	A	AT	TT	TT	AT	AT	TT	AT	AT	TT	TT	TT	TT	TT	AT	AT	TT	AT	AT	TT	TT	AT	AT	AT	AT	TT	AT	TT	AT	TT	TT	TT	AT	TT	AT	TT	TT	AT	AT	AT
0.06	6	60	43	1	43	ref-74	GGGGCGGGTACAGTTCCTCCAACGTGA	2	G	A	AG	GG	AG	AG	--	GG	AG	AG	AG	GG	GG	AG	AG	GG	--	GG	--	AG	AG	AG	GG	AG	GG	--	AG	--	AG	GG	GG	AG	GG	GG	GG	AG	GG	GG	AG	GG	GG
0	0	0	109	0	109	ref-80	TTGTCCCCCACCATAGCTCCCACCTCT	7	C	A	AC	AC	AC	AC	AC	AC	AC	AC	AC	AC	AC	AC	AC	AC	AC	AC	AC	AC	AC	AC	AC	AC	AC	AC	AC	AC	AC	AC	AC	AC	AC	AC	AC	AC	AC	AC	AC	AC	AC
0.09	10	49	50	49	50	ref-89	TACTGCTCTACTATTCCTCCATTCGGC	14	T	G	GT	GT	GG	GT	GT	GT	GT	GG	GG	GT	GG	GG	GG	GG	GG	GT	GG	GT	GT	--	GG	GG	GT	GG	GT	--	GT	GG	GT	GG	GT	--	GT	GG	GT	GT	GT	GT	GT
0	0	1	108	1	108	ref-93	TTCCACCGAACATGCACTCCTTTCTCT	23	T	C	CT	CT	CT	CT	CT	CT	CT	CT	CT	CT	CT	CT	CT	CT	CT	CT	CT	CT	CT	CT	CT	CT	CT	CT	CT	CT	CT	CT	CT	CT	CT	CT	CT	CT	CT	CT	CT	CT	CT
0.04	4	28	77	0	77	ref-93	TTCCACCGAACATGCACTCCTTTCTCT	24	C	T	CC	CT	CT	CT	CT	CT	CT	CT	CC	CC	CT	CT	CT	CC	CT	CC	CC	CC	CC	CT	CC	CT	CT	CT	CT	CC	CC	CT	CT	CC	CT	CT	CT	CT	CT	CT	CT	CC	CT
0.13	14	41	54	6	54	ref-97	CCAGATGGCACCGTTTCTCCTTTCTTT	24	C	A	CC	AC	CC	CC	CC	AC	CC	CC	CC	AC	CC	CC	CC	CC	AC	AC	AC	AC	AC	CC	AC	CC	AC	AC	CC	AC	AA	AC	AC	AC	AC	CC	AC	CC	CC	CC	CC	AC	AC
0.13	14	41	54	6	54	ref-97	CCAGATGGCACCGTTTCTCCTTTCTTT	27	T	C	TT	CT	TT	TT	TT	CT	TT	TT	TT	CT	TT	TT	TT	TT	CT	CT	CT	CT	CT	TT	CT	TT	CT	CT	TT	CT	CC	CT	CT	CT	CT	TT	CT	TT	TT	TT	TT	CT	CT
0.02	2	41	66	0	66	ref-98	TATAGCCCTACCACCCCTCCCTTATGT	9	T	G	TT	GT	GT	GT	GT	TT	TT	TT	TT	GT	GT	GT	GT	GT	TT	GT	TT	GT	TT	TT	TT	TT	GT	--	GT	TT	GT	GT	TT	GT	GT	GT	GT	TT	GT	TT	GT	GT	GT
0.03	3	50	56	0	56	ref-98	TATAGCCCTACCACCCCTCCCTTATGT	15	C	G	CG	CC	CG	CC	CC	CG	CC	CG	CG	CG	CG	CG	CC	CG	CC	CC	CC	CG	CG	CC	CG	CC	CG	--	CC	CG	CG	CC	CC	CG	CC	CC	CC	CC	CC	CC	CC	CG	CG
0.13	14	30	65	0	65	ref-110	TCTCTACCCACTCAGACTCCCCATCTC	2	C	T	CT	CT	CT	CT	CT	CT	CT	CC	CT	CT	CT	CT	CT	CT	CT	CT	CT	CT	CT	CT	CT	CC	CC	CT	CT	CC	CT	CC	CT	CT	CT	--	--	CC	CT	CT	CC	CC	CT
0.06	7	9	93	0	93	ref-110	TCTCTACCCACTCAGACTCCCCATCTC	21	C	T	CT	CT	CT	CT	CT	CT	CT	CT	CT	CT	CT	CT	CT	CT	CT	CT	CT	CT	CT	CT	CT	CT	CT	CT	CT	CT	CT	CC	CT	CT	CT	--	CT	CC	CT	CT	CT	CT	CT
0.07	8	7	94	0	94	ref-113	CCATCAACGACGACACCTCCCTCGTCG	6	A	G	AG	AG	AA	AA	AA	--	AA	--	--	AG	AG	--	--	AG	AG	AG	AG	AG	AG	AA	AG	AG	--	--	AG	AG	AA	AG	AG	AG	AG	AG	AG	AG	AG	AG	AG	--	AG
0.07	8	7	94	0	94	ref-113	CCATCAACGACGACACCTCCCTCGTCG	22	T	A	AT	AT	TT	TT	TT	--	TT	--	--	AT	AT	--	--	AT	AT	AT	AT	AT	AT	TT	AT	AT	--	--	AT	AT	TT	AT	AT	AT	AT	AT	AT	AT	AT	AT	AT	--	AT
0.15	16	12	81	0	81	ref-113	CCATCAACGACGACACCTCCCTCGTCG	24	G	A	AG	AG	AG	--	AG	AG	AG	AG	AG	AG	AG	AG	AG	AG	AG	AG	AG	AG	AG	AG	--	--	AG	--	--	--	AG	AG	AG	GG	GG	--	--	--	AG	AG	GG	--	AG
0.06	7	47	55	1	55	ref-121	AGCCGAAACACTTTGACTCCTTACATT	4	C	G	CC	CG	CG	CG	CG	CC	CC	CG	CC	CG	CG	CC	CC	CG	--	CC	CC	CC	CG	CG	CG	CG	CG	--	CC	CC	CC	CG	CG	CG	CG	CG	CG	CG	CC	CG	CG	CG	CC
0	0	36	73	0	73	ref-128	AGCCCCCAGACCACTCCTCCCTCTTCA	25	T	C	CT	TT	TT	TT	TT	CT	CT	TT	CT	CT	TT	CT	CT	TT	CT	CT	CT	CT	TT	TT	CT	TT	TT	TT	CT	CT	CT	TT	TT	CT	TT	CT	TT	TT	CT	CT	CT	CT	CT
0	0	36	73	0	73	ref-128	AGCCCCCAGACCACTCCTCCCTCTTCA	27	A	T	AT	AA	AA	AA	AA	AT	AT	AA	AT	AT	AA	AT	AT	AA	AT	AT	AT	AT	AA	AA	AT	AA	AA	AA	AT	AT	AT	AA	AA	AT	AA	AT	AA	AA	AT	AT	AT	AT	AT
0	0	0	109	0	109	ref-132	TTTATGCACACCCAACCTCCAGACCAG	12	C	T	CT	CT	CT	CT	CT	CT	CT	CT	CT	CT	CT	CT	CT	CT	CT	CT	CT	CT	CT	CT	CT	CT	CT	CT	CT	CT	CT	CT	CT	CT	CT	CT	CT	CT	CT	CT	CT	CT	CT
0	0	0	109	0	109	ref-132	TTTATGCACACCCAACCTCCAGACCAG	24	C	T	CT	CT	CT	CT	CT	CT	CT	CT	CT	CT	CT	CT	CT	CT	CT	CT	CT	CT	CT	CT	CT	CT	CT	CT	CT	CT	CT	CT	CT	CT	CT	CT	CT	CT	CT	CT	CT	CT	CT
0.09	10	13	86	0	86	ref-139	GCTCCTGCGACGCCTCCTCCCGAAGGA	27	A	C	AC	AC	--	AC	AC	AC	AC	AC	--	AA	AC	AC	AC	AA	AC	--	AA	AC	AA	AA	AC	AC	AC	AC	AC	--	AC	AC	AC	AC	AC	AC	AC	AC	--	AC	AC	AC	AC
0	0	0	109	0	109	ref-148	ACCAACAAAACCTTCTCTCCTTTGGTT	16	T	C	CT	CT	CT	CT	CT	CT	CT	CT	CT	CT	CT	CT	CT	CT	CT	CT	CT	CT	CT	CT	CT	CT	CT	CT	CT	CT	CT	CT	CT	CT	CT	CT	CT	CT	CT	CT	CT	CT	CT
0.18	20	50	39	0	39	ref-164	ATATACGAGACTACTTCTCCGGTCTAG	4	T	C	CT	TT	CT	CT	CT	CT	TT	CT	--	CT	TT	CT	CT	TT	CT	CT	TT	CT	TT	CT	CT	TT	TT	--	CT	--	--	TT	TT	--	TT	CT	TT	TT	--	TT	--	TT	TT
0.03	3	2	104	0	104	ref-170	TAAAACACGACAGCAACTCCTCACCAC	1	T	A	AT	AT	AT	AT	AT	AT	AT	AT	AT	AT	AT	AT	AT	AT	AT	AT	AT	AT	AT	AT	AT	AT	AT	AT	AT	AT	AT	AT	AT	AT	AT	AT	AT	AT	TT	AT	AT	AT	AT
0.03	3	2	104	0	104	ref-170	TAAAACACGACAGCAACTCCTCACCAC	25	C	A	AC	AC	AC	AC	AC	AC	AC	AC	AC	AC	AC	AC	AC	AC	AC	AC	AC	AC	AC	AC	AC	AC	AC	AC	AC	AC	AC	AC	AC	AC	AC	AC	AC	AC	CC	AC	AC	AC	AC
0.15	16	49	44	1	44	ref-171	CAAAATGACACATGAGCTCCCTCCTTT	14	G	A	AG	GG	GG	AG	AG	AG	AG	GG	AG	AG	GG	GG	GG	AG	GG	GG	GG	GG	GG	AG	AG	AG	GG	AG	AG	--	--	AG	GG	GG	GG	--	AG	GG	GG	--	GG	GG	GG
0	0	0	109	0	109	ref-177	ACATTATGGACTTGCGCTCCAGCATTG	12	T	A	AT	AT	AT	AT	AT	AT	AT	AT	AT	AT	AT	AT	AT	AT	AT	AT	AT	AT	AT	AT	AT	AT	AT	AT	AT	AT	AT	AT	AT	AT	AT	AT	AT	AT	AT	AT	AT	AT	AT
0	0	0	109	0	109	ref-177	ACATTATGGACTTGCGCTCCAGCATTG	22	G	A	AG	AG	AG	AG	AG	AG	AG	AG	AG	AG	AG	AG	AG	AG	AG	AG	AG	AG	AG	AG	AG	AG	AG	AG	AG	AG	AG	AG	AG	AG	AG	AG	AG	AG	AG	AG	AG	AG	AG
0	0	0	109	0	109	ref-177	ACATTATGGACTTGCGCTCCAGCATTG	25	T	C	CT	CT	CT	CT	CT	CT	CT	CT	CT	CT	CT	CT	CT	CT	CT	CT	CT	CT	CT	CT	CT	CT	CT	CT	CT	CT	CT	CT	CT	CT	CT	CT	CT	CT	CT	CT	CT	CT	CT
0	0	40	69	16	69	ref-181	CTAACTCAGACTTCTGCTCCTGTTGGA	21	T	A	AT	AT	AT	AT	AT	AT	AA	AT	AT	AT	AT	AT	AT	AT	AT	TT	AT	TT	AT	TT	AT	AT	AT	AT	AT	AT	AA	AT	TT	TT	AT	AT	AT	TT	AT	AT	AA	AT	AT
0.01	1	0	108	0	108	ref-195	GATTGAATAACACCAGCTCCAACAGTC	21	A	G	AG	AG	AG	AG	AG	AG	AG	AG	AG	AG	AG	AG	AG	AG	AG	AG	AG	AG	AG	AG	AG	AG	AG	AG	AG	--	AG	AG	AG	AG	AG	AG	AG	AG	AG	AG	AG	AG	AG
0	0	51	58	0	58	ref-201	CCTGTGTCGACTCCCTCTCCGTCAGCA	26	C	T	CC	CT	CT	CT	CT	CC	CC	CC	CC	CT	CT	CT	CT	CT	CC	CC	CC	CC	CT	CC	CT	CC	CT	CT	CC	CT	CT	CC	CT	CC	CT	CT	CT	CT	CT	CC	CC	CC	CC
0	0	0	109	0	109	ref-203	TTCTGGTCAACCGTTGCTCCCTCAGAA	12	C	T	CT	CT	CT	CT	CT	CT	CT	CT	CT	CT	CT	CT	CT	CT	CT	CT	CT	CT	CT	CT	CT	CT	CT	CT	CT	CT	CT	CT	CT	CT	CT	CT	CT	CT	CT	CT	CT	CT	CT
0.03	3	58	48	0	48	ref-204	GACAATGCCACACACCCTCCACATCGA	3	C	T	CC	CT	CC	CT	CT	CT	CC	CT	CT	CT	CT	CC	CC	CC	CC	CC	CC	CT	CC	CT	CC	CT	CT	CC	CC	CT	CC	CC	CC	CT	CT	CC	CC	CC	CT	CC	CT	CT	CC
0.06	6	51	52	2	52	ref-204	GACAATGCCACACACCCTCCACATCGA	21	A	G	AG	AG	AG	AA	AA	AG	AA	AA	AG	AG	AG	AA	AG	AA	AA	AG	AA	AA	AG	AG	AA	AA	AA	AA	AG	AA	AG	AA	AA	AG	AG	AA	AG	--	AG	AG	AA	AA	AA
0	0	0	109	0	109	ref-212	TGAGGGGCCACCGCGCCTCCGTCATGG	5	G	A	AG	AG	AG	AG	AG	AG	AG	AG	AG	AG	AG	AG	AG	AG	AG	AG	AG	AG	AG	AG	AG	AG	AG	AG	AG	AG	AG	AG	AG	AG	AG	AG	AG	AG	AG	AG	AG	AG	AG
0.03	3	0	106	0	106	ref-214	GGTGTTATTACTTCAACTCCTTTACCA	4	G	A	AG	AG	AG	AG	AG	AG	AG	AG	AG	AG	AG	AG	AG	AG	AG	AG	AG	AG	AG	AG	AG	AG	AG	AG	AG	AG	AG	AG	AG	AG	AG	AG	AG	AG	AG	AG	AG	AG	AG
0.03	3	0	106	0	106	ref-214	GGTGTTATTACTTCAACTCCTTTACCA	21	T	A	AT	AT	AT	AT	AT	AT	AT	AT	AT	AT	AT	AT	AT	AT	AT	AT	AT	AT	AT	AT	AT	AT	AT	AT	AT	AT	AT	AT	AT	AT	AT	AT	AT	AT	AT	AT	AT	AT	AT
0.03	3	7	99	0	99	ref-217	CCAAAGCCAACACAATCTCCTATAATT	1	C	A	AC	AC	AC	AC	AC	AC	CC	AC	AC	AC	AC	AC	AC	AC	AC	AC	AC	AC	AC	AC	AC	AC	CC	AC	AC	AC	AC	AC	AC	AC	AC	AC	AC	AC	AC	AC	AC	AC	AC
0.05	5	1	103	1	103	ref-217	CCAAAGCCAACACAATCTCCTATAATT	9	A	G	AG	AG	AG	AG	AG	AG	AG	AG	AG	AG	AG	AG	AG	AG	AG	--	AG	AG	AG	AG	AG	AG	AG	AG	AG	AG	--	AG	--	AG	AG	AG	AG	AG	AG	AG	AG	AG	AG
0	0	0	109	0	109	ref-218	CTCCTTTCAACCCCTCCTCCCCGTACT	5	T	C	CT	CT	CT	CT	CT	CT	CT	CT	CT	CT	CT	CT	CT	CT	CT	CT	CT	CT	CT	CT	CT	CT	CT	CT	CT	CT	CT	CT	CT	CT	CT	CT	CT	CT	CT	CT	CT	CT	CT
0.12	13	47	49	47	49	ref-223	GGAAAACCCACTTGTCCTCCTCACTTA	14	G	A	AG	AG	AA	AA	AA	AG	AA	AA	AG	AG	AG	AA	AA	AA	AA	AA	AA	AG	AG	--	--	AA	--	AA	AA	AG	AG	AG	AA	AA	--	AG	AG	AG	AA	AA	AA	--	AG
0.16	17	52	40	0	40	ref-223	GGAAAACCCACTTGTCCTCCTCACTTA	24	C	T	CT	CC	CT	CT	CT	CC	CT	CT	CC	CC	CC	CT	CT	CT	CT	CT	CT	CC	--	CC	--	CT	CC	--	CT	CC	CC	CC	CT	CT	CC	CC	CC	--	CT	CT	CT	--	CC
0.11	12	5	92	4	92	ref-227	TAAATTCCTACTTATGCTCCATTTTTA	25	T	C	CT	CT	--	CT	--	CT	CT	TT	CT	CT	CT	CT	CT	CT	--	--	CT	CT	CT	CT	CT	CT	CT	CT	CT	--	CT	CT	CT	CT	CT	CT	CT	CC	CT	CT	CT	CT	CT
0.07	8	52	49	1	49	ref-229	CCAGCTGGGACAGTAACTCCATTGCAC	9	G	C	GG	CG	GG	GG	GG	GG	CG	CG	GG	--	GG	GG	GG	CG	GG	--	CG	GG	GG	CG	GG	GG	CG	GG	GG	GG	--	GG	GG	CG	CG	CG	CG	CG	GG	CG	CG	GG	CG
0.09	10	4	95	0	95	ref-230	ACAAGTCCAACGGTCTCTCCTGCGAAG	14	T	C	CT	CT	CT	CT	--	CT	CT	CT	CT	--	CT	CT	CT	CT	CT	CT	CT	--	CT	CT	CT	CT	CT	CT	CT	--	--	CT	CT	CT	CT	CT	CT	CT	CT	CT	CT	TT	CT
0.03	3	53	53	52	53	ref-234	CGACGGTCAACTTCCACTCCACCTGCT	5	G	T	GT	GT	TT	TT	TT	GT	TT	TT	GT	GT	TT	TT	TT	TT	--	GT	TT	TT	TT	GT	GT	TT	GT	GT	--	--	GT	GT	TT	GT	GT	GT	TT	GT	TT	GT	GT	GT	TT
0.03	3	53	53	52	53	ref-234	CGACGGTCAACTTCCACTCCACCTGCT	7	T	C	CT	CT	CC	CC	CC	CT	CC	CC	CT	CT	CC	CC	CC	CC	--	CT	CC	CC	CC	CT	CT	CC	CT	CT	--	--	CT	CT	CC	CT	CT	CT	CC	CT	CC	CT	CT	CT	CC
0	0	31	78	0	78	ref-235	TCAGGTTTTACAAGTTCTCCCTCGGAT	3	A	G	AG	AG	AG	AG	AG	AG	AG	AA	AG	AG	AG	AG	AG	AG	AA	AG	AG	AG	AG	AG	AG	AG	AG	AG	AG	AA	AA	AA	AA	AG	AG	AA	AG	AG	AG	AG	AA	AG	AG
0.02	2	0	107	0	107	ref-241	ACCCTACATACTGCAACTCCGTCCTCC	15	A	T	AT	AT	AT	AT	AT	AT	AT	AT	AT	AT	AT	AT	AT	AT	AT	AT	AT	AT	AT	AT	AT	AT	AT	AT	AT	AT	AT	AT	AT	AT	AT	AT	AT	AT	AT	AT	AT	AT	AT
0.18	20	23	66	3	66	ref-244	CTTTTTCTGACTGGCGCTCCACCCCGT	3	T	C	CT	CT	--	CT	CC	TT	--	CT	--	--	--	--	--	CT	--	--	--	--	--	--	TT	CT	--	CT	--	TT	--	CT	CT	CT	CT	CC	CT	CT	TT	CC	CT	CT	CT
0	0	0	109	0	109	ref-250	GAAACCCCAACACTTACTCCAGCATTC	24	A	C	AC	AC	AC	AC	AC	AC	AC	AC	AC	AC	AC	AC	AC	AC	AC	AC	AC	AC	AC	AC	AC	AC	AC	AC	AC	AC	AC	AC	AC	AC	AC	AC	AC	AC	AC	AC	AC	AC	AC
0.01	1	61	47	0	47	ref-251	CATTCACACACCCACCCTCCACCATTC	14	A	G	AG	AA	AA	AA	AA	AG	AA	AG	AG	AA	AA	AA	AA	AA	AG	AA	AA	AA	AA	AG	AA	AA	AA	AA	AA	--	AG	AG	AG	AA	AA	AG	AG	AA	AA	AA	AG	AA	AA
0.02	2	50	57	0	57	ref-254	ACTCGTGGTACTCCACCTCCTCCTCCA	2	C	T	CT	CT	CC	CC	CC	CT	CT	CC	CC	CT	CC	CC	CT	CC	CT	CT	CC	CC	CC	CC	CT	--	CT	CC	CC	CT	CC	CT	CT	CC	CT	CT	CT	CT	CT	CT	CC	CT	CT
0	0	0	109	0	109	ref-267	AGGCTATTGACAAGATCTCCTCAGGCC	23	A	T	AT	AT	AT	AT	AT	AT	AT	AT	AT	AT	AT	AT	AT	AT	AT	AT	AT	AT	AT	AT	AT	AT	AT	AT	AT	AT	AT	AT	AT	AT	AT	AT	AT	AT	AT	AT	AT	AT	AT
0	0	55	54	0	54	ref-268	CACTAGACTACCTCGTCTCCACCCCTT	14	C	T	CT	CC	CT	CT	CT	CT	CC	CC	CC	CC	CC	CC	CT	CC	CC	CT	CT	CT	CT	CT	CC	CT	CC	CC	CT	CC	CT	CT	CT	CC	CC	CT	CC	CT	CC	CC	CC	CC	CT
0	0	39	70	0	70	ref-268	CACTAGACTACCTCGTCTCCACCCCTT	23	C	T	CC	CT	CC	CC	CC	CT	CC	CC	CC	CT	CC	CC	CC	CC	CT	CT	CT	CT	CT	CC	CT	CC	CT	CT	CC	CT	CT	CT	CT	CT	CT	CC	CT	CT	CC	CC	CC	CT	CT
0.06	7	35	67	0	67	ref-269	TCACCTCCGACGGCCTCTCCCTCCTCT	2	C	T	CC	CT	CT	CT	CT	CC	CT	CT	CC	CC	CT	CT	CT	CT	CT	CC	CT	CC	CT	--	CC	CT	CT	--	CC	CT	CT	CT	--	CC	CT	CT	CC	CT	CT	CT	CT	CT	--
0.06	6	28	75	1	75	ref-269	TCACCTCCGACGGCCTCTCCCTCCTCT	4	C	A	AC	AC	AC	AC	--	AC	AC	AC	AC	AC	AC	CC	CC	AC	AC	AC	--	AC	AC	AC	AA	AC	AC	AC	AC	CC	AC	CC	CC	AC	AC	AC	CC	CC	CC	AC	AC	AC	CC
0.06	7	35	67	0	67	ref-269	TCACCTCCGACGGCCTCTCCCTCCTCT	12	G	T	GG	GT	GT	GT	GT	GG	GT	GT	GG	GG	GT	GT	GT	GT	GT	GG	GT	GG	GT	--	GG	GT	GT	--	GG	GT	GT	GT	--	GG	GT	GT	GG	GT	GT	GT	GT	GT	--
0.08	9	16	84	0	84	ref-279	TTTCTCTGAACACAAACTCCCTCTCCA	15	A	G	AG	AG	--	AG	AG	AA	AA	AG	AG	AG	AG	AG	AG	AG	AG	AG	AG	AG	AA	AA	AG	AG	AG	AG	AG	AG	AG	AA	AG	AA	AA	AG	AG	AG	AG	AG	AG	AG	AG
0.08	9	66	34	0	34	ref-279	TTTCTCTGAACACAAACTCCCTCTCCA	21	C	A	AC	CC	CC	--	--	CC	CC	--	CC	AC	AC	CC	AC	AC	AC	AC	--	AC	AC	AC	CC	CC	CC	AC	AC	CC	AC	CC	CC	AC	CC	CC	AC	CC	CC	AC	CC	CC	CC
0.07	8	16	85	0	85	ref-279	TTTCTCTGAACACAAACTCCCTCTCCA	22	T	C	CT	CT	--	CT	CT	TT	TT	CT	CT	CT	CT	CT	CT	CT	CT	CT	CT	CT	TT	TT	CT	CT	CT	CT	CT	CT	CT	TT	CT	TT	TT	CT	CT	CT	CT	CT	CT	CT	CT
0	0	50	59	0	59	ref-279	TTTCTCTGAACACAAACTCCCTCTCCA	26	C	A	AC	AC	CC	CC	CC	AC	AC	CC	AC	CC	AC	CC	CC	AC	AC	CC	CC	AC	AC	CC	AC	AC	AC	CC	CC	CC	CC	AC	AC	AC	AC	CC	AC	AC	AC	AC	AC	AC	CC
0.03	3	22	84	0	84	ref-282	AATGCTGCGACTCCCTCTCCTTCTCTA	5	C	T	CT	CT	CT	CT	CT	CC	CT	CT	CC	CC	CT	CT	CT	CT	CT	CT	CT	CT	CT	CT	CT	CT	CT	CT	CT	CT	CT	CT	CT	--	CC	CT	CT	CT	CC	CT	CT	CT	CT
0.03	3	22	84	0	84	ref-282	AATGCTGCGACTCCCTCTCCTTCTCTA	27	A	T	AT	AT	AT	AT	AT	AA	AT	AT	AA	AA	AT	AT	AT	AT	AT	AT	AT	AT	AT	AT	AT	AT	AT	AT	AT	AT	AT	AT	AT	--	AA	AT	AT	AT	AA	AT	AT	AT	AT
0	0	54	55	54	55	ref-285	GACCATAGGACCATCACTCCATGTCAC	8	G	T	GT	GT	TT	GT	GT	TT	GT	TT	TT	TT	TT	TT	GT	TT	GT	GT	GT	GT	TT	GT	TT	GT	TT	TT	GT	TT	TT	GT	GT	TT	GT	GT	GT	GT	GT	GT	GT	TT	TT
0.06	7	4	98	0	98	ref-286	AGGAGCGCCACGAGGTCTCCGACCACG	21	G	A	AG	AG	AG	GG	AG	--	AG	AG	--	AG	AG	AG	AG	AG	GG	AG	AG	AG	--	AG	AG	AG	--	--	AG	AG	AG	AG	AG	AG	AG	AG	AG	AG	AG	AG	AG	AG	AG
0	0	1	108	0	108	ref-286	AGGAGCGCCACGAGGTCTCCGACCACG	24	C	T	CT	CT	CT	CT	CT	CT	CT	CT	CT	CT	CT	CT	CT	CT	CT	CT	CT	CT	CC	CT	CT	CT	CT	CT	CT	CT	CT	CT	CT	CT	CT	CT	CT	CT	CT	CT	CT	CT	CT
0.07	8	2	99	0	99	ref-290	TCATAAACCACTTTTTCTCCATTATCA	26	C	A	AC	AC	AC	AC	AC	AC	AC	AC	AC	AC	AC	AC	AC	AC	AC	AC	AC	AC	AC	AC	AC	AC	AC	AC	AC	AC	AC	AC	AC	AC	AC	AC	AC	AC	AC	AC	AC	AC	AC
0	0	0	109	0	109	ref-294	GGTTCGATAACACTCACTCCTACTATC	9	A	T	AT	AT	AT	AT	AT	AT	AT	AT	AT	AT	AT	AT	AT	AT	AT	AT	AT	AT	AT	AT	AT	AT	AT	AT	AT	AT	AT	AT	AT	AT	AT	AT	AT	AT	AT	AT	AT	AT	AT
0	0	0	109	0	109	ref-294	GGTTCGATAACACTCACTCCTACTATC	25	A	C,T	AC	AC	AC	AC	AC	AC	AC	AC	AT	AC	AC	AC	AC	AC	AC	CT	AC	AC	AT	AC	AC	AC	AC	AT	AC	AC	AC	AC	AC	AC	AC	CT	AC	AC	AC	AC	AC	AC	AC
0.16	17	2	90	0	90	ref-297	CCGACCAAAACCAGGCCTCCGATGAGG	23	T	C	CT	CT	CT	CT	CT	CT	CT	CT	CT	CT	CT	CT	CT	--	CT	CT	CT	--	CT	CT	CT	--	CT	CT	CT	TT	--	CT	--	CT	CT	CT	CT	CT	CT	CT	CT	CT	CT
0.16	17	2	90	0	90	ref-297	CCGACCAAAACCAGGCCTCCGATGAGG	24	G	A	AG	AG	AG	AG	AG	AG	AG	AG	AG	AG	AG	AG	AG	--	AG	AG	AG	--	AG	AG	AG	--	AG	AG	AG	GG	--	AG	--	AG	AG	AG	AG	AG	AG	AG	AG	AG	AG
0	0	0	109	0	109	ref-305	TCACGTTGAACGCAAGCTCCGTGAATT	23	G	A	AG	AG	AG	AG	AG	AG	AG	AG	AG	AG	AG	AG	AG	AG	AG	AG	AG	AG	AG	AG	AG	AG	AG	AG	AG	AG	AG	AG	AG	AG	AG	AG	AG	AG	AG	AG	AG	AG	AG
0.02	2	56	51	0	51	ref-307	TCTAGCAGAACGCAAGCTCCCCGAATA	26	T	C	TT	CT	TT	CT	CT	CT	TT	CT	CT	CT	TT	CT	TT	TT	TT	TT	TT	CT	CT	CT	--	CT	CT	CT	CT	TT	TT	TT	TT	CT	CT	TT	TT	TT	CT	TT	TT	CT	TT
0.05	5	5	99	2	99	ref-314	CCCTGATCAACGCCAACTCCAGGACCG	22	G	C	CG	CG	CG	--	CG	CG	CG	CG	CG	CG	CG	--	CC	CC	CG	CG	CG	CG	--	CG	CG	CG	CG	CG	CG	CG	CG	CG	CG	CG	CG	CG	CG	CG	CG	CG	CG	CG	CG
0.05	5	5	99	2	99	ref-314	CCCTGATCAACGCCAACTCCAGGACCG	23	G	C	CG	CG	CG	--	CG	CG	CG	CG	CG	CG	CG	--	CC	CC	CG	CG	CG	CG	--	CG	CG	CG	CG	CG	CG	CG	CG	CG	CG	CG	CG	CG	CG	CG	CG	CG	CG	CG	CG
0.05	5	1	103	0	103	ref-316	AAAGGTTTTACTGTAGCTCCGTGTTTT	22	T	C	CT	CT	CT	CT	CT	CT	CT	CT	CT	CT	CT	CT	CT	CT	CT	--	CT	CT	--	CT	--	CT	CT	CT	CT	CT	CT	--	CT	CT	CT	CT	CT	CT	CT	CT	CT	CT	CT
0.08	9	57	43	1	43	ref-320	AATGCTCCTACATCTTCTCCATCCCAA	7	C	T	CC	CT	CC	CC	CC	CT	CT	CC	CC	CT	CC	CC	CC	CT	CT	CC	CT	CC	--	CC	CC	CC	CT	CC	CC	CC	CT	TT	CT	--	CT	CT	CT	--	CC	CT	CT	CC	CC
0.09	10	46	53	0	53	ref-329	CTTTTCTCCACGTCTCCTCCGTTGGTT	12	G	A	AG	GG	--	AG	AG	AG	GG	AG	AG	AG	AG	GG	GG	--	--	--	GG	AG	--	GG	AG	AG	--	AG	AG	--	GG	GG	AG	AG	GG	GG	AG	GG	GG	AG	GG	GG	GG
0.01	1	2	106	2	106	ref-330	TTTCACTGAACCAAGACTCCTTAAAGA	22	T	C	CT	CT	CT	CT	CT	CT	CT	CT	CT	CT	CT	CT	CT	CT	--	CT	CT	CT	CT	CT	CT	CT	CT	CT	CT	CT	CT	CT	CT	CT	CT	CT	CT	CT	CT	CT	CT	CT	CT
0.06	7	48	54	0	54	ref-355	TTTCGTGGGACGCTTTCTCCTTGTCCT	26	C	A	AC	AC	CC	CC	CC	AC	AC	CC	--	CC	--	CC	CC	AC	--	CC	AC	--	AC	--	--	AC	AC	CC	CC	CC	AC	--	AC	AC	AC	CC	AC	AC	AC	AC	AC	AC	AC
0.02	2	2	105	0	105	ref-360	TTATAGGCAACAAGACCTCCTAAGTTG	12	A	T	AT	AT	AT	AT	AT	AT	AT	AT	AT	AT	AT	AT	AT	AT	AT	AT	AT	AT	AT	AT	AT	AT	AT	AT	AT	AT	AT	AT	AT	AT	AT	AT	AT	AT	AT	AT	AT	AT	AA
0	0	0	109	0	109	ref-360	TTATAGGCAACAAGACCTCCTAAGTTG	26	T	A	AT	AT	AT	AT	AT	AT	AT	AT	AT	AT	AT	AT	AT	AT	AT	AT	AT	AT	AT	AT	AT	AT	AT	AT	AT	AT	AT	AT	AT	AT	AT	AT	AT	AT	AT	AT	AT	AT	AT
0.04	4	3	102	0	102	ref-368	ATAGAAATTACATTTCCTCCTCATACT	23	A	G,T	AA	AG	AG	AG	AG	AG	AG	AG	AG	AG	AG	AG	AG	AG	AG	AG	AG	AG	AG	AG	AG	AG	--	AG	AG	AG	AG	AG	AG	AG	AG	AG	AG	AG	AG	AG	AG	AG	AG
0.17	19	40	50	0	50	ref-378	TGATTCATGACACGGACTCCGTTAATC	15	G	A	GG	AG	GG	AG	AG	AG	AG	GG	GG	AG	AG	AG	GG	AG	AG	--	AG	--	--	AG	--	GG	AG	GG	GG	AG	--	AG	--	GG	AG	AG	AG	GG	GG	AG	AG	GG	AG
0.12	13	43	53	1	53	ref-380	TCAATAGCCACACATGCTCCAGGCCAC	6	A	C,G	AC	AA	AA	--	AC	AC	AA	AC	AC	AC	AC	AC	AA	AC	AA	AA	--	AC	--	AC	--	AC	AC	AA	AC	AC	AC	--	AC	AA	AA	AC	AA	--	AA	AA	AA	AA	AC
0.11	12	45	52	1	52	ref-380	TCAATAGCCACACATGCTCCAGGCCAC	7	G	C	CG	GG	GG	--	CG	CG	GG	CG	CG	CG	CG	CG	GG	CG	GG	GG	--	CG	--	CG	--	CG	CG	GG	CG	CG	CG	--	CG	GG	GG	CG	GG	--	GG	GG	GG	GG	CG
0.01	1	0	108	0	108	ref-381	AGCAACGACACAATTGCTCCTCTGGAT	3	C	T	CT	CT	CT	CT	CT	CT	CT	CT	CT	CT	CT	CT	CT	CT	CT	CT	CT	CT	CT	--	CT	CT	CT	CT	CT	CT	CT	CT	CT	CT	CT	CT	CT	CT	CT	CT	CT	CT	CT
0	0	0	109	0	109	ref-400	TACTGTGACACTTTTGCTCCTGTCGCT	6	T	C	CT	CT	CT	CT	CT	CT	CT	CT	CT	CT	CT	CT	CT	CT	CT	CT	CT	CT	CT	CT	CT	CT	CT	CT	CT	CT	CT	CT	CT	CT	CT	CT	CT	CT	CT	CT	CT	CT	CT
0.01	1	41	67	0	67	ref-400	TACTGTGACACTTTTGCTCCTGTCGCT	22	G	A	AG	GG	GG	AG	GG	AG	AG	GG	AG	AG	GG	AG	AG	AG	AG	GG	AG	GG	GG	AG	AG	AG	AG	AG	GG	AG	AG	AG	AG	GG	GG	AG	AG	AG	GG	AG	GG	AG	GG
0.02	2	65	42	0	42	ref-400	TACTGTGACACTTTTGCTCCTGTCGCT	24	C	G	CG	CC	CC	CG	CC	CG	CG	CC	CG	CG	CC	CC	CC	CG	CC	CC	CC	CC	CC	CG	CG	CG	CC	CG	CC	CC	--	CG	CC	CC	CC	CG	CG	CC	CC	--	CC	CC	CC
0	0	0	109	0	109	ref-410	ACTAAGAGAACCGGCTCTCCAACTTAC	14	G	A	AG	AG	AG	AG	AG	AG	AG	AG	AG	AG	AG	AG	AG	AG	AG	AG	AG	AG	AG	AG	AG	AG	AG	AG	AG	AG	AG	AG	AG	AG	AG	AG	AG	AG	AG	AG	AG	AG	AG
0.01	1	49	59	0	59	ref-411	CCGTCATCCACTGAACCTCCTCACACT	1	C	T	CC	CT	CT	CT	CT	CC	CC	CT	CC	CT	CT	CC	CC	--	CC	CC	CC	CC	CT	CT	CT	CT	CT	CT	CC	CC	CC	CT	CT	CT	CT	CT	CT	CT	CC	CT	CT	CT	CC
0.01	1	41	67	0	67	ref-413	GCATGCGTTACTCTGTCTCCCAAGTAG	21	C	T	CC	CT	CC	CT	CT	CT	CT	CT	CC	CT	CC	CC	CT	CT	CT	CT	CC	CC	CC	CT	CT	CT	CC	CT	CC	CT	CC	CC	CT	CC	CT	CC	CT	CT	CC	CT	CT	CT	CC
0.01	1	24	84	0	84	ref-414	CTTACATAAACTCAAACTCCATTCTTG	7	T	G	GT	GT	TT	GT	GT	GT	GT	GT	GT	TT	GT	GT	TT	GT	GT	TT	GT	GT	GT	GT	GT	GT	GT	TT	GT	GT	GT	GT	GT	GT	GT	TT	GT	GT	GT	GT	GT	GT	GT
0.01	1	24	84	0	84	ref-414	CTTACATAAACTCAAACTCCATTCTTG	16	A	G	AG	AG	AA	AG	AG	AG	AG	AG	AG	AA	AG	AG	AA	AG	AG	AA	AG	AG	AG	AG	AG	AG	AG	AA	AG	AG	AG	AG	AG	AG	AG	AA	AG	AG	AG	AG	AG	AG	AG
0	0	57	52	1	52	ref-414	CTTACATAAACTCAAACTCCATTCTTG	23	T	A	AT	TT	AT	AT	AT	AT	TT	TT	TT	TT	TT	TT	AA	TT	TT	AT	AT	AT	AT	AT	TT	AT	TT	TT	AT	TT	AT	AT	AT	TT	TT	AT	TT	AT	TT	TT	TT	TT	AT
0.19	21	38	50	0	50	ref-419	ATCCCCTCAACAAAAACTCCACCGCCA	22	C	G	CC	CG	--	--	--	CC	--	--	--	--	CC	CG	CG	CG	--	--	--	CG	--	CC	CG	--	--	CC	CC	CG	CC	CC	CG	CG	CG	CC	CG	CG	--	CC	CC	CG	CC
0.12	13	48	48	0	48	ref-429	TCACGTTTCACTCTCTCTCCCGTCGAA	2	C	A	AC	AC	AC	AC	--	CC	--	CC	AC	CC	AC	--	CC	AC	CC	AC	--	CC	AC	CC	CC	CC	--	AC	--	AC	CC	CC	CC	AC	AC	CC	AC	AC	AC	CC	AC	CC	CC
0.08	9	57	43	0	43	ref-429	TCACGTTTCACTCTCTCTCCCGTCGAA	21	C	T	CC	CT	CT	--	CT	CC	CT	--	CC	--	CC	CT	CT	CT	CT	CT	CT	CC	CT	CT	CC	CT	--	CC	CT	--	CT	CC	CC	CC	CT	CT	CC	CC	CC	CT	CC	CT	CT
0.04	4	5	100	0	100	ref-429	TCACGTTTCACTCTCTCTCCCGTCGAA	24	C	A	AC	AC	AC	AC	AC	AC	AC	AC	AC	AC	AC	CC	CC	CC	AC	AC	AC	AC	--	AC	AC	AC	CC	AC	--	AC	--	AC	AC	AC	AC	AC	AC	AC	AC	AC	AC	AC	AC
0.04	4	5	100	0	100	ref-429	TCACGTTTCACTCTCTCTCCCGTCGAA	26	A	C	AC	AC	AC	AC	AC	AC	AC	AC	AC	AC	AC	AA	AA	AA	AC	AC	AC	AC	--	AC	AC	AC	AA	AC	--	AC	--	AC	AC	AC	AC	AC	AC	AC	AC	AC	AC	AC	AC
0.01	1	0	108	0	108	ref-432	CTAATTAGGACAAAATCTCCATGTATC	9	G	A	AG	AG	AG	AG	AG	AG	AG	AG	AG	AG	AG	AG	AG	AG	AG	AG	AG	AG	AG	AG	AG	AG	AG	AG	AG	AG	AG	AG	AG	AG	AG	AG	AG	AG	AG	AG	AG	AG	AG
0.17	19	65	25	0	25	ref-435	TATTCTTTGACATTTTCTCCTTAGCAA	1	T	C	CT	CT	TT	TT	CT	TT	CT	TT	TT	--	TT	TT	TT	TT	TT	TT	TT	CT	TT	CT	TT	TT	CT	TT	TT	--	TT	TT	CT	TT	--	--	CT	--	--	CT	TT	--	CT
0.14	15	16	78	0	78	ref-435	TATTCTTTGACATTTTCTCCTTAGCAA	23	A	G	AG	AG	AG	AG	AG	AG	AG	AA	AG	AG	AG	AG	AG	AG	AA	AG	AG	AG	AG	AG	AG	AG	AG	AG	AG	AG	AA	AG	AG	AA	--	--	AG	--	AG	AG	--	AG	AG
0.11	12	70	27	0	27	ref-435	TATTCTTTGACATTTTCTCCTTAGCAA	24	G	A	GG	AG	GG	GG	GG	GG	GG	GG	GG	GG	AG	GG	GG	AG	GG	AG	GG	GG	GG	GG	GG	AG	AG	AG	AG	AG	GG	GG	GG	AG	--	GG	GG	--	GG	--	AG	GG	GG
0.04	4	32	73	0	73	ref-438	GATTCCCCTACCTGATCTCCAAGTCAA	12	C	G	CG	CG	CG	CG	CG	CG	CC	CG	CG	CG	CG	CG	CG	CC	CC	CG	CC	CG	CG	CG	CC	CG	CC	CG	CG	--	CG	CC	CC	CC	CG	CC	CG	CC	CG	CG	CC	CC	CC
0.03	3	29	77	0	77	ref-438	GATTCCCCTACCTGATCTCCAAGTCAA	25	C	T	CT	CT	CT	CT	CT	CT	CC	CT	CT	CT	CT	CT	CT	CC	CC	CT	--	CT	CT	CT	CC	CT	CC	CT	CT	CT	CT	CC	CC	CT	CT	CC	CT	CC	CT	CT	CC	CT	CC
0.08	9	19	81	0	81	ref-442	TTCCATCCTACAAAGCCTCCTTGATAA	2	T	C	CT	CT	CT	CT	CT	CT	CT	CT	CT	CT	CT	CT	CT	CT	CT	CT	CT	CT	CT	CT	CT	CT	CT	CT	CT	CT	TT	--	TT	CT	CT	TT	TT	CT	CT	--	CT	TT	CT
0.08	9	19	81	0	81	ref-442	TTCCATCCTACAAAGCCTCCTTGATAA	7	C	T	CT	CT	CT	CT	CT	CT	CT	CT	CT	CT	CT	CT	CT	CT	CT	CT	CT	CT	CT	CT	CT	CT	CT	CT	CT	CT	CC	--	CC	CT	CT	CC	CC	CT	CT	--	CT	CC	CT
0.01	1	0	108	0	108	ref-443	ATGTTATTTACCTCTACTCCTTTTTCT	2	T	C	CT	CT	CT	CT	CT	CT	CT	CT	CT	CT	CT	CT	CT	CT	CT	CT	CT	CT	CT	CT	CT	CT	--	CT	CT	CT	CT	CT	CT	CT	CT	CT	CT	CT	CT	CT	CT	CT	CT
0.01	1	0	108	0	108	ref-443	ATGTTATTTACCTCTACTCCTTTTTCT	3	G	A	AG	AG	AG	AG	AG	AG	AG	AG	AG	AG	AG	AG	AG	AG	AG	AG	AG	AG	AG	AG	AG	AG	--	AG	AG	AG	AG	AG	AG	AG	AG	AG	AG	AG	AG	AG	AG	AG	AG
0	0	0	109	0	109	ref-454	TATCCCAACACGTAGCCTCCATCTCAT	13	T	C	CT	CT	CT	CT	CT	CT	CT	CT	CT	CT	CT	CT	CT	CT	CT	CT	CT	CT	CT	CT	CT	CT	CT	CT	CT	CT	CT	CT	CT	CT	CT	CT	CT	CT	CT	CT	CT	CT	CT
0	0	0	109	0	109	ref-454	TATCCCAACACGTAGCCTCCATCTCAT	25	C	T	CT	CT	CT	CT	CT	CT	CT	CT	CT	CT	CT	CT	CT	CT	CT	CT	CT	CT	CT	CT	CT	CT	CT	CT	CT	CT	CT	CT	CT	CT	CT	CT	CT	CT	CT	CT	CT	CT	CT
0.05	5	39	65	0	65	ref-457	ACAAATCAAACTAGGGCTCCCGCCAAC	1	A	C	AA	AC	AC	AC	AC	AC	AA	AA	AC	AA	AA	AA	AA	AC	AC	AC	AC	AC	AA	AC	AC	AC	AC	--	AC	--	AC	AC	AA	AC	AC	AA	AC	AA	AA	AC	AC	AA	AC
0.05	5	39	65	0	65	ref-457	ACAAATCAAACTAGGGCTCCCGCCAAC	3	A	T	AA	AT	AT	AT	AT	AT	AA	AA	AT	AA	AA	AA	AA	AT	AT	AT	AT	AT	AA	AT	AT	AT	AT	--	AT	--	AT	AT	AA	AT	AT	AA	AT	AA	AA	AT	AT	AA	AT
0.1	11	70	28	0	28	ref-462	GACCTGTTCACCAAATCTCCACCAAAG	1	G	A	AG	AG	AG	--	AG	GG	GG	AG	AG	AG	GG	GG	GG	--	--	--	AG	AG	--	GG	GG	AG	AG	GG	GG	GG	AG	AG	GG	GG	AG	GG	GG	GG	GG	AG	GG	GG	GG
0.12	13	40	56	0	56	ref-462	GACCTGTTCACCAAATCTCCACCAAAG	6	G	A	GG	AG	--	AG	GG	--	GG	AG	GG	GG	AG	--	GG	GG	--	AG	AG	AG	--	--	--	GG	GG	GG	GG	GG	GG	GG	AG	AG	AG	AG	AG	AG	AG	GG	AG	AG	AG
0.15	16	20	73	0	73	ref-462	GACCTGTTCACCAAATCTCCACCAAAG	9	C	T	CT	CT	CT	CT	CT	CT	CT	CT	CT	CT	CT	--	CT	CT	--	--	CT	CT	--	CT	CT	CT	CT	CC	--	CT	CT	CT	CT	--	CT	CC	CT	CT	CC	CT	CC	--	CT
0.03	3	1	105	0	105	ref-462	GACCTGTTCACCAAATCTCCACCAAAG	15	A	G	AG	AG	AG	AA	AG	AG	AG	AG	AG	--	AG	AG	AG	AG	AG	AG	AG	AG	--	AG	AG	--	AG	AG	AG	AG	AG	AG	AG	AG	AG	AG	AG	AG	AG	AG	AG	AG	AG
0.07	8	46	55	0	55	ref-462	GACCTGTTCACCAAATCTCCACCAAAG	24	A	G	AG	AA	AA	AG	AG	AG	AG	AA	AG	AG	AG	--	AG	AG	AA	AA	--	AA	--	AG	AG	AA	AG	AA	--	AG	AG	AG	AG	AA	AA	AA	AG	AG	AA	AG	AA	--	AG
0.02	2	14	93	0	93	ref-467	AGGTTACACACCACTTCTCCTATGCAA	6	A	G	AG	AG	AG	AG	AG	AG	AG	AG	AG	AG	AG	AG	AG	AG	AG	AG	AG	AG	AG	AG	AG	AG	AG	AG	AG	AG	AG	AG	AG	AG	--	AG	AG	AG	AG	AG	AG	AG	AG
0.02	2	14	93	0	93	ref-467	AGGTTACACACCACTTCTCCTATGCAA	21	T	C	CT	CT	CT	CT	CT	CT	CT	CT	CT	CT	CT	CT	CT	CT	CT	CT	CT	CT	CT	CT	CT	CT	CT	CT	CT	CT	CT	CT	CT	CT	--	CT	CT	CT	CT	CT	CT	CT	CT
0.04	4	54	51	24	51	ref-469	CCTAGGTTTACTTGCACTCCAAGTCAT	5	G	T	GT	GT	GT	GT	GT	GG	GT	GT	GG	TT	GG	GT	TT	GG	GT	TT	GT	GG	GG	GT	GT	GT	GG	TT	GT	TT	GG	GG	GT	GG	GT	TT	GT	GG	GG	GT	GT	GG	GG
0.04	4	3	102	2	102	ref-470	AACACATTAACACGTGCTCCCATCCTG	14	G	C	CG	CG	CG	CG	CG	CG	CG	CG	CG	CG	CG	CG	CG	CG	CC	--	--	CG	CG	CG	CG	CG	CG	--	CG	--	CG	CG	CG	CG	CG	CG	CG	CG	CG	CG	CG	CG	CG
0.15	16	47	46	1	46	ref-483	TACTGTCCAACATAGTCTCCAAGTTTA	14	A	G	AG	AA	--	--	AG	AG	--	AA	AA	--	AG	--	--	--	--	--	AG	--	--	--	AA	--	--	--	AG	--	AG	AG	AG	AA	AA	AA	AA	AG	AG	AA	AA	AA	AG
0.15	16	47	46	1	46	ref-483	TACTGTCCAACATAGTCTCCAAGTTTA	24	T	C	CT	TT	--	--	CT	CT	--	TT	TT	--	CT	--	--	--	--	--	CT	--	--	--	TT	--	--	--	CT	--	CT	CT	CT	TT	TT	TT	TT	CT	CT	TT	TT	TT	CT
0.15	16	42	51	0	51	ref-488	GGTTCTTCGACCATTTCTCCTGTAATA	8	C	G	CC	CG	--	CG	CG	CC	CC	CG	--	CG	CG	CC	CC	CG	CC	CC	CC	CC	CG	--	CG	CG	CG	CG	CC	CC	CC	CG	CG	CG	CG	CG	CG	CG	CC	CG	CG	CG	CC
0	0	0	109	0	109	ref-504	CTTAGGGGCACGGTTTCTCCCCTGGAT	13	G	A	AG	AG	AG	AG	AG	AG	AG	AG	AG	AG	AG	AG	AG	AG	AG	AG	AG	AG	AG	AG	AG	AG	AG	AG	AG	AG	AG	AG	AG	AG	AG	AG	AG	AG	AG	AG	AG	AG	AG
0	0	0	109	0	109	ref-504	CTTAGGGGCACGGTTTCTCCCCTGGAT	16	T	C	CT	CT	CT	CT	CT	CT	CT	CT	CT	CT	CT	CT	CT	CT	CT	CT	CT	CT	CT	CT	CT	CT	CT	CT	CT	CT	CT	CT	CT	CT	CT	CT	CT	CT	CT	CT	CT	CT	CT
0.14	15	18	76	0	76	ref-512	TCTTCCAGAACACCAGCTCCCCATTAT	2	C	T	CT	CT	CT	CT	CT	CT	CT	CC	CC	CC	CT	CC	CT	CT	CT	CT	CT	CT	CC	CT	CT	CT	--	CT	CT	CT	--	CT	CT	CT	CT	--	CT	CT	CT	--	CT	CT	CT
0.04	4	50	55	2	55	ref-515	TCCCCAACAACTCCACCTCCTAACCCT	8	C	T	CT	CT	CC	CT	TT	CC	CT	CC	CC	CC	CC	CC	CT	CT	CT	CT	CT	CT	CC	CT	CC	CT	CC	CC	CT	CC	--	CT	CT	CC	CT	CT	CT	CT	CT	CT	CT	CC	CC
0.05	5	49	55	2	55	ref-515	TCCCCAACAACTCCACCTCCTAACCCT	23	A	T	AT	AT	AA	AT	TT	AA	AT	AA	AA	AA	AA	AA	AT	AT	AT	AT	AT	AT	AA	AT	AA	AT	AA	AA	AT	AA	--	AT	AT	AA	AT	AT	AT	AT	AT	AT	AT	AA	AA
0.07	8	36	65	0	65	ref-517	TGTTGAAGCACGCTAGCTCCGAAACAG	22	A	C	AA	AC	AC	AA	AA	AC	AA	--	AC	AA	AC	AC	AC	AA	AC	AA	AC	AC	--	AA	AA	--	AC	AA	AA	AA	AC	AC	AC	AC	AA	AC	AA	--	AC	AA	AC	AC	AC
0	0	0	109	0	109	ref-518	TTAATCGCCACAATGTCTCCTTCCACC	6	C	T	CT	CT	CT	CT	CT	CT	CT	CT	CT	CT	CT	CT	CT	CT	CT	CT	CT	CT	CT	CT	CT	CT	CT	CT	CT	CT	CT	CT	CT	CT	CT	CT	CT	CT	CT	CT	CT	CT	CT
0.02	2	0	107	0	107	ref-525	CCAAATTGCACTTCGACTCCAATGTAT	8	G	A	AG	AG	AG	AG	AG	AG	AG	AG	AG	AG	AG	AG	AG	AG	AG	AG	AG	AG	AG	AG	AG	AG	AG	AG	AG	AG	AG	AG	AG	AG	AG	AG	AG	AG	AG	AG	AG	AG	AG
0.02	2	0	107	0	107	ref-525	CCAAATTGCACTTCGACTCCAATGTAT	25	T	A	AT	AT	AT	AT	AT	AT	AT	AT	AT	AT	AT	AT	AT	AT	AT	AT	AT	AT	AT	AT	AT	AT	AT	AT	AT	AT	AT	AT	AT	AT	AT	AT	AT	AT	AT	AT	AT	AT	AT
0.01	1	3	105	0	105	ref-526	CCCAATCCCACCCCTACTCCCCTTCCC	3	C	G	CG	CG	CG	CG	CG	CG	CG	CG	CG	CG	CG	CG	CG	CG	CG	CG	CG	CG	CG	CG	CG	CG	CG	CG	CG	CC	CG	--	CG	CG	CG	CG	CG	CG	CG	CG	CG	CG	CG
0.08	9	9	91	0	91	ref-526	CCCAATCCCACCCCTACTCCCCTTCCC	12	C	G	CG	CG	CG	CC	CC	CG	CG	CC	CG	CG	CC	CG	CG	CG	--	CG	CG	CG	CG	--	CG	--	CG	CG	CG	--	CC	CG	CG	CG	CG	CG	CG	CG	--	CG	CG	CG	CG
0.04	4	64	41	0	41	ref-526	CCCAATCCCACCCCTACTCCCCTTCCC	21	C	A	CC	AC	CC	AC	AC	CC	CC	AC	AC	CC	--	CC	CC	CC	CC	CC	CC	CC	CC	AC	CC	--	AC	CC	CC	CC	AC	CC	CC	CC	CC	CC	AC	CC	CC	CC	CC	AC	AC
0.02	2	2	105	0	105	ref-526	CCCAATCCCACCCCTACTCCCCTTCCC	27	C	T	CT	CT	CT	--	CT	CT	CT	CT	CT	CT	CC	CT	CT	CT	CT	CT	CT	CT	CT	CT	CT	--	CT	CT	CT	CT	CT	CT	CT	CT	CT	CT	CT	CT	CT	CT	CT	CT	CT
0.04	4	75	30	0	30	ref-535	GTTATGATCACCATCCCTCCGTCATTC	2	T	C	TT	CT	TT	CT	--	--	CT	CT	TT	TT	CT	TT	TT	CT	CT	TT	TT	TT	TT	CT	TT	TT	TT	TT	TT	TT	TT	CT	CT	TT	CT	TT	CT	TT	TT	CT	CT	TT	CT
0.08	9	7	93	1	93	ref-535	GTTATGATCACCATCCCTCCGTCATTC	5	T	C	TT	CT	CT	CT	CT	CT	CT	CT	--	CT	CT	CT	CT	--	CT	CT	CT	CT	CT	CT	--	CT	CT	CT	CT	TT	CT	CT	CT	CT	CT	CT	CT	CT	CT	CT	CT	CT	CT
0.03	3	38	68	0	68	ref-535	GTTATGATCACCATCCCTCCGTCATTC	14	T	A	AT	TT	TT	TT	TT	AT	AT	TT	AT	AT	TT	AT	AT	TT	AT	AT	AT	AT	TT	TT	--	TT	TT	--	AT	AT	AT	TT	TT	AT	TT	AT	TT	TT	AT	AT	AT	AT	TT
0	0	0	109	0	109	ref-536	TCTAACAGAACCATCGCTCCCTTCTAT	16	G	A	AG	AG	AG	AG	AG	AG	AG	AG	AG	AG	AG	AG	AG	AG	AG	AG	AG	AG	AG	AG	AG	AG	AG	AG	AG	AG	AG	AG	AG	AG	AG	AG	AG	AG	AG	AG	AG	AG	AG
0.11	12	49	48	44	48	ref-539	CATGGTGCCACAGTACCTCCCGGCCCA	2	A	C	AC	AC	AC	AC	AC	CC	CC	--	AC	AC	CC	--	CC	AA	AA	AC	AC	AC	--	CC	AC	AC	AA	CC	CC	--	AC	CC	CC	AC	AC	CC	--	CC	--	AC	CC	CC	CC
0.15	16	30	63	7	63	ref-545	TATGCAATAACTTAGTCTCCTGGATAG	4	G	T	GT	GT	GT	GG	GG	GT	--	GG	GT	GT	GT	GT	GT	GG	GT	GT	--	GG	GT	--	GT	GG	GG	GT	--	GG	GT	GT	GT	GT	GT	GT	GT	GT	GT	GT	GG	GG	GT
0.13	14	13	82	0	82	ref-545	TATGCAATAACTTAGTCTCCTGGATAG	26	A	T	AT	AT	AT	AT	AT	AT	AT	AT	AT	AT	AT	AT	AT	AT	AT	AT	--	AT	AT	--	AA	AT	AT	AT	AA	AT	AT	AT	AT	AT	AT	AT	AT	AA	AT	AT	AT	AT	AT
0.02	2	2	105	0	105	ref-552	GTGGGGCCCACACCCACTCCTTTCCAT	8	C	A	AC	AC	AC	AC	AC	AC	AC	AC	AC	AC	AC	AC	AC	AC	AC	AC	AC	AC	AC	AC	AC	AC	AC	AC	AC	AC	AC	AC	AC	AC	AC	AC	AC	AC	AC	AC	AC	AC	AC
0.02	2	2	105	0	105	ref-552	GTGGGGCCCACACCCACTCCTTTCCAT	26	A	C	AC	AC	AC	AC	AC	AC	AC	AC	AC	AC	AC	AC	AC	AC	AC	AC	AC	AC	AC	AC	AC	AC	AC	AC	AC	AC	AC	AC	AC	AC	AC	AC	AC	AC	AC	AC	AC	AC	AC
0.08	9	0	100	0	100	ref-555	GTACTTGATACTTTCGCTCCTGCACTT	16	G	T	GT	GT	GT	--	--	GT	GT	--	GT	--	GT	GT	GT	GT	--	--	GT	GT	GT	GT	GT	GT	--	--	GT	--	GT	GT	GT	GT	GT	GT	GT	GT	GT	GT	GT	GT	GT
0.08	9	0	100	0	100	ref-555	GTACTTGATACTTTCGCTCCTGCACTT	26	T	C	CT	CT	CT	--	--	CT	CT	--	CT	--	CT	CT	CT	CT	--	--	CT	CT	CT	CT	CT	CT	--	--	CT	--	CT	CT	CT	CT	CT	CT	CT	CT	CT	CT	CT	CT	CT
0.01	1	56	52	1	52	ref-562	TTCCCACCTACATTAACTCCAAGGTTA	16	A	G	AG	AA	AG	AG	AG	AG	AA	AA	AA	AA	AA	AA	AG	AA	AA	AG	AG	AG	AG	AG	AA	AG	AA	AA	AG	AA	AG	AG	AG	AA	AA	AG	AA	AG	AA	AA	AA	AA	AG
0.04	4	52	53	0	53	ref-564	CTCGCGCGAACAGTTACTCCAACCTAC	3	C	G	CG	CC	CC	CG	CG	CG	CC	CG	CG	CC	CG	CG	CC	CC	CC	CC	CC	CG	CC	CC	CG	CG	CC	CC	CG	CC	CC	CC	CG	CG	CC	--	CG	CG	CC	CG	CC	CC	CC
0.02	2	48	59	0	59	ref-568	CGTACTCGTACTTGTGCTCCCTCATTT	2	G	A	AG	AG	GG	GG	GG	AG	AG	GG	AG	GG	AG	GG	GG	AG	AG	GG	AG	AG	AG	GG	GG	AG	AG	GG	GG	--	AG	AG	AG	AG	AG	GG	AG	AG	AG	AG	AG	AG	AG
0.02	2	4	103	0	103	ref-578	ACCCTCCGAACAACGCCTCCTAGAGAG	7	C	A	AC	AC	AC	AC	AC	AC	AC	AC	AC	AC	AC	AC	AC	AC	CC	AC	AC	AC	AC	AC	AC	AC	AC	AC	AC	AC	AC	AC	AC	CC	AC	AC	AC	AC	AC	AC	AC	AC	AC
0.03	3	53	53	0	53	ref-578	ACCCTCCGAACAACGCCTCCTAGAGAG	25	G	T	GG	GT	GT	GG	GG	GT	GT	GT	GT	GT	GT	GT	GT	GT	GT	GT	GG	GT	GG	GG	GG	GT	GT	GG	GG	GT	GG	GT	GG	GG	--	GG	GG	GG	GG	GT	GT	GG	GG
0	0	0	109	0	109	ref-580	CACAGAATAACAAAGCCTCCAACAACC	8	T	C	CT	CT	CT	CT	CT	CT	CT	CT	CT	CT	CT	CT	CT	CT	CT	CT	CT	CT	CT	CT	CT	CT	CT	CT	CT	CT	CT	CT	CT	CT	CT	CT	CT	CT	CT	CT	CT	CT	CT
0	0	0	109	0	109	ref-580	CACAGAATAACAAAGCCTCCAACAACC	27	C	T	CT	CT	CT	CT	CT	CT	CT	CT	CT	CT	CT	CT	CT	CT	CT	CT	CT	CT	CT	CT	CT	CT	CT	CT	CT	CT	CT	CT	CT	CT	CT	CT	CT	CT	CT	CT	CT	CT	CT
0.11	12	52	45	18	45	ref-595	GCAGTCAATACATATGCTCCTTTAAAA	9	T	C	CT	CT	CT	TT	TT	TT	TT	TT	CT	CT	CT	CC	TT	TT	CT	CT	TT	CT	TT	TT	TT	CC	CC	--	TT	--	CT	TT	TT	CT	CT	CT	CC	TT	CT	TT	CC	CT	CC
0.04	4	62	43	2	43	ref-600	TAATTACATACCTCCTCTCCTTAAATC	7	C	G	CG	CG	CG	CG	CG	CG	CG	CG	CC	CG	CC	CC	CC	CG	CG	CC	CC	CG	CG	CC	CG	CG	CC	CC	CG	CC	CC	CC	CC	CG	CG	--	CG	CC	CC	CC	CC	CC	CC
0.06	7	63	39	0	39	ref-602	GAACCGAGAACAAAATCTCCTCTGCTA	2	A	T	AT	AA	AA	AT	AT	AT	AA	AT	AA	AA	AT	AT	AA	AA	AA	AA	AA	AT	AA	AA	--	AT	AA	AA	AT	AA	AA	AA	AT	AT	AA	AA	AA	AT	AA	AT	AA	AA	AA
0.03	3	48	58	0	58	ref-602	GAACCGAGAACAAAATCTCCTCTGCTA	13	A	C	AC	AC	AC	AC	AC	AC	--	AC	AA	AC	AA	AA	AA	AC	AC	AC	AC	AC	AA	AC	AC	AC	AC	AC	AC	AA	AA	AC	AA	AC	AC	AC	AC	AA	AC	--	AC	AA	AA
0.01	1	0	108	0	108	ref-602	GAACCGAGAACAAAATCTCCTCTGCTA	14	A	T	AT	AT	AT	AT	AT	AT	AT	AT	AT	AT	AT	AT	AT	AT	AT	AT	AT	AT	AT	AT	AT	AT	AT	AT	AT	AT	AT	AT	AT	AT	AT	AT	AT	AT	AT	AT	AT	AT	AT
0.03	3	3	103	0	103	ref-603	AGCTGAGCAACACGGTCTCCAAAATCA	15	G	A	AG	AG	AG	AG	AG	AG	AG	AG	AG	AG	AG	AG	AG	AG	AG	AG	AG	AG	AG	AG	AG	AG	AG	AG	AG	AG	AG	AG	AG	AG	AG	AG	AG	AG	AG	AG	AG	AG	AG
0.12	13	40	56	40	56	ref-606	GAAGCTTCCACAAAGGCTCCGGCCTCT	2	A	C	AC	AC	--	--	--	--	AC	CC	--	AC	--	--	AC	--	AC	--	--	AC	--	CC	AC	--	--	AC	CC	AC	AC	AC	CC	AC	AC	CC	CC	CC	AC	CC	AC	AC	AC
0.05	5	5	99	3	99	ref-611	GAGAGAGTTACTTGGGCTCCAAGCATT	6	A	C	AA	AC	AC	AC	AC	AC	AC	AC	AC	AC	AC	AC	AC	--	AC	AC	AC	AC	AC	AC	AC	AC	AC	AC	AC	AC	AC	AC	AC	AC	CC	AC	AC	AC	AC	AC	AC	AC	AC
0.13	14	8	87	0	87	ref-616	GGCAGTCCGACGTAACCTCCAAAGAAG	5	G	A	AG	AG	AG	AG	GG	AG	AG	AG	AG	AG	AG	AG	AG	--	AG	AG	AG	AG	AG	AG	AG	--	GG	--	AG	AG	--	AG	AG	AG	--	AG	AG	--	AG	GG	AG	AG	AG
0.09	10	35	64	0	64	ref-616	GGCAGTCCGACGTAACCTCCAAAGAAG	8	C	T	CC	CT	CT	CT	CT	CC	CC	CT	CC	CT	CT	CC	CC	CT	CC	CT	CC	CT	CT	CT	CC	CT	CT	CT	CT	CC	--	CT	CC	CT	CT	CT	CT	CC	CT	CT	CT	CC	CT
0.1	11	49	49	0	49	ref-616	GGCAGTCCGACGTAACCTCCAAAGAAG	9	G	A	GG	AG	GG	AG	GG	GG	AG	--	GG	--	GG	GG	AG	AG	AG	AG	GG	--	GG	AG	AG	AG	GG	GG	GG	AG	GG	GG	AG	GG	AG	GG	AG	GG	GG	AG	AG	AG	GG
0.14	15	13	81	0	81	ref-618	TTTGAGCCCACATTACCTCCTCTTCTT	2	T	C	CT	CT	CT	CT	CT	CT	CT	CT	CT	CT	CT	CT	CT	CT	CT	CT	CT	CT	CT	CT	CT	CT	CT	CT	CT	CT	--	CT	CT	CT	CT	--	CT	CT	CT	CT	CT	--	CT
0.11	12	8	89	0	89	ref-624	AGCTGCATTACTCCTCCTCCCAAACCA	16	C	T	CT	CT	CT	CT	CT	CT	CT	CT	CT	CT	CT	CT	CT	CT	CT	CT	CT	CT	CT	CT	--	CT	CT	CT	CT	CT	CT	CT	CT	--	CT	CT	--	CT	CT	CT	--	CT	CT
0.16	17	28	64	0	64	ref-624	AGCTGCATTACTCCTCCTCCCAAACCA	25	C	T	CT	CT	CT	CT	--	CC	CT	CT	CC	CT	CT	CT	CT	CT	--	CC	CC	CT	CT	CC	CC	CC	CT	CT	CC	CT	CT	CT	CT	CC	CT	CT	CC	CT	CT	CT	--	CT	--
0.11	12	20	77	0	77	ref-624	AGCTGCATTACTCCTCCTCCCAAACCA	26	C	T	CT	CT	CT	CT	CT	CT	CC	CC	CT	CT	CT	CT	CT	CC	CT	CT	CT	CT	--	CT	CT	CT	--	CT	CT	CT	--	CC	CC	CT	CC	CC	CT	CT	CC	CT	CT	CT	CT
0.02	2	4	103	0	103	ref-624	AGCTGCATTACTCCTCCTCCCAAACCA	27	A	T	AT	AT	AT	AT	AT	AT	AT	AT	AT	AT	AT	AT	AT	AT	AT	AT	AT	AT	AT	AT	AT	AT	AT	AT	AT	AT	AA	AT	AT	AT	AT	AT	AT	AT	AT	AT	AT	AT	AT
0.06	6	37	66	1	66	ref-631	GAAGTTGCGACCTCCCCTCCTTCGGGG	14	C	T	CT	CC	CC	CT	CT	CT	CT	CT	CC	CT	CT	CT	CT	CT	CT	CC	CT	CT	--	CC	--	CC	CT	CT	CT	CC	CC	CC	--	CC	CC	CT	CC	CT	CT	CC	CT	CT	CC
0.02	2	39	68	0	68	ref-635	GTGGATGCTACTAATTCTCCTCGCGTC	22	C	A	CC	AC	AC	AC	AC	AC	CC	CC	AC	CC	CC	CC	CC	AC	AC	AC	AC	AC	CC	AC	AC	AC	CC	CC	AC	--	AC	AC	CC	AC	AC	CC	AC	CC	CC	AC	AC	CC	AC
0	0	0	109	0	109	ref-636	GAATTACTTACTTTTTCTCCCAGTCAT	13	T	G	GT	GT	GT	GT	GT	GT	GT	GT	GT	GT	GT	GT	GT	GT	GT	GT	GT	GT	GT	GT	GT	GT	GT	GT	GT	GT	GT	GT	GT	GT	GT	GT	GT	GT	GT	GT	GT	GT	GT
0.01	1	61	47	0	47	ref-636	GAATTACTTACTTTTTCTCCCAGTCAT	15	T	G	GT	TT	GT	GT	GT	GT	TT	GT	TT	GT	TT	GT	GT	TT	GT	GT	TT	GT	TT	GT	--	TT	TT	GT	GT	GT	TT	TT	TT	TT	TT	GT	TT	TT	TT	TT	TT	TT	TT
0.14	15	11	83	0	83	ref-636	GAATTACTTACTTTTTCTCCCAGTCAT	24	T	A	AT	AT	AT	--	AT	AT	AT	AT	AT	AT	AT	AT	--	AT	AT	AT	AT	TT	TT	--	AT	AT	AT	--	AT	--	AT	AT	AT	AT	AT	AT	AT	TT	AT	AT	AT	AT	--
0.01	1	0	108	0	108	ref-640	TACATATGCACTATACCTCCTATAAAC	1	T	C	CT	CT	CT	CT	CT	CT	CT	CT	CT	CT	CT	CT	CT	CT	CT	CT	CT	CT	CT	CT	CT	CT	CT	CT	CT	CT	CT	CT	CT	CT	CT	CT	CT	CT	CT	CT	CT	CT	CT
0	0	0	109	0	109	ref-640	TACATATGCACTATACCTCCTATAAAC	13	A	G	AG	AG	AG	AG	AG	AG	AG	AG	AG	AG	AG	AG	AG	AG	AG	AG	AG	AG	AG	AG	AG	AG	AG	AG	AG	AG	AG	AG	AG	AG	AG	AG	AG	AG	AG	AG	AG	AG	AG
0.03	3	2	104	0	104	ref-640	TACATATGCACTATACCTCCTATAAAC	26	A	C	AC	AC	AC	AC	AC	AC	AC	AC	AC	AC	AC	AC	AC	AC	AC	AC	AC	AC	AC	AC	AC	AC	AC	AC	AC	AC	AC	AC	AC	AC	AC	AC	AC	AC	AC	AC	AC	AC	AC
0.1	11	85	13	0	13	ref-643	CAAACACCGACAAATCCTCCAAATCTG	5	C	T	CT	CC	CT	CC	CC	CC	CC	CC	CC	CC	--	CC	CC	CC	CC	CC	CC	--	CC	CC	CC	CC	CT	CC	CC	CC	CC	CC	CC	CC	CC	CC	CC	CC	CC	CC	CC	CC	CC
0.06	7	3	99	0	99	ref-643	CAAACACCGACAAATCCTCCAAATCTG	7	C	T	CT	CT	CT	CT	CT	CT	CT	CT	CT	CT	CT	CT	CT	CT	CT	CT	CT	CT	CT	CT	CT	CT	CT	CT	CT	CT	CT	CT	CT	CT	CT	CT	CT	CT	CT	CT	CT	CC	CT
0.09	10	12	87	0	87	ref-643	CAAACACCGACAAATCCTCCAAATCTG	8	C	T	CT	CT	CT	CT	CT	CT	--	CT	CT	CT	CT	CT	CT	CT	CT	CT	CT	CT	CT	CT	CT	CT	--	CT	CT	CT	CT	CT	CT	CT	CT	CT	CT	--	--	CT	CC	CC	CT
0.08	9	13	87	0	87	ref-643	CAAACACCGACAAATCCTCCAAATCTG	24	T	A	AT	AT	AT	AT	AT	AT	--	AT	AT	AT	AT	AT	AT	AT	AT	AT	AT	AT	AT	AT	AT	AT	--	AT	AT	AT	AT	AT	AT	AT	AT	AT	AT	--	--	AT	TT	TT	AT
0.08	9	61	39	0	39	ref-644	TTCTGTCCAACTTCATCTCCATTTTCA	3	C	T	CT	CC	CC	CC	CC	CC	CC	CC	CT	CC	CC	CT	CT	CC	CC	--	CC	CC	CT	CT	CC	CC	CC	CC	CT	CT	CT	CC	CT	--	--	CC	CC	CC	CC	CC	CC	CT	CC
0.06	7	56	46	0	46	ref-645	TCCTGATTTACTCAGTCTCCTGCGACA	15	G	C	CG	CG	GG	GG	GG	CG	CG	CG	CG	CG	CG	CG	GG	GG	--	CG	CG	CG	GG	CG	GG	CG	GG	CG	CG	GG	GG	--	GG	--	CG	GG	GG	GG	GG	CG	GG	GG	GG
0.06	7	56	46	0	46	ref-645	TCCTGATTTACTCAGTCTCCTGCGACA	23	C	G	CG	CG	CC	CC	CC	CG	CG	CG	CG	CG	CG	CG	CC	CC	--	CG	CG	CG	CC	CG	CC	CG	CC	CG	CG	CC	CC	--	CC	--	CG	CC	CC	CC	CC	CG	CC	CC	CC
0.17	18	2	89	2	89	ref-646	TCAATGTTAACGACTTCTCCGATATTT	21	G	C	CG	CG	--	CG	--	--	--	CG	--	CG	CG	--	--	CG	CG	CG	--	--	--	--	CG	--	--	--	CC	--	CG	CG	--	CG	CG	CG	CG	CG	CG	CG	CG	CG	CG
0.08	9	58	42	1	42	ref-647	TCCGCCAAAACCAAGACTCCCCCTTAA	23	C	A	AC	CC	CC	CC	CC	AC	AC	AC	AC	CC	CC	CC	CC	CC	AC	CC	CC	AC	CC	CC	CC	CC	CC	CC	CC	--	AC	AC	--	CC	--	AC	AC	--	CC	CC	AC	CC	CC
0.05	5	51	53	1	53	ref-653	TAAGCTTCGACTCAGCCTCCGAAAGTC	9	G	A	GG	AG	GG	--	--	AG	AG	GG	GG	AG	AG	AG	GG	AG	AG	GG	AG	GG	--	AG	AG	GG	AG	GG	GG	GG	AG	AG	AG	AG	AG	AG	AG	GG	GG	AG	AG	GG	GG
0	0	0	109	0	109	ref-665	ACATTCCCTACAGCAACTCCCATACAA	5	T	G	GT	GT	GT	GT	GT	GT	GT	GT	GT	GT	GT	GT	GT	GT	GT	GT	GT	GT	GT	GT	GT	GT	GT	GT	GT	GT	GT	GT	GT	GT	GT	GT	GT	GT	GT	GT	GT	GT	GT
0.03	3	60	46	0	46	ref-669	TGGAGATCCACTCCCTCTCCCTGACAA	7	T	C	CT	TT	--	--	TT	CT	TT	TT	CT	TT	TT	TT	TT	CT	TT	CT	CT	TT	TT	CT	TT	TT	TT	--	CT	TT	TT	CT	CT	CT	TT	TT	TT	TT	CT	TT	TT	TT	CT
0.06	6	4	99	1	99	ref-696	CCACGAAGCACGAAGTCTCCCGCAACC	16	T	C	CT	CT	CT	CT	CT	CT	CT	CT	CT	CT	CT	--	CT	CT	CT	CT	CT	CT	CT	CT	CT	CT	CT	CT	CT	--	CT	CT	TT	CT	CT	CT	CT	CT	CT	CT	CT	CT	CT
0.02	2	0	107	0	107	ref-697	TGCTAGTAAACCATACCTCCAACATGA	27	A	C	AC	AC	AC	AC	AC	AC	AC	AC	AC	AC	AC	AC	AC	AC	AC	AC	AC	AC	AC	AC	AC	AC	AC	AC	AC	AC	AC	AC	AC	AC	--	AC	AC	AC	AC	AC	AC	AC	AC
0.17	18	6	85	2	85	ref-698	AATTGAATTACTTTAACTCCAACTGTC	25	G	A	GG	AG	--	AG	AG	AG	AG	AG	AG	AG	AG	AG	AG	AG	AG	--	AG	AG	--	AG	--	AG	AA	--	--	AG	AG	AG	AG	AG	AG	AG	AG	AA	AG	--	--	--	AG
0.01	1	7	101	0	101	ref-700	AGCTTAACCACATGTCCTCCCCAACCT	26	C	A	CC	AC	AC	AC	AC	AC	AC	AC	AC	AC	AC	AC	AC	AC	AC	AC	AC	AC	AC	AC	AC	AC	AC	AC	AC	AC	AC	AC	AC	AC	AC	AC	AC	AC	AC	AC	AC	AC	AC
0.12	13	55	41	0	41	ref-702	TGATTTGGGACAACCCCTCCTAACTTA	8	G	A	AG	GG	AG	GG	GG	GG	GG	GG	GG	AG	--	AG	GG	GG	AG	GG	GG	AG	GG	GG	GG	AG	AG	GG	GG	AG	GG	GG	GG	GG	GG	AG	AG	GG	--	GG	AG	AG	AG
0.04	4	48	57	47	57	ref-702	TGATTTGGGACAACCCCTCCTAACTTA	13	A	G	AG	AG	GG	AG	AG	AG	AG	AG	AG	GG	AG	GG	AG	AG	--	AG	AG	GG	AG	AG	AG	--	GG	AG	AG	--	GG	AG	AG	AG	AG	GG	GG	AG	AG	AG	GG	GG	GG
0.05	5	24	80	0	80	ref-710	TCATTCTAAACCGAGGCTCCTATATAT	1	T	C	CT	CT	TT	CT	CT	CT	CT	CT	TT	CT	CT	CT	CT	CT	CT	CT	CT	CT	CT	CT	CT	TT	CT	CT	CT	TT	TT	CT	CT	TT	CT	CT	TT	CT	CT	TT	--	CT	TT
0.15	16	64	29	41	29	ref-714	AGCTAATCGACTGGCTCTCCCGAACAA	21	C	T	CT	CT	TT	CT	CT	CT	CT	TT	--	--	TT	CC	--	TT	TT	CC	--	--	TT	CT	TT	--	CC	TT	CC	TT	CT	TT	CT	TT	CT	CC	CT	--	CC	CT	CT	--	CT
0.04	4	6	99	0	99	ref-715	ATCCAAGCTACTATGTCTCCTTCACAA	1	A	C	AA	AC	AC	AC	AC	AC	AC	AC	AA	AC	AC	AC	AC	--	AC	AA	AC	AC	AC	AA	AC	AC	--	AC	AC	--	AC	AC	AC	AC	AC	AC	AC	AC	AC	AC	AC	AC	AC
0.02	2	60	47	0	47	ref-715	ATCCAAGCTACTATGTCTCCTTCACAA	6	A	G	AG	AA	AA	AA	AA	AG	AA	AG	AG	AA	AA	AA	AA	AA	--	AG	AA	AA	AA	AG	AA	AA	AA	AA	AA	AG	AG	AG	AG	AA	AA	--	AG	AA	AA	AA	AG	AA	AA
0.02	2	0	107	0	107	ref-719	GCAGGCTGCACAAAGGCTCCCCTGGTG	3	A	G	AG	AG	AG	AG	AG	AG	AG	AG	AG	AG	AG	AG	AG	AG	AG	AG	AG	AG	AG	AG	--	AG	AG	AG	--	AG	AG	AG	AG	AG	AG	AG	AG	AG	AG	AG	AG	AG	AG
0.02	2	0	107	0	107	ref-719	GCAGGCTGCACAAAGGCTCCCCTGGTG	22	C	T	CT	CT	CT	CT	CT	CT	CT	CT	CT	CT	CT	CT	CT	CT	CT	CT	CT	CT	CT	CT	--	CT	CT	CT	--	CT	CT	CT	CT	CT	CT	CT	CT	CT	CT	CT	CT	CT	CT
0.11	12	59	38	0	38	ref-720	AATCCCTCAACTTCAACTCCATTGTAG	14	C	T	CC	CT	CC	CT	CT	CC	CT	CT	CC	CT	CC	CC	CT	CT	CT	CT	CC	CC	CC	CC	CC	CC	CC	CC	CC	--	CC	CC	--	CC	CT	CC	CT	CT	CC	CC	CT	--	CC
0.11	12	59	38	0	38	ref-720	AATCCCTCAACTTCAACTCCATTGTAG	25	T	A	TT	AT	TT	AT	AT	TT	AT	AT	TT	AT	TT	TT	AT	AT	AT	AT	TT	TT	TT	TT	TT	TT	TT	TT	TT	--	TT	TT	--	TT	AT	TT	AT	AT	TT	TT	AT	--	TT
0.08	9	55	45	1	45	ref-723	TCCTAGTTCACTACACCTCCATTTACA	5	A	T	AT	AT	AT	AA	AA	AA	AA	AT	TT	AT	AA	AA	--	AT	--	--	--	--	AT	AT	--	--	AA	AA	AA	--	AT	--	AA	AT	AT	AA	AA	AA	AT	AT	AA	AA	AA
0	0	0	109	0	109	ref-743	ATCTTTCTTACTGCTCCTCCTGTCAAT	12	T	C	CT	CT	CT	CT	CT	CT	CT	CT	CT	CT	CT	CT	CT	CT	CT	CT	CT	CT	CT	CT	CT	CT	CT	CT	CT	CT	CT	CT	CT	CT	CT	CT	CT	CT	CT	CT	CT	CT	CT
0	0	0	109	0	109	ref-743	ATCTTTCTTACTGCTCCTCCTGTCAAT	27	T	C	CT	CT	CT	CT	CT	CT	CT	CT	CT	CT	CT	CT	CT	CT	CT	CT	CT	CT	CT	CT	CT	CT	CT	CT	CT	CT	CT	CT	CT	CT	CT	CT	CT	CT	CT	CT	CT	CT	CT
0.17	19	41	49	20	49	ref-746	ATGCCCTCTACATGCTCTCCCAAGATG	26	T	G	GT	GT	GT	GT	GT	GT	GT	GG	GT	TT	GT	GT	GT	GT	GG	--	GT	TT	GT	GT	TT	GT	GT	TT	TT	GG	--	GG	--	TT	GT	--	GT	GT	GT	GT	GG	GT	TT
0.02	2	4	103	0	103	ref-754	TCCTCCCTAACATTACCTCCTCTCTTT	5	C	T	CT	CT	CT	CC	CC	CT	CT	CT	--	CT	CT	CT	CT	CT	CT	CT	CC	CT	CT	CT	CT	CT	CT	--	CT	CT	CT	CT	CT	CT	CT	CT	CT	CT	CT	CT	CT	CT	CT
0	0	0	109	0	109	ref-754	TCCTCCCTAACATTACCTCCTCTCTTT	12	A	G	AG	AG	AG	AG	AG	AG	AG	AG	AG	AG	AG	AG	AG	AG	AG	AG	AG	AG	AG	AG	AG	AG	AG	AG	AG	AG	AG	AG	AG	AG	AG	AG	AG	AG	AG	AG	AG	AG	AG
0.07	8	45	56	45	56	ref-758	GATCTACGTACTATTACTCCGTTAAAT	8	G	A	AG	AG	AA	AG	AG	AG	AG	AA	AG	AG	AA	AA	AA	AA	AG	AG	AA	AG	AG	AG	AA	AA	AA	AA	AG	AG	AG	AA	AA	AG	AG	AG	AA	AA	AA	AA	AG	AA	AG
0.01	1	0	108	0	108	ref-764	CAGCCACACACATAATCTCCTTCACCA	16	T	A	AT	AT	AT	AT	AT	AT	AT	AT	AT	AT	AT	AT	AT	AT	--	AT	AT	AT	AT	AT	AT	AT	AT	AT	AT	AT	AT	AT	AT	AT	AT	AT	AT	AT	AT	AT	AT	AT	AT
0.03	3	0	106	0	106	ref-765	AACAAGTACACCTTCACTCCTGAATCA	27	A	T	AT	AT	AT	AT	AT	AT	AT	AT	AT	AT	AT	AT	AT	AT	AT	AT	AT	AT	AT	AT	AT	AT	AT	AT	AT	AT	AT	AT	AT	AT	AT	AT	AT	AT	AT	AT	AT	AT	AT
0.17	18	52	39	0	39	ref-781	CGTATGGGAACTTCTGCTCCGTCTACT	1	C	T	CC	CT	--	CC	CT	CC	CC	CT	CT	CT	CT	CC	CT	CT	CC	CC	CT	CT	--	CC	CT	CT	CC	CC	CT	CT	CT	CT	CT	CC	CC	CC	CT	CC	CC	CT	--	CC	CT
0.04	4	1	104	0	104	ref-781	CGTATGGGAACTTCTGCTCCGTCTACT	4	A	T	AT	AT	AT	AT	AT	AT	AT	AT	AT	AT	AT	AT	AT	AT	AT	AT	AT	AT	AT	AT	AT	AT	AT	AT	AT	AT	AT	AT	--	AT	AT	AT	AT	AT	AT	--	AT	AT	AT
0.17	18	52	39	0	39	ref-781	CGTATGGGAACTTCTGCTCCGTCTACT	13	T	C	TT	CT	--	TT	CT	TT	TT	CT	CT	CT	CT	TT	CT	CT	TT	TT	CT	CT	--	TT	CT	CT	TT	TT	CT	CT	CT	CT	CT	TT	TT	TT	CT	TT	TT	CT	--	TT	CT
0	0	32	77	0	77	ref-782	GGAATAGACACAAGGTCTCCTCCCATT	2	G	A	GG	AG	AG	AG	AG	AG	AG	GG	AG	AG	AG	AG	AG	AG	AG	GG	GG	AG	AG	GG	AG	AG	AG	GG	AG	AG	AG	AG	AG	GG	AG	AG	AG	GG	GG	AG	AG	GG	AG
0	0	32	77	0	77	ref-782	GGAATAGACACAAGGTCTCCTCCCATT	27	T	C	TT	CT	CT	CT	CT	CT	CT	TT	CT	CT	CT	CT	CT	CT	CT	TT	TT	CT	CT	TT	CT	CT	CT	TT	CT	CT	CT	CT	CT	TT	CT	CT	CT	TT	TT	CT	CT	TT	CT
0.03	3	59	47	0	47	ref-797	GCCTCAATGACTCATTCTCCGCTGTTC	5	C	T	CT	CC	CT	CC	CC	CC	CC	CC	CC	CC	CT	CT	CC	CC	CT	CC	CC	CT	CC	CC	CC	CT	CT	CC	CT	CT	CT	CC	CT	CC	CC	CT	CT	CC	CC	CC	CT	CT	CT
0.05	5	52	52	0	52	ref-797	GCCTCAATGACTCATTCTCCGCTGTTC	13	C	T	CC	CT	CC	CT	CT	CT	CT	CT	CT	CT	CC	CT	CT	CC	CT	CC	CT	CT	CC	CT	CC	CC	CC	CC	CC	CC	CT	CT	CT	CT	CT	CT	CC	CT	CC	CT	CC	CC	CC
0.04	4	2	103	0	103	ref-804	ACCAGAATCACTGTCCCTCCCTCTAGA	3	C	T	CT	CT	CT	CT	CT	CT	CT	CT	CT	CT	CT	CT	CT	CT	CC	CT	CT	CT	CT	CT	CT	CT	CT	CT	CT	CT	CT	CT	CT	CT	CT	CT	CT	CT	CT	CT	CT	CT	CT
0.04	4	2	103	0	103	ref-804	ACCAGAATCACTGTCCCTCCCTCTAGA	4	A	G	AG	AG	AG	AG	AG	AG	AG	AG	AG	AG	AG	AG	AG	AG	AA	AG	AG	AG	AG	AG	AG	AG	AG	AG	AG	AG	AG	AG	AG	AG	AG	AG	AG	AG	AG	AG	AG	AG	AG
0.03	3	85	21	0	21	ref-815	AAAAGCACAACCTACACTCCGATCTAG	8	C	T	CT	CC	CT	CC	CC	CC	CC	CT	--	CC	CC	CT	CC	CC	CC	CC	CC	CC	CT	CC	CT	CC	CT	--	CC	CT	CT	CC	CC	CC	CC	CC	CC	CC	CC	CC	CC	CT	CT
0.03	3	5	101	0	101	ref-815	AAAAGCACAACCTACACTCCGATCTAG	15	C	A,G	CG	CG	CG	--	CC	CG	CG	CG	CG	CG	CG	CG	CG	CG	CG	CG	CG	CG	CG	CG	AC	CG	CG	CG	--	AC	CG	CG	CG	CG	CG	CC	CG	CG	CG	CG	CG	CG	CG
0.03	3	3	103	0	103	ref-822	ACCCTCCGCACGCGATCTCCACAACAA	3	C	G	CG	CG	CG	CG	CG	--	CG	CG	CG	CG	CG	CG	CG	CG	CG	--	CG	CG	CG	CG	CC	CG	--	CG	CC	CC	CG	CG	CG	CG	CG	CG	CG	CG	CG	CG	CG	CG	CG
0.03	3	58	48	0	48	ref-822	ACCCTCCGCACGCGATCTCCACAACAA	7	C	A	AC	AC	CC	AC	AC	AC	AC	CC	CC	AC	CC	CC	CC	CC	CC	AC	CC	AC	AC	AC	CC	CC	AC	CC	AC	AC	AC	CC	AC	CC	CC	AC	AC	CC	AC	AC	AC	AC	CC
0.03	3	58	48	0	48	ref-822	ACCCTCCGCACGCGATCTCCACAACAA	8	G	A	AG	AG	GG	AG	AG	AG	AG	GG	GG	AG	GG	GG	GG	GG	GG	AG	GG	AG	AG	AG	GG	GG	AG	GG	AG	AG	AG	GG	AG	GG	GG	AG	AG	GG	AG	AG	AG	AG	GG
0	0	49	60	40	60	ref-828	TGCGCCTGCACGCGGGCTCCTCCTCCT	21	T	G	GT	GT	GT	GT	GT	GT	GG	GT	GT	GT	GT	GG	GG	GT	TT	GG	GT	GT	GG	GT	GT	GT	GT	TT	GG	GG	GG	GT	GG	TT	GT	GG	GT	GT	GT	GT	GT	GG	GT
0.07	8	14	87	0	87	ref-829	TCCAGTGAGACTCCTCCTCCATGAGAA	8	A	T	AA	AT	AT	--	AT	AT	AT	AT	AA	--	--	AT	AT	AT	AT	AT	AT	--	AT	AT	--	--	AT	--	AT	AT	AT	AT	AT	AT	AT	AT	AT	AT	AT	AT	AT	AT	AT
0.13	14	49	46	0	46	ref-834	CAATTGCATACCGCTGCTCCGAGGGAG	22	A	T	AA	AT	AT	AA	AA	AA	AT	AT	AA	AA	AT	AT	AA	--	AT	--	AA	AT	AT	AT	AT	AT	AA	--	AT	AA	--	AA	AA	AA	AT	AT	AA	AA	AA	AA	AT	AT	AA
0	0	61	48	0	48	ref-865	ATTAACCCCACAATACCTCCTCATCAT	16	C	A,T	CT	CC	CT	CT	CT	CT	CC	CC	CT	CC	CT	CC	CC	CT	CC	CT	CC	CT	CC	CT	CC	CT	CC	CT	CT	CC	CC	CT	CC	CT	CC	CT	CC	CC	AC	CT	CC	CC	CC
0	0	62	47	1	47	ref-869	TAAAACACAACTATTGCTCCTCCTCAA	8	C	G	CG	CC	CG	CG	CG	CC	CG	CG	CG	CC	CC	CG	CG	CC	CC	CC	CG	CG	CG	CG	CC	CG	CC	CG	CG	CC	CG	CC	CC	CC	CC	CC	CC	CG	CC	CC	CG	CC	CC
0.1	11	38	60	0	60	ref-870	CTTAATTACACTCAATCTCCATGGAAT	13	C	T	CC	CT	CT	CT	CT	CC	CT	CT	CC	CC	CT	CT	CT	CT	CT	CC	CT	CC	CT	CC	CC	CT	CT	CC	CC	CT	CT	CT	CT	CC	--	CT	CC	CT	CT	CT	CT	CT	CC
0.01	1	99	9	0	9	ref-878	ACAAGGTTGACTACTGCTCCAATACTG	6	G	A	GG	AG	GG	GG	GG	GG	GG	GG	GG	GG	GG	GG	GG	GG	GG	GG	GG	GG	GG	GG	GG	AG	AG	GG	GG	GG	GG	GG	GG	GG	AG	GG	GG	AG	GG	--	GG	GG	GG
0	0	0	109	0	109	ref-882	TACCAAGCTACTTCGACTCCTTTGACT	1	T	C	CT	CT	CT	CT	CT	CT	CT	CT	CT	CT	CT	CT	CT	CT	CT	CT	CT	CT	CT	CT	CT	CT	CT	CT	CT	CT	CT	CT	CT	CT	CT	CT	CT	CT	CT	CT	CT	CT	CT
0	0	0	109	0	109	ref-882	TACCAAGCTACTTCGACTCCTTTGACT	23	T	C	CT	CT	CT	CT	CT	CT	CT	CT	CT	CT	CT	CT	CT	CT	CT	CT	CT	CT	CT	CT	CT	CT	CT	CT	CT	CT	CT	CT	CT	CT	CT	CT	CT	CT	CT	CT	CT	CT	CT
0.19	21	0	88	0	88	ref-887	GAAACTGATACAAGTGCTCCGGTTCCA	3	A	G	AG	AG	--	--	--	--	AG	--	--	--	--	--	--	AG	--	--	--	--	--	--	AG	--	--	--	--	--	AG	AG	AG	AG	AG	AG	AG	AG	AG	AG	AG	AG	AG
0.19	21	0	88	0	88	ref-887	GAAACTGATACAAGTGCTCCGGTTCCA	6	T	C	CT	CT	--	--	--	--	CT	--	--	--	--	--	--	CT	--	--	--	--	--	--	CT	--	--	--	--	--	CT	CT	CT	CT	CT	CT	CT	CT	CT	CT	CT	CT	CT
0.05	5	0	104	0	104	ref-891	TTACATGGTACTGTATCTCCACACTTC	1	T	C	CT	CT	CT	CT	CT	CT	CT	CT	CT	CT	CT	CT	CT	CT	CT	CT	CT	CT	CT	CT	CT	CT	CT	CT	CT	CT	CT	CT	CT	CT	CT	CT	--	CT	CT	--	CT	CT	CT
0.05	5	0	104	0	104	ref-891	TTACATGGTACTGTATCTCCACACTTC	6	T	G	GT	GT	GT	GT	GT	GT	GT	GT	GT	GT	GT	GT	GT	GT	GT	GT	GT	GT	GT	GT	GT	GT	GT	GT	GT	GT	GT	GT	GT	GT	GT	GT	--	GT	GT	--	GT	GT	GT
0.13	14	1	94	0	94	ref-891	TTACATGGTACTGTATCTCCACACTTC	21	A	G	AG	AG	AG	AG	AG	AG	AG	AG	AG	AG	AG	AG	AG	AG	AG	AG	AG	AG	AG	AG	AG	AG	AG	AG	AG	--	AG	AG	--	AG	AG	AG	--	AG	AG	--	AG	AG	AG
0.03	3	17	89	0	89	ref-908	TACCGGCGCACCGGAGCTCCTTCGCAG	12	C	G	CG	CG	--	CG	CG	CG	CC	CG	CG	CG	CC	CG	CG	CG	CG	CG	CG	CG	CG	CG	CG	CC	CG	CG	CG	CG	CG	CG	CG	CG	CG	CG	CG	CG	CG	CC	CG	CG	CG
0.06	6	6	97	0	97	ref-908	TACCGGCGCACCGGAGCTCCTTCGCAG	24	G	A	AG	AG	AG	AG	AG	AG	AG	AG	AG	--	AG	AG	AG	AG	AG	AG	AG	AG	AG	AG	AG	AG	AG	AG	AG	AG	GG	AG	AG	AG	AG	AG	AG	AG	AG	AG	GG	AG	AG
0.09	10	50	49	0	49	ref-912	TTTATAGCAACGAAACCTCCTTCATAC	12	G	A	AG	GG	GG	AG	AG	AG	AG	GG	AG	AG	GG	GG	GG	AG	GG	GG	GG	GG	GG	AG	AG	AG	GG	AG	AG	GG	AG	--	GG	GG	GG	AG	AG	GG	GG	AG	--	GG	GG
0	0	49	60	22	60	ref-914	CATACTAGCACCCTCACTCCCTCCGTA	8	G	A	AG	AG	AG	GG	GG	AG	GG	AA	AG	AG	AG	AG	AA	GG	AA	AG	GG	AG	AG	AA	AG	AG	AG	AG	GG	GG	GG	AA	AG	AG	AG	AG	AA	GG	AA	AG	AG	GG	AG
0.07	8	26	75	0	75	ref-916	AAACATTACACAAACACTCCATCAGGT	3	A	T	AT	AT	AT	AA	--	AA	AT	AT	--	AT	AT	AT	AA	AT	AT	AT	AT	--	AT	AT	AA	AT	AT	AT	AA	AA	AT	AT	AA	AA	AT	AT	AA	--	AT	AT	AT	AT	--
0.07	8	26	75	0	75	ref-916	AAACATTACACAAACACTCCATCAGGT	12	A	T	AT	AT	AT	AA	--	AA	AT	AT	--	AT	AT	AT	AA	AT	AT	AT	AT	--	AT	AT	AA	AT	AT	AT	AA	AA	AT	AT	AA	AA	AT	AT	AA	--	AT	AT	AT	AT	--
0.11	12	44	53	0	53	ref-919	AGCGGGAAAACATCTTCTCCTGCTAAG	2	G	A	GG	AG	AG	GG	--	--	GG	AG	GG	AG	AG	GG	--	--	GG	--	GG	GG	AG	--	--	--	AG	--	GG	--	GG	--	AG	AG	AG	AG	AG	AG	GG	AG	AG	AG	GG
0.13	14	45	50	44	50	ref-919	AGCGGGAAAACATCTTCTCCTGCTAAG	12	A	G	AG	AG	AG	AG	--	--	GG	GG	AG	--	AG	AG	--	--	AG	--	GG	GG	AG	--	--	--	AG	--	AG	--	--	--	AG	GG	AG	GG	AG	AG	GG	AG	GG	GG	AG
0.06	7	48	54	47	54	ref-931	AACTTTTGGACCCAGACTCCTATAAGT	23	T	G	GT	GT	GG	GG	GG	GT	GG	GG	GG	GT	GT	GG	GG	GT	GT	GT	GG	GG	GG	GG	GT	GG	GT	GG	GG	GT	GG	GT	GT	GG	--	GT	GT	GG	--	GT	GG	GT	GT
0.05	5	47	57	0	57	ref-933	GTTGAAGCTACGCGGACTCCTCTACTT	14	G	C	CG	CG	GG	CG	CG	CG	CG	GG	GG	CG	GG	GG	GG	GG	GG	CG	GG	CG	CG	CG	GG	GG	CG	--	CG	CG	--	GG	CG	GG	CG	CG	CG	GG	CG	CG	CG	CG	CG
0.05	5	47	57	0	57	ref-933	GTTGAAGCTACGCGGACTCCTCTACTT	22	C	A	AC	AC	CC	AC	AC	AC	AC	CC	CC	AC	CC	CC	CC	CC	CC	AC	CC	AC	AC	AC	CC	CC	AC	--	AC	AC	--	CC	AC	CC	AC	AC	AC	CC	AC	AC	AC	AC	AC
0	0	2	107	0	107	ref-937	GCCAACACAACCACCTCTCCTACCATG	5	A	C	AA	AC	AC	AC	AC	AC	AC	AC	AC	AC	AC	AC	AC	AC	AC	AC	AC	AC	AC	AC	AC	AC	AC	AC	AC	AC	AC	AC	AC	AC	AC	AC	AC	AC	AC	AC	AC	AC	AC
0.02	2	2	105	0	105	ref-938	TCTGGCTCAACCAGCTCTCCTCCCCCT	2	C	T	CT	CT	CT	CT	CT	CT	CT	CT	CT	CT	CT	CT	CT	CC	CT	CT	CT	CT	CT	CT	CT	CT	CT	CT	--	CT	CT	CT	CT	CT	CT	CT	CT	CT	CT	CT	CT	CT	CT
0.02	2	2	105	0	105	ref-938	TCTGGCTCAACCAGCTCTCCTCCCCCT	26	C	T	CT	CT	CT	CT	CT	CT	CT	CT	CT	CT	CT	CT	CT	CC	CT	CT	CT	CT	CT	CT	CT	CT	CT	CT	--	CT	CT	CT	CT	CT	CT	CT	CT	CT	CT	CT	CT	CT	CT
0.01	1	58	50	0	50	ref-939	GCATGTCAAACACTCCCTCCCAAACGA	24	A	G	AA	AG	AG	AA	AA	AA	AG	AG	AG	AA	AG	AA	AG	AA	AG	AA	AA	AA	AA	AG	AA	AA	AA	AG	AA	AA	AA	AA	AG	AA	AG	AA	AA	AG	AA	AG	AA	AA	AG
0.01	1	58	50	0	50	ref-939	GCATGTCAAACACTCCCTCCCAAACGA	26	G	A	GG	AG	AG	GG	GG	GG	AG	AG	AG	GG	AG	GG	AG	GG	AG	GG	GG	GG	GG	AG	GG	GG	GG	AG	GG	GG	GG	GG	AG	GG	AG	GG	GG	AG	GG	AG	GG	GG	AG
0.01	1	43	65	43	65	ref-941	ATGTGTTCAACATATGCTCCATTTAAT	6	T	C	CT	CT	CC	CT	CT	CT	CT	CC	CT	CT	CC	CC	CC	CC	CT	CT	CC	CT	CT	CT	CC	CC	CT	CC	CT	CT	CT	CC	CT	CT	CT	CT	CT	CC	CT	CT	CT	CC	CT
0.17	18	21	70	0	70	ref-944	CGATTCCAAACCCTAACTCCTCAAATT	2	G	A	AG	AG	AG	--	AG	AG	AG	AG	AG	AG	AG	AG	AG	AG	AG	AG	AG	GG	AG	AG	AG	AG	AG	AG	AG	AG	AG	AG	AG	GG	AG	AG	--	AG	GG	--	AG	GG	AG
0.16	17	8	84	0	84	ref-944	CGATTCCAAACCCTAACTCCTCAAATT	5	T	C,G	GT	GT	GT	TT	GT	GT	GT	--	TT	--	GT	GT	TT	TT	GT	TT	GT	TT	--	--	GT	--	GT	GT	GT	--	GT	GT	--	GT	GT	GT	GT	GT	--	GT	GT	GT	GT
0.17	18	21	70	0	70	ref-944	CGATTCCAAACCCTAACTCCTCAAATT	14	T	C	CT	CT	CT	--	CT	CT	CT	CT	CT	CT	CT	CT	CT	CT	CT	CT	CT	TT	CT	CT	CT	CT	CT	CT	CT	CT	CT	CT	CT	TT	CT	CT	--	CT	TT	--	CT	TT	CT
0	0	0	109	0	109	ref-947	TCCACAGGCACCTCTCCTCCCTGTATG	26	T	C	CT	CT	CT	CT	CT	CT	CT	CT	CT	CT	CT	CT	CT	CT	CT	CT	CT	CT	CT	CT	CT	CT	CT	CT	CT	CT	CT	CT	CT	CT	CT	CT	CT	CT	CT	CT	CT	CT	CT
0.03	3	42	64	0	64	ref-948	TGTTATTGTACGGTGTCTCCTTTCATT	12	G	A	GG	AG	GG	GG	GG	GG	GG	GG	AG	AG	GG	AG	GG	GG	AG	AG	AG	AG	AG	GG	AG	GG	GG	GG	GG	--	AG	AG	AG	AG	AG	GG	AG	AG	AG	GG	GG	AG	AG
0.02	2	0	107	0	107	ref-949	CCTGTCCTAACTTCTTCTCCAATAAGA	21	A	G	AG	AG	AG	AG	AG	AG	AG	AG	AG	AG	AG	AG	AG	AG	AG	AG	AG	AG	AG	AG	AG	AG	AG	AG	AG	AG	AG	AG	--	AG	AG	AG	AG	AG	AG	AG	AG	AG	AG
0.11	12	71	26	0	26	ref-979	TACTCCAGCACGGGGTCTCCAGTTAGA	1	T	G	GT	TT	TT	GT	--	GT	TT	GT	--	GT	TT	GT	GT	TT	GT	GT	TT	--	TT	TT	GT	TT	TT	GT	GT	TT	TT	TT	TT	TT	TT	TT	TT	TT	TT	TT	TT	TT	TT
0.08	9	14	86	0	86	ref-979	TACTCCAGCACGGGGTCTCCAGTTAGA	9	C	T	CT	CT	CT	CT	CT	CT	CC	CT	--	CT	CT	CT	CC	CT	CC	CT	--	CT	CT	--	--	CC	CT	CT	CT	CC	CC	CT	CC	CT	CT	CT	CT	CT	CT	CC	CT	CT	CT
0.07	8	5	96	0	96	ref-980	GTTTAGTGGACCACTCCTCCACGGATT	6	G	T	GT	GT	GT	GT	GT	GT	GT	GT	GT	--	--	GT	GT	GT	GT	GG	GT	GT	GT	GT	GT	GT	GT	GT	GT	--	GT	GT	GG	GT	GT	GT	GT	GT	GT	GT	GT	GT	--
0	0	0	109	0	109	ref-980	GTTTAGTGGACCACTCCTCCACGGATT	22	C	T	CT	CT	CT	CT	CT	CT	CT	CT	CT	CT	CT	CT	CT	CT	CT	CT	CT	CT	CT	CT	CT	CT	CT	CT	CT	CT	CT	CT	CT	CT	CT	CT	CT	CT	CT	CT	CT	CT	CT
0.05	5	19	85	0	85	ref-987	ACATGCCAAACTCTTCCTCCTTCGCCG	1	A	G	AA	AG	--	AA	AA	AA	AA	AA	AG	AA	AG	AG	AG	AG	AG	AA	AA	--	AG	AA	AG	AA	AA	AA	AA	AG	AG	AG	AG	AG	AG	AG	AG	AA	AG	AG	AG	AG	AG
0.05	5	65	39	0	39	ref-987	ACATGCCAAACTCTTCCTCCTTCGCCG	2	C	T	CT	CT	CT	CT	CT	CC	CC	CC	CT	CT	CC	CC	CC	CT	CT	CT	CT	CT	CC	CC	CT	CT	CT	CC	CC	CC	CC	CC	CT	CC	CC	CC	CC	CC	CC	CT	CC	CC	CC
0	0	48	61	0	61	ref-1001	TCCGTACACACCATTTCTCCTCAAGTT	22	C	T	CC	CT	CT	CT	CT	CC	CC	CC	CC	CC	CT	CT	CT	CT	CT	CC	CC	CC	CT	CC	CT	CC	CT	CT	CT	CT	CT	CC	CT	CC	CT	CT	CT	CT	CT	CT	CC	CC	CC
0	0	0	109	0	109	ref-1002	CCATTTGTCACCCTCTCTCCCTCTCCT	13	C	A,T	CT	CT	CT	CT	CT	CT	CT	CT	CT	CT	CT	CT	CT	CT	CT	CT	CT	CT	CT	CT	CT	CT	CT	CT	CT	CT	CT	CT	CT	CT	CT	CT	CT	CT	CT	CT	CT	CT	CT
0.07	8	11	90	0	90	ref-1002	CCATTTGTCACCCTCTCTCCCTCTCCT	23	C	T	CT	CT	CT	CT	CC	--	CT	CT	CT	CT	CT	CT	CT	--	--	CT	CT	CT	CC	CT	CT	CT	CC	CT	CT	CT	CT	CT	CT	CT	CT	CT	CT	CT	CT	CT	CC	CT	CT
0.05	5	73	31	0	31	ref-1002	CCATTTGTCACCCTCTCTCCCTCTCCT	26	C	A	AC	CC	CC	CC	CC	CC	CC	AC	CC	CC	CC	CC	CC	CC	CC	CC	CC	AC	--	--	CC	CC	AC	CC	AC	AC	AC	AC	CC	CC	CC	CC	--	AC	CC	CC	CC	CC	CC
0	0	0	109	0	109	ref-1003	TTCATATCTACAATAACTCCTCCATGT	6	A	G	AG	AG	AG	AG	AG	AG	AG	AG	AG	AG	AG	AG	AG	AG	AG	AG	AG	AG	AG	AG	AG	AG	AG	AG	AG	AG	AG	AG	AG	AG	AG	AG	AG	AG	AG	AG	AG	AG	AG
0	0	0	109	0	109	ref-1003	TTCATATCTACAATAACTCCTCCATGT	27	T	G	GT	GT	GT	GT	GT	GT	GT	GT	GT	GT	GT	GT	GT	GT	GT	GT	GT	GT	GT	GT	GT	GT	GT	GT	GT	GT	GT	GT	GT	GT	GT	GT	GT	GT	GT	GT	GT	GT	GT
0.04	4	53	52	0	52	ref-1004	GCCCTTGCCACGCCATCTCCTTGGCTA	9	C	T	CT	CC	CC	CT	CT	CT	CC	CT	CT	CC	CT	CT	CC	CC	CC	CC	CC	CC	CC	CC	CT	CT	CC	CC	CT	--	CC	CC	CT	CT	CC	CC	CT	CT	CC	CT	CC	CC	CC
0.03	3	54	52	0	52	ref-1004	GCCCTTGCCACGCCATCTCCTTGGCTA	12	G	A	AG	GG	GG	AG	AG	AG	GG	AG	AG	GG	AG	AG	GG	GG	GG	GG	GG	GG	GG	GG	AG	AG	GG	GG	AG	GG	GG	GG	AG	AG	GG	GG	AG	AG	GG	AG	GG	GG	GG
0.06	6	48	55	28	55	ref-1004	GCCCTTGCCACGCCATCTCCTTGGCTA	23	G	A	AG	AG	AA	AG	AG	AG	AA	GG	AG	AG	--	AG	AA	AA	AA	AG	AG	AA	AG	AA	AG	GG	AG	AG	AG	AA	AG	AA	AG	AG	AG	AG	AG	GG	AA	GG	AA	AG	AA
0.07	8	3	98	1	98	ref-1007	TCCCAAGCTACCCTCTCTCCCTTTAGG	15	C	T	CT	CT	CT	CT	CT	CT	CT	CT	CT	CT	CT	CT	CT	CT	--	CT	CT	CT	CT	CT	CT	CT	CT	CT	CT	--	CT	CT	CT	CT	CT	CT	CT	CT	CT	CT	CT	CT	CT
0.05	5	58	46	0	46	ref-1011	AATTAATTAACAATTACTCCGTAGTAA	16	A	G	AG	AG	AA	AA	AA	AA	AG	AG	AG	AG	AA	AG	AG	AA	AG	AA	AA	AA	AA	AA	AG	AA	AG	AG	AA	AG	AA	AA	AA	AG	AG	AA	AA	AA	AA	AG	AG	AG	AA
0.01	1	52	56	0	56	ref-1015	TCGGCTAACACGAGTGCTCCATTCTCC	27	C	A	CC	AC	CC	CC	CC	CC	AC	AC	CC	AC	CC	CC	CC	AC	CC	CC	AC	CC	CC	AC	CC	CC	AC	CC	CC	CC	AC	CC	CC	AC	AC	AC	AC	AC	CC	AC	AC	CC	AC
0	0	0	109	0	109	ref-1016	ACACGGACAACCTGTGCTCCGGCAGAA	21	G	C	CG	CG	CG	CG	CG	CG	CG	CG	CG	CG	CG	CG	CG	CG	CG	CG	CG	CG	CG	CG	CG	CG	CG	CG	CG	CG	CG	CG	CG	CG	CG	CG	CG	CG	CG	CG	CG	CG	CG
0	0	0	109	0	109	ref-1016	ACACGGACAACCTGTGCTCCGGCAGAA	24	A	T	AT	AT	AT	AT	AT	AT	AT	AT	AT	AT	AT	AT	AT	AT	AT	AT	AT	AT	AT	AT	AT	AT	AT	AT	AT	AT	AT	AT	AT	AT	AT	AT	AT	AT	AT	AT	AT	AT	AT
0.09	10	10	89	0	89	ref-1018	GGTAACTGTACTGAGTCTCCATGGGCT	7	T	C	CT	CT	CT	CT	CT	CT	CT	CT	CT	CT	CT	CT	CT	CT	CT	CT	TT	TT	CT	CT	--	TT	--	CT	CT	TT	CT	CT	CT	CT	CT	CT	--	CT	CT	CT	CT	CT	CT
0.17	18	6	85	0	85	ref-1018	GGTAACTGTACTGAGTCTCCATGGGCT	12	T	A	AT	AT	AT	AT	AT	AT	AT	--	--	AT	--	AT	AT	AT	TT	TT	TT	AT	AT	--	--	AT	AT	AT	AT	--	AT	AT	AT	AT	AT	AT	AT	AT	AT	AT	AT	AT	AT
0.12	13	68	28	0	28	ref-1018	GGTAACTGTACTGAGTCTCCATGGGCT	26	C	G	CC	CG	CC	CC	CC	CG	CC	CC	CC	CG	CC	CC	CC	CC	CC	CG	CC	CG	--	CC	--	CG	--	--	CC	CG	CC	--	CC	CC	CC	CC	CG	CG	CC	CC	CC	CG	CC
0	0	0	109	0	109	ref-1046	TTCACGATAACCTACTCTCCAATCCTT	15	C	T	CT	CT	CT	CT	CT	CT	CT	CT	CT	CT	CT	CT	CT	CT	CT	CT	CT	CT	CT	CT	CT	CT	CT	CT	CT	CT	CT	CT	CT	CT	CT	CT	CT	CT	CT	CT	CT	CT	CT
0.04	4	47	58	0	58	ref-1047	TTCAAATGCACCGTGGCTCCCAGGCGC	26	G	T	GG	GT	GT	GT	GT	GG	GG	GT	--	GT	GT	GG	--	GT	GG	GG	GG	GG	GT	GT	GT	GT	GT	GT	GG	GG	GG	GT	GT	GT	GT	GT	GT	GT	GG	GT	GT	GT	GT
0.04	4	47	58	0	58	ref-1047	TTCAAATGCACCGTGGCTCCCAGGCGC	27	C	T	CC	CT	CT	CT	CT	CC	CC	CT	--	CT	CT	CC	--	CT	CC	CC	CC	CC	CT	CT	CT	CT	CT	CT	CC	CC	CC	CT	CT	CT	CT	CT	CT	CT	CC	CT	CT	CT	CT
0.05	5	44	60	0	60	ref-1048	AATACCACCACCTATTCTCCCTCCCTA	12	C	A	CC	AC	AC	--	CC	AC	CC	CC	CC	CC	--	CC	CC	CC	CC	AC	CC	CC	CC	AC	AC	AC	CC	CC	CC	AC	AC	AC	CC	AC	AC	AC	AC	CC	CC	AC	AC	AC	--
0.05	5	69	35	0	35	ref-1048	AATACCACCACCTATTCTCCCTCCCTA	14	A	C	AA	AC	AA	AA	AA	AA	AC	AA	AA	AC	AA	AA	AA	AC	AC	AA	AC	AA	AA	--	AC	AA	AC	AA	AA	AA	AA	AA	AC	AA	AC	AC	--	AA	AA	--	AC	AA	AA
0.01	1	40	68	0	68	ref-1048	AATACCACCACCTATTCTCCCTCCCTA	21	C	A	AC	AC	CC	CC	CC	AC	CC	AC	AC	AC	AC	AC	CC	CC	AC	AC	AC	AC	CC	AC	AC	AC	CC	AC	AC	CC	CC	AC	CC	CC	AC	CC	CC	CC	CC	AC	AC	AC	CC
0.07	8	48	53	0	53	ref-1048	AATACCACCACCTATTCTCCCTCCCTA	23	C	A	CC	AC	--	CC	CC	CC	CC	CC	AC	CC	--	CC	AC	--	CC	AC	CC	AC	AC	AC	AC	--	CC	AC	AC	CC	AC	CC	AC	AC	--	CC	AC	CC	CC	AC	CC	AC	AC
0.05	5	69	35	0	35	ref-1048	AATACCACCACCTATTCTCCCTCCCTA	24	C	T	CC	CT	CC	CC	CC	CC	CT	CC	CC	CT	CC	CC	CC	CT	CT	CC	CT	CC	CC	--	CT	CC	CT	CC	CC	CC	CC	CC	CT	CC	CT	CT	--	CC	CC	--	CT	CC	CC
0	0	0	109	0	109	ref-1048	AATACCACCACCTATTCTCCCTCCCTA	26	T	A	AT	AT	AT	AT	AT	AT	AT	AT	AT	AT	AT	AT	AT	AT	AT	AT	AT	AT	AT	AT	AT	AT	AT	AT	AT	AT	AT	AT	AT	AT	AT	AT	AT	AT	AT	AT	AT	AT	AT
0.1	11	4	94	4	94	ref-1049	CAGAGGTCCACAATCTCTCCGAGAGGG	24	A	C	AC	AC	AC	AC	AC	AC	AC	AC	AC	AC	AC	AC	AC	AC	AC	AC	AC	AC	AC	AC	AC	AC	AC	AC	AC	AC	AC	AC	AC	AC	AC	AC	AC	AC	AC	CC	AC	AC	AC
0.04	4	0	105	0	105	ref-1051	TGTTAGAATACCGTCTCTCCTTCCATA	5	A	G	AG	AG	AG	AG	AG	AG	AG	AG	AG	AG	AG	AG	AG	AG	AG	AG	AG	AG	AG	AG	AG	AG	AG	AG	AG	AG	AG	AG	AG	AG	AG	AG	AG	AG	AG	AG	AG	AG	AG
0.12	13	61	35	0	35	ref-1051	TGTTAGAATACCGTCTCTCCTTCCATA	12	C	T	CT	CT	CC	CC	CC	CT	CC	CC	CC	CT	CC	CC	CT	CC	CT	CT	CC	CT	CC	CT	CT	CC	CT	CC	CT	CC	CT	--	CC	CT	--	--	CC	CT	CC	CC	CT	CC	CC
0.08	9	1	99	0	99	ref-1051	TGTTAGAATACCGTCTCTCCTTCCATA	26	T	C	CT	CT	CT	CT	CT	CT	CT	CT	CT	CT	CT	CT	CT	CT	CT	CT	CT	CT	CT	CT	CT	CT	CT	CT	CT	CT	TT	CT	CT	CT	CT	CT	CT	CT	CT	--	CT	CT	CT
0.02	2	56	51	0	51	ref-1053	CCCCAGCCGACGCCCACTCCCTCTCTG	27	G	C	CG	GG	GG	CG	CG	CG	GG	GG	CG	GG	CG	CG	GG	CG	GG	GG	GG	GG	GG	CG	GG	CG	CG	GG	CG	GG	GG	CG	CG	GG	GG	CG	CG	CG	GG	CG	GG	GG	CG
0.04	4	50	55	0	55	ref-1054	AAGTGAGAAACTATGGCTCCCTCGTAG	5	G	A	GG	AG	AG	--	AG	AG	GG	GG	GG	AG	GG	GG	GG	--	AG	GG	AG	--	GG	GG	GG	GG	GG	AG	GG	GG	GG	AG	GG	GG	AG	AG	AG	GG	AG	AG	AG	GG	AG
0.11	12	5	92	0	92	ref-1055	GGAGCTGAAACATCCTCTCCCCGGCCA	6	T	C	CT	CT	CT	CT	CT	CT	CT	CT	CT	CT	CT	CT	CT	CT	CT	CT	CT	CT	CT	CT	CT	CT	CT	CT	CT	CT	CT	CT	--	CT	CT	--	CT	CT	CT	--	CT	CT	CT
0.14	15	28	66	0	66	ref-1059	GGAGGAAGTACATGTGCTCCTGATCTC	1	G	A	AG	AG	AG	AG	AG	GG	GG	AG	--	AG	AG	AG	AG	AG	AG	AG	AG	AG	AG	AG	GG	AG	AG	AG	AG	AG	GG	AG	GG	AG	AG	--	AG	AG	AG	AG	GG	GG	AG
0.01	1	3	105	2	105	ref-1059	GGAGGAAGTACATGTGCTCCTGATCTC	23	A	G	AG	AG	AG	AG	AG	AG	AG	AG	AG	AG	AG	AG	AG	AG	AG	AG	AG	AG	AG	AG	GG	AG	AG	AG	AA	AG	AG	AG	GG	AG	AG	AG	AG	AG	AG	AG	AG	AG	AG
0.01	1	3	105	2	105	ref-1059	GGAGGAAGTACATGTGCTCCTGATCTC	26	T	C	CT	CT	CT	CT	CT	CT	CT	CT	CT	CT	CT	CT	CT	CT	CT	CT	CT	CT	CT	CT	CC	CT	CT	CT	TT	CT	CT	CT	CC	CT	CT	CT	CT	CT	CT	CT	CT	CT	CT
0.01	1	0	108	0	108	ref-1069	ATGAATTTAACTCGTTCTCCAATTCTA	2	T	G	GT	GT	GT	GT	GT	GT	GT	GT	GT	GT	GT	GT	GT	GT	GT	GT	GT	GT	GT	GT	GT	GT	GT	GT	GT	--	GT	GT	GT	GT	GT	GT	GT	GT	GT	GT	GT	GT	GT
0.04	4	58	47	0	47	ref-1069	ATGAATTTAACTCGTTCTCCAATTCTA	14	G	A	GG	AG	GG	GG	GG	GG	AG	AG	GG	GG	AG	GG	AG	GG	AG	GG	GG	AG	AG	AG	AG	AG	GG	AG	GG	GG	AG	GG	AG	GG	AG	AG	AG	GG	AG	AG	GG	GG	AG
0.01	1	0	108	0	108	ref-1069	ATGAATTTAACTCGTTCTCCAATTCTA	16	T	G	GT	GT	GT	GT	GT	GT	GT	GT	GT	GT	GT	GT	GT	GT	GT	GT	GT	GT	GT	GT	GT	GT	GT	GT	GT	--	GT	GT	GT	GT	GT	GT	GT	GT	GT	GT	GT	GT	GT
0.1	11	44	54	1	54	ref-1070	CAACGATACACTCCCCCTCCTTATAAA	26	A	T	AA	AT	AT	--	AA	AT	AA	AT	AA	AA	AT	AT	AT	AA	AT	AA	AA	AA	AA	AT	AA	AT	AT	AT	AT	AA	AA	AA	AT	AA	AT	AT	AA	AA	--	AT	AT	AA	AT
0.04	4	2	103	0	103	ref-1071	GTACTCTAAACATCTACTCCCTCGTTG	24	G	C	CG	CG	CG	CG	CG	CG	CG	--	CG	CG	CG	CG	CG	CG	CG	CG	CG	CG	CG	--	--	CG	CG	CG	CG	CG	CG	CG	CG	CG	CG	CG	CG	CG	CG	CG	CG	CG	CG
0.04	4	2	103	0	103	ref-1071	GTACTCTAAACATCTACTCCCTCGTTG	26	T	C	CT	CT	CT	CT	CT	CT	CT	--	CT	CT	CT	CT	CT	CT	CT	CT	CT	CT	CT	--	--	CT	CT	CT	CT	CT	CT	CT	CT	CT	CT	CT	CT	CT	CT	CT	CT	CT	CT
0	0	0	109	0	109	ref-1074	ACTCCTTCTACCGCCACTCCACCACCT	27	T	C	CT	CT	CT	CT	CT	CT	CT	CT	CT	CT	CT	CT	CT	CT	CT	CT	CT	CT	CT	CT	CT	CT	CT	CT	CT	CT	CT	CT	CT	CT	CT	CT	CT	CT	CT	CT	CT	CT	CT
0.14	15	20	74	0	74	ref-1077	GCTGCAGTTACTTACCCTCCAAGTTGC	6	A	G	AG	AG	AG	AG	AG	AG	AG	AG	AG	AG	AG	AG	AG	AG	AG	AG	AG	AG	AG	--	AG	AG	AG	--	AG	AG	AA	AG	AA	AG	AG	AG	AG	AG	AG	--	AA	AA	AG
0.14	15	20	74	0	74	ref-1077	GCTGCAGTTACTTACCCTCCAAGTTGC	22	A	G	AG	AG	AG	AG	AG	AG	AG	AG	AG	AG	AG	AG	AG	AG	AG	AG	AG	AG	AG	--	AG	AG	AG	--	AG	AG	AA	AG	AA	AG	AG	AG	AG	AG	AG	--	AA	AA	AG
0	0	0	109	0	109	ref-1093	CCAGCTTCAACTAATACTCCATCCCAT	21	A	G	AG	AG	AG	AG	AG	AG	AG	AG	AG	AG	AG	AG	AG	AG	AG	AG	AG	AG	AG	AG	AG	AG	AG	AG	AG	AG	AG	AG	AG	AG	AG	AG	AG	AG	AG	AG	AG	AG	AG
0	0	0	109	0	109	ref-1098	TCAGAGAGGACGAATTCTCCAGCTTTC	1	T	A,G	GT	GT	GT	GT	GT	GT	GT	GT	GT	GT	GT	GT	GT	GT	GT	GT	GT	GT	GT	GT	GT	GT	GT	GT	GT	GT	GT	GT	GT	GT	GT	GT	GT	GT	GT	GT	GT	GT	GT
0	0	0	109	0	109	ref-1098	TCAGAGAGGACGAATTCTCCAGCTTTC	7	A	G	AG	AG	AG	AG	AG	AG	AG	AG	AG	AG	AG	AG	AG	AG	AG	AG	AG	AG	AG	AG	AG	AG	AG	AG	AG	AG	AG	AG	AG	AG	AG	AG	AG	AG	AG	AG	AG	AG	AG
0	0	57	52	0	52	ref-1114	CTGCACTGCACTGCTGCTCCTCCTGTT	25	G	C	GG	CG	GG	GG	GG	GG	CG	CG	GG	GG	CG	GG	CG	GG	CG	GG	GG	CG	CG	CG	CG	CG	GG	CG	GG	GG	CG	GG	CG	CG	CG	CG	CG	GG	CG	CG	GG	GG	CG
0.04	4	54	51	0	51	ref-1116	CCTCCGCGAACGCCTTCTCCACCTTCC	26	C	T	CT	CT	CT	CT	CT	CC	CC	CC	CT	CT	CC	CC	CC	CT	--	CT	CT	CT	--	CC	CT	CT	CT	CC	CC	--	CT	CC	CC	CT	CT	CC	CC	CC	CC	CT	CC	CC	CC
0.04	4	44	61	2	61	ref-1117	AACCCAAGAACTCAAACTCCTGTAATC	25	A	C	AA	AC	AA	AC	AC	AA	CC	AC	AA	AC	AA	AA	AC	AC	AC	AC	AA	AA	AA	AC	AC	AC	AA	AC	AA	AC	AA	AA	AC	AA	AC	AA	AC	AC	AA	AC	AC	AC	AA
0.07	8	42	59	42	59	ref-1124	TCTGTGAGGACAACAACTCCTGCACAA	16	A	G	AG	AG	AG	AG	AG	AG	AG	GG	AG	AG	AG	AG	AG	--	GG	AG	AG	AG	AG	AG	AG	AG	AG	--	AG	--	GG	GG	GG	AG	GG	GG	AG	GG	AG	AG	GG	AG	AG
0.06	6	52	51	0	51	ref-1124	TCTGTGAGGACAACAACTCCTGCACAA	27	A	T	AT	AT	AT	AA	AA	--	AA	AT	AA	AA	AT	AT	AA	--	AT	AA	AA	AA	AT	--	AA	AA	AA	AA	--	--	AA	AA	AT	AA	AT	AA	AT	AT	AT	AA	AT	AA	AT
0.09	10	37	62	0	62	ref-1130	CTATTCTCAACCCTTCCTCCTCCGCGA	1	C	T	CT	CT	CT	CT	CT	CT	CC	CT	CT	--	CT	CC	CT	CT	--	CT	CC	CT	CT	CT	CC	CT	CT	CT	CT	--	CC	CC	CC	CC	CC	CC	CC	CC	CT	CC	--	CT	CT
0.01	1	0	108	0	108	ref-1130	CTATTCTCAACCCTTCCTCCTCCGCGA	4	T	A,C	CT	CT	CT	CT	CT	CT	CT	CT	CT	CT	AT	AT	CT	AT	CT	CT	CT	CT	AT	CT	CT	CT	CT	CT	CT	CT	CT	CT	AC	CT	CT	CT	AC	CT	CT	--	AC	CT	CT
0.06	7	31	71	0	71	ref-1130	CTATTCTCAACCCTTCCTCCTCCGCGA	13	C	T	CT	CT	CT	CT	CT	CT	CT	CC	CC	CT	CC	CC	CC	CC	--	CT	CT	CT	CC	CT	CC	CT	CT	--	CT	CT	CT	CC	CT	CC	CT	CT	CT	CT	CT	CT	CT	CT	CT
0.01	1	1	107	0	107	ref-1130	CTATTCTCAACCCTTCCTCCTCCGCGA	27	A	T	AT	AT	AT	AT	AT	AT	AT	AT	AT	AT	AT	AT	AT	AT	AT	AT	AT	AT	AT	AT	AT	AT	AT	AT	AT	AT	AT	AT	AT	AT	AT	AT	AT	AT	AT	--	AT	AT	AT
0.02	2	58	49	0	49	ref-1140	TGTCATTCAACTCCCTCTCCTTCAACT	15	C	G	CC	CG	CC	CC	CC	CC	CC	CG	CC	CG	CC	CC	CG	CC	CG	CG	CG	CC	CC	CC	CG	CC	CC	CG	CG	CC	CC	CG	CC	CC	--	CC	CG	CC	CG	CG	CG	CG	CC
0.17	19	3	87	1	87	ref-1156	CTCGGGAAAACGTCTTCTCCTGCCTCA	1	C	T	CC	CT	--	--	CT	--	--	CT	--	--	--	--	CT	--	CT	CC	--	--	CT	--	--	--	CT	--	--	--	CT	TT	CT	CT	CT	CT	CT	CT	CT	CT	CT	CT	CT
0.05	5	48	56	47	56	ref-1166	CATAGGGTGACATGTTCTCCTCCTGCA	4	A	G	AG	AG	GG	GG	GG	AG	AG	GG	AG	GG	AG	GG	GG	AG	AG	GG	AG	AG	AG	GG	GG	AG	AG	GG	GG	GG	AG	AG	AG	AG	AG	GG	AG	AG	AG	AG	AG	AG	AG
0.14	15	0	94	0	94	ref-1167	TCTCACATCACCATCCCTCCATCGATG	24	G	A	AG	AG	--	AG	AG	--	AG	AG	--	AG	--	--	AG	--	--	--	AG	--	AG	--	--	--	--	--	AG	--	AG	AG	AG	AG	AG	AG	AG	AG	AG	AG	AG	AG	AG
0.05	5	34	70	1	70	ref-1170	TCTGTTCGAACCCTACCTCCCAGTCTT	21	C	T	CT	CT	CC	CC	CC	CT	CC	CC	CT	CT	CC	CT	CT	CC	--	CT	CT	CT	--	CT	CT	CC	CT	CC	CT	CC	CT	CT	CT	CT	CT	CT	--	CT	CT	CC	CT	CT	CT
0.12	13	36	60	0	60	ref-1186	TTTGATATAACAATAACTCCACAAACG	24	A	T	AA	AT	AT	AT	AT	AA	AT	AT	AA	AA	AT	AT	AT	AA	AT	AA	AT	AA	AT	AA	AA	AT	AT	AA	AA	AT	AT	AT	AT	AA	AT	AT	--	--	AT	AT	AT	--	AA
0.1	11	42	56	0	56	ref-1198	CCCTTTTCTACTATTCCTCCTCCTGTG	4	T	C	TT	CT	CT	TT	TT	CT	TT	CT	TT	TT	CT	CT	CT	TT	CT	TT	TT	TT	--	--	TT	--	CT	--	--	--	TT	TT	CT	TT	CT	TT	TT	TT	TT	CT	CT	TT	CT
0.1	11	42	56	0	56	ref-1198	CCCTTTTCTACTATTCCTCCTCCTGTG	23	C	T	CC	CT	CT	CC	CC	CT	CC	CT	CC	CC	CT	CT	CT	CC	CT	CC	CC	CC	--	--	CC	--	CT	--	--	--	CC	CC	CT	CC	CT	CC	CC	CC	CC	CT	CT	CC	CT
0	0	0	109	0	109	ref-1207	ATCTCTAACACCAAGACTCCGTAACTG	21	G	A	AG	AG	AG	AG	AG	AG	AG	AG	AG	AG	AG	AG	AG	AG	AG	AG	AG	AG	AG	AG	AG	AG	AG	AG	AG	AG	AG	AG	AG	AG	AG	AG	AG	AG	AG	AG	AG	AG	AG
0.01	1	60	48	0	48	ref-1209	CTGCAGTGGACTTCTCCTCCTTTGATC	13	T	G	GT	GT	TT	TT	TT	--	TT	TT	GT	GT	TT	TT	TT	TT	GT	GT	TT	TT	TT	GT	GT	TT	GT	GT	TT	TT	GT	GT	TT	GT	GT	GT	TT	GT	TT	GT	TT	GT	TT
0.01	1	60	48	0	48	ref-1209	CTGCAGTGGACTTCTCCTCCTTTGATC	14	C	T	CT	CT	CC	CC	CC	--	CC	CC	CT	CT	CC	CC	CC	CC	CT	CT	CC	CC	CC	CT	CT	CC	CT	CT	CC	CC	CT	CT	CC	CT	CT	CT	CC	CT	CC	CT	CC	CT	CC
0	0	0	109	0	109	ref-1216	ATTCTAACCACACCTTCTCCGCCTCCA	15	T	C	CT	CT	CT	CT	CT	CT	CT	CT	CT	CT	CT	CT	CT	CT	CT	CT	CT	CT	CT	CT	CT	CT	CT	CT	CT	CT	CT	CT	CT	CT	CT	CT	CT	CT	CT	CT	CT	CT	CT
0	0	0	109	0	109	ref-1216	ATTCTAACCACACCTTCTCCGCCTCCA	27	A	T	AT	AT	AT	AT	AT	AT	AT	AT	AT	AT	AT	AT	AT	AT	AT	AT	AT	AT	AT	AT	AT	AT	AT	AT	AT	AT	AT	AT	AT	AT	AT	AT	AT	AT	AT	AT	AT	AT	AT
0.08	9	46	54	0	54	ref-1233	GGCGCTTCTACTGCTCCTCCATTGGTC	14	C	T	CT	CC	CT	--	CT	--	CC	CT	--	--	CT	CC	CT	CT	CT	CC	CT	CT	CT	CC	--	CT	CT	CT	CC	--	CC	CT	CT	--	--	CC	CC	CT	CC	CC	CT	CT	CC
0.04	4	3	102	0	102	ref-1233	GGCGCTTCTACTGCTCCTCCATTGGTC	23	T	C	CT	CT	--	CT	CT	CT	CT	TT	CT	CT	TT	CT	--	CT	CT	CT	--	CT	CT	CT	TT	--	CT	CT	CT	CT	CT	CT	CT	CT	CT	CT	CT	CT	CT	CT	CT	CT	CT
0.04	4	46	59	10	59	ref-1234	CGAAAATCCACCACATCTCCGTGTTCC	9	C	T	CT	CT	CT	CT	CT	CT	CC	CT	CT	CT	CT	CC	CC	CT	TT	CC	CT	CT	CC	CT	CT	CT	CT	TT	CC	CC	CC	CT	CC	TT	CT	CT	CT	CT	CT	CT	CT	CC	CT
0	0	0	109	0	109	ref-1236	CTGATTGTAACTTCCCCTCCATCTGCA	5	T	C	CT	CT	CT	CT	CT	CT	CT	CT	CT	CT	CT	CT	CT	CT	CT	CT	CT	CT	CT	CT	CT	CT	CT	CT	CT	CT	CT	CT	CT	CT	CT	CT	CT	CT	CT	CT	CT	CT	CT
0.02	2	48	59	0	59	ref-1244	GATTATGACACACACACTCCAACCACA	3	T	A	AT	AT	TT	AT	AT	AT	AT	TT	AT	AT	TT	TT	TT	TT	TT	--	TT	AT	AT	AT	TT	TT	AT	TT	AT	--	AT	TT	AT	TT	AT	AT	AT	TT	AT	AT	AT	AT	AT
0	0	0	109	0	109	ref-1247	AATTACCTCACTTAAGCTCCAAGCAAC	15	A	G	AG	AG	AG	AG	AG	AG	AG	AG	AG	AG	AG	AG	AG	AG	AG	AG	AG	AG	AG	AG	AG	AG	AG	AG	AG	AG	AG	AG	AG	AG	AG	AG	AG	AG	AG	AG	AG	AG	AG
0	0	2	107	0	107	ref-1249	CCCATTCCTACTCTTCCTCCTCCTCAT	6	T	C	TT	CT	CT	CT	CT	CT	CT	CT	CT	CT	CT	CT	CT	CT	CT	CT	CT	CT	CT	CT	CT	CT	CT	CT	CT	CT	CT	CT	CT	CT	CT	CT	CT	CT	CT	CT	CT	CT	CT
0	0	43	66	0	66	ref-1249	CCCATTCCTACTCTTCCTCCTCCTCAT	13	C	G	CC	CG	CC	CC	CC	CC	CC	CC	CG	CG	CC	CG	CC	CC	CG	CG	CG	CG	CG	CC	CG	CC	CC	CC	CC	CG	CG	CG	CG	CG	CG	CC	CG	CG	CG	CC	CC	CG	CG
0.06	6	62	41	0	41	ref-1254	TGTGCAACAACAAATTCTCCTACAATT	23	C	T	CT	CC	CC	CC	CC	CT	CC	CT	CT	CC	CC	CC	CC	CC	CT	CT	CC	CC	CC	CT	CC	CC	CC	CC	CC	CT	CT	CT	CT	--	CC	CT	CT	CC	CC	CC	CT	CC	CC
0.01	1	3	105	0	105	ref-1265	AGCTCCCACACGCCAACTCCATCTCCT	1	A	C,G,T	AA	AT	AT	AT	AT	--	AT	AT	AT	AT	AT	AT	AT	AT	AT	AT	AT	AT	AT	AT	AT	AT	AT	AT	AT	AT	AT	AT	AT	AG	AT	AT	AT	AG	AT	CT	AT	AT	AT
0	0	8	101	8	101	ref-1267	TTTCTTCCCACCAACTCTCCTCCACTT	6	T	G	GT	GT	GT	GT	GT	GT	GT	GT	GG	GT	GT	GT	GT	GT	GT	GT	GT	GT	GG	GT	GT	GT	GT	GT	GT	GT	GG	GT	GT	GG	GT	GT	GG	GT	GT	GT	GT	GG	GT
0	0	8	101	0	101	ref-1273	CTGACTTCAACCGTGCCTCCCTTTTGA	22	T	C	CT	CT	CT	CT	CT	CT	CT	CT	CT	TT	TT	TT	CT	CT	CT	CT	CT	CT	CT	CT	CT	CT	CT	CT	CT	CT	CT	CT	CT	CT	CT	CT	CT	CT	CT	CT	CT	CT	CT
0.03	3	58	48	1	48	ref-1274	AGGGTGTTCACTGGATCTCCTGGGAAC	9	C	T	CC	CT	CC	CC	CC	CC	CT	CT	CC	CC	CT	CC	CT	CC	CT	CC	CC	CT	--	CT	CT	TT	CC	CT	CC	CC	CT	CC	CT	CT	CT	CT	CT	CC	CT	CT	CC	CC	CT
0.12	13	50	46	0	46	ref-1287	TGAGAAATTACGTACTCTCCGAAAGAA	6	A	C	AC	AC	AA	AC	--	AC	AA	AA	AC	AC	AA	AA	AA	AA	AC	AC	AA	--	AA	AC	AA	AA	AC	--	--	--	AC	AA	AC	AC	AC	--	--	AA	AC	AA	AC	AA	AC
0.05	5	2	102	1	102	ref-1287	TGAGAAATTACGTACTCTCCGAAAGAA	25	G	C	CG	CG	CG	CG	CG	CG	CG	CG	CG	CG	CG	CG	CG	CG	GG	CG	--	CG	CG	CG	CG	CG	CG	CG	CG	CG	CG	CG	CG	CG	CG	CG	CG	CG	CG	CG	CG	CG	CG
0.17	18	43	48	43	48	ref-1288	GCAAATTAAACATCAACTCCGTGTAAA	21	G	A	AG	AG	AG	--	AA	--	--	AA	AG	AG	AG	AG	--	AA	--	AG	--	AA	--	--	AA	AA	AA	AA	--	AA	AG	AA	AA	AG	AG	AA	AG	AA	AG	AG	--	AA	AA
0.09	10	26	73	0	73	ref-1300	TTGGTGGTCACCAACTCTCCTCCCTGC	3	G	A	AG	GG	AG	AG	AG	AG	GG	AG	AG	AG	AG	AG	--	AG	AG	--	AG	AG	--	AG	--	AG	AG	AG	AG	AG	GG	AG	AG	AG	GG	AG	GG	GG	GG	AG	GG	AG	--
0.04	4	6	99	0	99	ref-1303	GAACGTTGCACAATCACTCCTATTTAT	4	C	T	CT	CT	CT	CT	CT	CT	CT	CT	CT	CT	CT	CT	CT	CT	--	CT	CT	CT	CT	CT	CT	CT	CT	CT	CT	CT	CT	--	CT	CT	CT	CT	CT	CT	CT	CT	--	CT	CT
0.04	4	2	103	0	103	ref-1303	GAACGTTGCACAATCACTCCTATTTAT	12	A	T	AT	AT	AT	AT	AT	AT	AT	AT	AT	AT	AT	AT	AT	AT	--	AT	AT	AT	AT	AT	AT	AT	AT	AT	AT	AT	AT	AT	AT	AT	AT	--	AT	AT	AA	AT	AT	AT	AT
0.12	13	53	43	52	43	ref-1309	TTGTTAACTACTTGATCTCCTCCTTAA	7	A	C	AC	AC	AC	CC	CC	CC	CC	AC	AC	AC	CC	CC	AC	CC	--	AC	CC	--	AC	AC	CC	--	CC	CC	CC	CC	CC	AC	CC	AC	AC	CC	CC	CC	--	CC	--	CC	AC
0	0	0	109	0	109	ref-1316	AAGGTACTCACTCAACCTCCTTAACAC	5	T	C	CT	CT	CT	CT	CT	CT	CT	CT	CT	CT	CT	CT	CT	CT	CT	CT	CT	CT	CT	CT	CT	CT	CT	CT	CT	CT	CT	CT	CT	CT	CT	CT	CT	CT	CT	CT	CT	CT	CT
0.02	2	1	106	0	106	ref-1316	AAGGTACTCACTCAACCTCCTTAACAC	9	C	T	CT	CT	CT	CT	--	CT	--	CT	CT	CT	CT	CT	CT	CT	CT	CT	CT	CT	CT	CT	CT	CT	CT	CT	CT	CT	CT	CT	CT	CT	CT	CT	CT	CT	CT	CT	CT	CT	CT
0.05	5	86	18	0	18	ref-1316	AAGGTACTCACTCAACCTCCTTAACAC	22	T	A	TT	AT	TT	TT	TT	TT	TT	TT	TT	AT	AT	TT	TT	TT	TT	TT	TT	TT	--	AT	AT	TT	--	TT	TT	TT	TT	AT	TT	TT	TT	TT	--	TT	TT	TT	AT	TT	TT
0.02	2	1	106	0	106	ref-1316	AAGGTACTCACTCAACCTCCTTAACAC	26	A	T	AT	AT	AT	AT	--	AT	--	AT	AT	AT	AT	AT	AT	AT	AT	AT	AT	AT	AT	AT	AT	AT	AT	AT	AT	AT	AT	AT	AT	AT	AT	AT	AT	AT	AT	AT	AT	AT	AT
0.03	3	0	106	0	106	ref-1317	GACATACATACCAATCCTCCGAATGTT	1	G	C	CG	CG	CG	CG	CG	CG	CG	CG	CG	CG	CG	CG	CG	CG	CG	--	CG	CG	CG	CG	CG	CG	CG	CG	CG	CG	CG	CG	CG	CG	CG	CG	CG	CG	CG	CG	CG	CG	CG
0.03	3	0	106	0	106	ref-1317	GACATACATACCAATCCTCCGAATGTT	21	G	A	AG	AG	AG	AG	AG	AG	AG	AG	AG	AG	AG	AG	AG	AG	AG	--	AG	AG	AG	AG	AG	AG	AG	AG	AG	AG	AG	AG	AG	AG	AG	AG	AG	AG	AG	AG	AG	AG	AG
0.02	2	52	55	20	55	ref-1319	ACACCAGGCACTGCCACTCCTCCTCAC	25	C	G	CG	CG	CG	GG	GG	--	CC	CC	CG	GG	CG	CG	CG	CG	CC	GG	CG	CC	CC	GG	GG	CC	CG	CG	GG	CC	CG	CG	CG	GG	CG	CC	CG	CG	CG	GG	CC	CG	GG
0.02	2	52	55	20	55	ref-1319	ACACCAGGCACTGCCACTCCTCCTCAC	27	C	G	CG	CG	CG	GG	GG	--	CC	CC	CG	GG	CG	CG	CG	CG	CC	GG	CG	CC	CC	GG	GG	CC	CG	CG	GG	CC	CG	CG	CG	GG	CG	CC	CG	CG	CG	GG	CC	CG	GG
0.01	1	0	108	0	108	ref-1331	CAAAGCTCGACGTGGCCTCCGTCTGCT	14	G	C	CG	CG	CG	CG	CG	CG	CG	CG	CG	CG	CG	CG	CG	CG	CG	CG	CG	CG	CG	CG	CG	CG	CG	CG	CG	CG	CG	CG	CG	CG	CG	CG	CG	CG	CG	CG	CG	CG	CG
0.01	1	0	108	0	108	ref-1331	CAAAGCTCGACGTGGCCTCCGTCTGCT	15	G	A	AG	AG	AG	AG	AG	AG	AG	AG	AG	AG	AG	AG	AG	AG	AG	AG	AG	AG	AG	AG	AG	AG	AG	AG	AG	AG	AG	AG	AG	AG	AG	AG	AG	AG	AG	AG	AG	AG	AG
0.09	10	63	36	0	36	ref-1336	TCTCTCTCTACTCTCTCTCCTCACTCA	23	A	T	AA	AT	--	AA	AA	--	--	AT	AA	AA	AT	AT	AA	--	AA	AA	AA	AA	AA	AA	AT	AT	AA	AT	AT	AA	--	AA	AA	AA	AT	AT	AA	AA	AA	AA	AA	AT	AA
0	0	0	109	0	109	ref-1339	GGGTCGAGGACCCACCCTCCACATGTA	16	C	T	CT	CT	CT	CT	CT	CT	CT	CT	CT	CT	CT	CT	CT	CT	CT	CT	CT	CT	CT	CT	CT	CT	CT	CT	CT	CT	CT	CT	CT	CT	CT	CT	CT	CT	CT	CT	CT	CT	CT
0.02	2	2	105	0	105	ref-1353	TCGGCCAAAACTGAAGCTCCTCGAACT	3	G	A	AG	AG	--	AG	AG	AG	AG	AG	AG	AG	AG	AG	AG	AG	AG	GG	AG	AG	AG	GG	AG	AG	AG	AG	AG	--	AG	AG	AG	AG	AG	AG	AG	AG	AG	AG	AG	AG	AG
0.04	4	38	67	0	67	ref-1353	TCGGCCAAAACTGAAGCTCCTCGAACT	4	G	A	AG	AG	AG	AG	AG	AG	GG	AG	AG	AG	AG	AG	AG	GG	GG	AG	GG	AG	AG	AG	GG	AG	AG	GG	AG	GG	AG	GG	GG	AG	AG	GG	AG	GG	AG	AG	GG	--	GG
0.07	8	65	36	0	36	ref-1353	TCGGCCAAAACTGAAGCTCCTCGAACT	5	C	T	CT	CT	CC	CT	CT	CT	CC	CT	CT	CT	--	CT	CC	CT	CC	CC	CC	CT	CC	CT	CC	CC	CT	CC	CT	CT	CC	CT	CC	CC	CT	CT	CC	CT	CC	CC	--	CC	CC
0.02	2	1	106	0	106	ref-1355	AGCAACAATACCGTATCTCCAGCAATC	13	G	A	AG	AG	AG	AG	AG	AG	--	AG	AG	AG	AG	AG	AG	AG	GG	--	AG	AG	AG	AG	AG	AG	AG	AG	AG	AG	AG	AG	AG	AG	AG	AG	AG	AG	AG	AG	AG	AG	AG
0.06	7	24	78	1	78	ref-1356	TCGTTAGCTACAGCAACTCCCGCTTCT	13	G	A	AG	AG	AG	AG	AG	AG	AG	AG	--	GG	AG	AG	AA	--	--	GG	GG	AG	AG	--	--	AG	AG	--	AG	AG	AG	GG	AG	AG	AG	AG	AG	AG	AG	AG	AG	AG	AG
0.05	5	1	103	0	103	ref-1356	TCGTTAGCTACAGCAACTCCCGCTTCT	23	C	T	CT	CT	CT	CT	CT	CT	CT	CT	--	CT	--	CT	CC	--	--	CT	CT	CT	CT	CT	CT	CT	CT	--	CT	CT	CT	CT	CT	CT	CT	CT	CT	CT	CT	CT	CT	CT	CT
0.08	9	59	41	0	41	ref-1356	TCGTTAGCTACAGCAACTCCCGCTTCT	26	C	T	CT	CC	CC	CC	--	CT	CT	CT	--	CC	CC	CC	--	CT	--	CC	CC	CT	CT	--	CC	CT	--	--	CC	CC	CT	CC	CT	CT	CC	CT	CT	CC	CT	CC	CT	CT	CT
0.04	4	3	102	0	102	ref-1365	AGCATTGAAACCTTATCTCCTTTACAG	1	A	G	AG	AG	AG	AG	AG	AG	AG	AG	AG	AG	AG	AG	AG	AG	AG	AG	AG	--	AG	AG	AG	AG	AG	AG	AG	AA	AG	AG	AG	AG	AG	AG	AG	AG	AG	AG	AG	AG	AG
0.02	2	59	48	0	48	ref-1365	AGCATTGAAACCTTATCTCCTTTACAG	27	G	C	GG	CG	GG	GG	GG	CG	CG	GG	GG	CG	CG	CG	GG	CG	CG	GG	CG	GG	GG	CG	CG	GG	CG	GG	GG	GG	CG	GG	CG	CG	CG	CG	CG	GG	GG	CG	CG	GG	GG
0.1	11	55	43	2	43	ref-1369	GCTAAGCCCACTCCCTCTCCCACTCCC	13	C	T	CT	CC	TT	CT	CT	CT	CC	CC	CC	CC	CT	CC	CC	CT	CC	--	CT	CT	CT	CT	--	--	CC	--	--	CC	CT	CT	CT	CC	CC	CC	CC	CC	CT	CC	CC	CC	CT
0.1	11	55	43	2	43	ref-1369	GCTAAGCCCACTCCCTCTCCCACTCCC	25	C	T	CT	CC	TT	CT	CT	CT	CC	CC	CC	CC	CT	CC	CC	CT	CC	--	CT	CT	CT	CT	--	--	CC	--	--	CC	CT	CT	CT	CC	CC	CC	CC	CC	CT	CC	CC	CC	CT
0.18	20	58	31	16	31	ref-1373	AAATGAGAAACACGTGCTCCCGCGTTT	13	C	T	CT	CT	CC	CC	CC	CT	--	CC	CC	CC	TT	CC	CC	TT	--	--	--	CC	CC	CC	--	CC	CT	CC	CC	--	--	TT	--	TT	CT	CT	TT	CC	--	CT	CC	TT	CT
0.18	20	58	31	16	31	ref-1373	AAATGAGAAACACGTGCTCCCGCGTTT	24	G	A	AG	AG	GG	GG	GG	AG	--	GG	GG	GG	AA	GG	GG	AA	--	--	--	GG	GG	GG	--	GG	AG	GG	GG	--	--	AA	--	AA	AG	AG	AA	GG	--	AG	GG	AA	AG
0.01	1	1	107	1	107	ref-1374	CGCCTTTAAACTCTCCCTCCAGAACCA	7	T	C	CT	CT	CT	CT	CT	CT	CT	CT	CT	CT	CT	CT	CT	CT	CT	--	CT	CT	CT	CT	CT	CT	CT	CT	CT	CT	CT	CT	CC	CT	CT	CT	CT	CT	CT	CT	CT	CT	CT
0.06	6	4	99	0	99	ref-1374	CGCCTTTAAACTCTCCCTCCAGAACCA	13	C	T	CT	CT	CT	CT	CT	CT	CT	CT	CT	CT	CT	CT	CT	CT	CT	CC	CT	CT	CT	CT	CT	CT	CT	CT	CT	CT	CT	--	CC	CT	CT	CT	CT	CT	CT	CT	CT	CT	CC
0.06	6	4	99	0	99	ref-1374	CGCCTTTAAACTCTCCCTCCAGAACCA	16	C	T	CT	CT	CT	CT	CT	CT	CT	CT	CT	CT	CT	CT	CT	CT	CT	CC	CT	CT	CT	CT	CT	CT	CT	CT	CT	CT	CT	--	CC	CT	CT	CT	CT	CT	CT	CT	CT	CT	CC
0.17	18	7	84	0	84	ref-1378	TCCAGCCACACCGCAACTCCCACATCC	4	A	G	AG	AG	AG	--	--	--	AG	AG	AG	--	--	--	AG	AG	AG	AA	--	AG	--	--	--	AG	--	--	AG	AA	--	AG	AG	AG	AG	AG	AG	AG	AA	--	AG	AG	AG
0.17	19	6	84	0	84	ref-1378	TCCAGCCACACCGCAACTCCCACATCC	15	A	C	AC	AC	AC	--	--	--	AC	AC	AC	--	--	--	AC	AC	AC	AA	--	AC	--	--	--	AC	--	--	AC	AA	--	AC	AC	AC	AC	AC	AC	AC	AA	--	AC	AC	AC
0.11	12	9	88	0	88	ref-1379	CAATCTCCCACATTGTCTCCAACCTTA	26	T	C	CT	CT	CT	CT	CT	--	CT	CT	CT	CT	CT	CT	--	TT	CT	CT	CT	CT	CT	CT	CT	CT	CT	CT	CT	--	TT	CT	TT	CT	CT	CT	CT	CT	CT	CT	CT	CT	CT
0.01	1	2	106	0	106	ref-1380	AACCACCCAACCCCTTCTCCTCGACCC	14	C	T	CT	CT	CT	CC	CT	CC	CT	CT	CT	CT	CT	CT	CT	CT	CT	CT	CT	CT	CT	CT	CT	CT	CT	--	CT	CT	CT	CT	CT	CT	CT	CT	CT	CT	CT	CT	CT	CT	CT
0.04	4	7	98	0	98	ref-1388	CACTAGTTGACCTTTCCTCCCCTCCAG	2	A	T	AT	AT	AT	AT	AT	AT	AT	AT	AT	AT	AT	AT	AT	AT	AA	AA	AT	AT	AT	AA	--	AT	AT	--	AA	AT	AT	AT	AT	AT	AT	AT	AT	AT	AT	AT	AT	AT	AT
0.05	5	1	103	0	103	ref-1389	TGGATTTCAACTCGAACTCCTCAGTTT	2	G	C	CG	CG	CG	CG	CG	CG	CG	CG	--	CG	CG	CG	CG	CG	CG	CG	CG	CG	CG	CG	CG	CG	CG	CG	CG	CG	CG	CG	CG	CG	CG	CG	CG	CG	CG	CG	CG	CG	CG
0.06	6	38	65	0	65	ref-1398	AAGCCCCAGACTTTGACTCCAATAGTC	8	A	G	AA	AG	AG	AG	AG	AA	AG	AG	AA	AA	AG	AG	AG	AG	AG	AA	AG	AA	AG	AA	AA	AG	AG	AA	AA	AG	AG	AG	AG	AA	AG	AG	AA	AG	AG	AG	AG	AG	AA
0.06	6	10	93	0	93	ref-1405	TGGCAGCTCACGTTAGCTCCCCTTATG	2	G	A	GG	AG	AG	AG	AG	AG	AG	AG	--	AG	AG	GG	AG	AG	GG	AG	AG	AG	--	AG	AG	AG	AG	AG	AG	AG	GG	AG	AG	AG	AG	AG	AG	AG	AG	AG	--	AG	AG
0.09	10	17	82	0	82	ref-1405	TGGCAGCTCACGTTAGCTCCCCTTATG	16	G	A	GG	AG	AG	AG	AG	AG	AG	AG	GG	AG	AG	--	AG	AG	AG	--	AG	AG	AG	AG	AG	AG	AG	GG	AG	AG	AG	AG	AG	AG	AG	AG	AG	AG	AG	AG	AG	GG	AG
0.01	1	58	50	20	50	ref-1409	TAACCTCAAACCCTCTCTCCCTTCCTC	1	T	G	GT	TT	GG	GG	GG	GG	GT	GT	TT	TT	GT	GT	GG	GT	TT	GT	GT	GT	GT	GG	TT	GG	TT	TT	GG	--	GT	GT	GT	TT	TT	GG	TT	GT	GT	GT	GT	TT	GT
0.07	8	54	47	0	47	ref-1449	TGGCAGCAAACTTTTTCTCCTCCCATG	8	A	G	AG	AA	AG	AA	AA	AA	AA	AA	AA	AA	--	AG	AA	AA	--	AA	--	AG	--	AA	AA	AG	--	--	AG	--	AG	AA	AG	AA	AA	AG	AG	AA	AG	AA	AG	AG	AG
0.03	3	52	54	1	54	ref-1457	AAGATCCGCACCAGATCTCCGATCCAT	24	C	G	CG	CC	CC	CG	CG	CC	CG	CG	CC	CC	CC	CC	CC	CG	CG	CC	CG	CG	--	CC	CC	CG	CG	--	CC	--	CC	CG	CG	CG	CC	CG	CC	CG	CC	CC	CG	CG	CG
0.16	17	39	53	0	53	ref-1461	AGCACAGGCACTTTGGCTCCCAAATGG	21	C	T	CC	CT	CT	--	--	CT	CT	CT	CT	CC	CT	CT	CC	CC	--	--	CC	CC	CT	CT	CC	CT	CT	CT	CT	--	CT	CC	CC	CC	CT	CT	CC	CC	CC	CC	CC	CT	--
0.03	3	4	102	0	102	ref-1466	TGAGGCTTTACTTCAGCTCCGTCTTCC	4	G	A	AG	AG	AG	AG	AG	AG	GG	AG	AG	AG	AG	AG	GG	GG	AG	AG	--	AG	AG	AG	GG	AG	--	AG	AG	AG	AG	AG	AG	AG	AG	AG	AG	AG	AG	AG	AG	AG	AG
0.03	3	4	102	0	102	ref-1466	TGAGGCTTTACTTCAGCTCCGTCTTCC	27	C	A	AC	AC	AC	AC	AC	AC	CC	AC	AC	AC	AC	AC	CC	CC	AC	AC	--	AC	AC	AC	CC	AC	--	AC	AC	AC	AC	AC	AC	AC	AC	AC	AC	AC	AC	AC	AC	AC	AC
0.12	13	33	63	20	63	ref-1467	CGCAAAACCACAGCAGCTCCACCTTCA	2	G	A	AG	AG	GG	AG	AG	AG	AG	--	AG	AA	--	--	AA	--	--	AA	AG	--	--	AG	--	--	--	--	AA	--	AG	AG	AG	AG	AG	AG	AG	AG	AG	AA	AG	AG	AG
0	0	42	67	1	67	ref-1473	TAATTCTTCACTTACCCTCCTCCCTAT	14	A	T	AA	AT	AT	AT	AT	AA	AA	AA	AA	AT	AT	TT	AT	AT	AA	AT	AA	AT	AT	AA	AA	AA	AT	AT	AT	AA	AT	AT	AA	AT	AT	AT	AT	AA	AT	AA	AT	AT	AT
0.11	12	59	38	0	38	ref-1481	TCATATATTACCATTGCTCCAACATTT	16	G	A	AG	AG	GG	AG	AG	AG	AG	GG	GG	AG	GG	GG	GG	GG	GG	AG	GG	AG	GG	AG	GG	GG	AG	GG	AG	--	AG	GG	AG	GG	--	GG	GG	GG	AG	GG	AG	AG	AG
0.14	15	44	50	0	50	ref-1484	TAGTTTATTACACCGCCTCCTTTTCAC	3	G	T	GT	GT	GT	GG	GG	GG	GG	GG	GT	GT	GT	GT	GT	GG	GG	GT	GT	GG	GG	GT	GT	GT	GT	GT	GG	GG	GG	GT	GG	GG	--	GG	--	GT	--	GG	GG	GT	GG
0.19	21	22	66	0	66	ref-1491	TTTGACCCAACCATATCTCCTTCATCC	6	C	T	CT	CC	CT	CT	CT	CC	CT	CT	CC	CC	CC	CT	CT	CT	CT	CT	CT	CT	CC	CC	CT	CT	CT	CT	CT	CT	CC	CT	CT	CC	CC	CT	CT	CT	CC	--	CT	--	CT
0.16	17	3	89	3	89	ref-1491	TTTGACCCAACCATATCTCCTTCATCC	9	A	G	AG	AG	AG	AG	AG	AG	AG	AG	AG	AG	AG	AG	AG	AG	AG	AG	AG	AG	--	AG	AG	AG	AG	AG	AG	AG	AG	--	AG	AG	AG	--	GG	AG	AG	AG	AG	AG	GG
0.19	21	24	64	0	64	ref-1497	GCTGCCTGCACCAAAGCTCCCCGAGGC	21	C	T	CT	CC	--	--	--	CT	CT	--	CT	CT	--	CT	CT	--	CT	CT	--	CT	--	--	CT	--	--	--	CT	--	CT	CC	--	CT	--	CT	CC	CC	CT	CT	CT	--	CC
0.05	5	47	57	1	57	ref-1498	CTGATCTGCACGAAAGCTCCTCATGAT	27	T	C	CT	CT	CT	CT	CT	TT	CT	TT	TT	CT	CT	CT	CT	CT	TT	TT	CT	CT	--	CT	CT	CT	CT	CT	CT	--	TT	TT	TT	CT	CT	TT	TT	CT	--	CT	TT	CT	CT
0.02	2	0	107	0	107	ref-1499	CGCACTTTTACACATACTCCTTAGTGT	23	A	G	AG	AG	AG	AG	AG	AG	AG	AG	AG	AG	AG	AG	AG	AG	AG	AG	--	AG	AG	AG	AG	AG	AG	AG	AG	AG	AG	AG	AG	AG	AG	AG	AG	AG	AG	AG	AG	AG	AG
0.06	6	1	102	0	102	ref-1512	CCGCACAAAACATCATCTCCCTTTCCT	3	G	A	AG	AG	AG	AG	AG	AG	AG	AG	AG	AG	--	AG	AG	AG	AG	AG	AG	AG	--	AG	AG	AG	AG	AG	AG	AG	AG	AG	AG	AG	AG	AG	AG	AG	AG	AG	AG	--	AG
0.06	7	6	96	0	96	ref-1512	CCGCACAAAACATCATCTCCCTTTCCT	16	T	C	CT	CT	TT	CT	CT	CT	CT	CT	CT	CT	CT	CT	TT	CT	CT	CT	CT	CT	CT	CT	--	CT	CT	--	CT	CT	CT	CT	CT	CT	CT	CT	TT	CT	CT	CT	CT	CT	TT
0.08	9	28	72	0	72	ref-1515	CCGCCGATGACGATTACTCCACGGACG	23	G	C	CG	GG	CG	CG	CG	CG	CG	CG	CG	CG	CG	CG	CG	CG	CG	CG	CG	CG	CG	GG	--	CG	GG	CG	CG	--	CG	GG	GG	CG	GG	CG	CG	GG	CG	CG	CG	CG	CG
0.03	3	1	105	1	105	ref-1522	TCTCTTTTCACCGCAACTCCTTTCTCT	8	T	G	GT	GT	GT	GT	GT	GT	GT	GT	GT	GT	GT	GT	GT	GT	GT	GT	GT	GT	GT	GT	GT	GT	GT	GT	GT	GT	GT	GT	GT	GT	GT	GT	GT	GT	GT	GT	GT	GT	GT
0.04	4	59	46	0	46	ref-1522	TCTCTTTTCACCGCAACTCCTTTCTCT	12	C	T	CC	CT	CC	CC	CC	CT	CT	CC	CC	CT	CT	CT	CC	CC	CC	CC	CT	CC	CC	CT	CT	CC	CT	CC	CC	CC	CT	CT	CT	CT	CT	CT	CT	CC	CC	CT	CT	CC	CC
0.05	5	2	102	0	102	ref-1522	TCTCTTTTCACCGCAACTCCTTTCTCT	16	A	G	AG	AG	AG	AG	AG	AG	AG	AG	AG	AG	AG	AG	AG	AG	AG	AG	AG	AG	AG	AG	AG	AG	AG	AG	AG	AG	AG	AG	AG	--	AA	AG	AG	AG	AG	AG	AG	AG	AG
0.01	1	59	49	0	49	ref-1522	TCTCTTTTCACCGCAACTCCTTTCTCT	21	T	C	TT	CT	TT	TT	TT	TT	CT	TT	TT	CT	TT	TT	CT	TT	CT	CT	CT	TT	TT	TT	TT	TT	TT	CT	CT	CT	TT	TT	CT	TT	CT	TT	CT	CT	TT	CT	CT	TT	TT
0	0	0	109	0	109	ref-1528	ACAGGTAGTACTACTTCTCCTGCTTTA	12	T	A	AT	AT	AT	AT	AT	AT	AT	AT	AT	AT	AT	AT	AT	AT	AT	AT	AT	AT	AT	AT	AT	AT	AT	AT	AT	AT	AT	AT	AT	AT	AT	AT	AT	AT	AT	AT	AT	AT	AT
0.02	2	52	55	0	55	ref-1528	ACAGGTAGTACTACTTCTCCTGCTTTA	22	G	A	AG	GG	GG	AG	AG	AG	AG	AG	AG	AG	GG	AG	AG	GG	AG	AG	AG	AG	GG	GG	AG	GG	GG	AG	AG	AG	AG	GG	GG	AG	GG	AG	GG	GG	AG	GG	AG	--	AG
0	0	0	109	0	109	ref-1535	TCTCCCTCTACCTCACCTCCCGCCACC	6	C	A,T	AC	AC	AC	AC	AC	AC	AC	AC	AC	AC	AC	AC	AC	AC	AC	AC	AC	AC	AC	AC	AC	AC	AC	AC	AC	AC	AC	AC	AC	AC	AC	AC	AC	AC	AC	AC	AC	AC	AC
0.08	9	64	36	0	36	ref-1535	TCTCCCTCTACCTCACCTCCCGCCACC	14	C	T	CC	CT	CT	CT	CT	CT	--	CT	CT	CC	CT	CT	CC	CC	CC	CC	CT	CC	CT	CT	CT	--	CT	CC	--	CT	CT	CC	CC	CT	--	CC	CC	CC	CC	CC	CC	CC	CT
0.03	3	86	20	0	20	ref-1535	TCTCCCTCTACCTCACCTCCCGCCACC	21	C	T	CC	CT	CC	CT	CC	CC	--	CT	CC	CC	CC	CC	CC	CC	CC	CC	CT	CC	CC	CC	CC	--	CC	CT	CT	CC	CT	CC	CC	CT	CC	CC	CC	CC	CC	CC	CT	CC	CC
0.03	3	87	19	0	19	ref-1535	TCTCCCTCTACCTCACCTCCCGCCACC	22	G	A,T	AG	GG	GG	GG	GG	GT	AG	GG	GG	AG	GG	--	GG	AG	AG	AG	GG	AG	AG	AG	GG	GG	GG	GG	AG	GG	GG	GG	GG	GG	GG	GG	GG	GG	GG	AG	GG	GG	GG
0.04	4	76	29	0	29	ref-1535	TCTCCCTCTACCTCACCTCCCGCCACC	25	A	G	AG	AG	AA	AA	AG	AG	AA	AA	AG	AG	AA	--	AA	AG	AG	AA	AA	AG	AG	AA	AG	AA	AG	AG	AG	AA	AA	AA	AA	AA	AA	AA	AG	AA	AA	AA	AA	AG	AA
0	0	0	109	0	109	ref-1535	TCTCCCTCTACCTCACCTCCCGCCACC	27	C	A	AC	AC	AC	AC	AC	AC	AC	AC	AC	AC	AC	AC	AC	AC	AC	AC	AC	AC	AC	AC	AC	AC	AC	AC	AC	AC	AC	AC	AC	AC	AC	AC	AC	AC	AC	AC	AC	AC	AC
0	0	58	51	0	51	ref-1538	CATGGCCATACCTTGTCTCCTGTGAGA	1	C	A	CC	AC	CC	CC	CC	CC	AC	AC	CC	CC	AC	CC	AC	CC	AC	CC	CC	AC	AC	AC	AC	AC	CC	AC	CC	CC	AC	CC	AC	AC	AC	AC	AC	CC	AC	AC	CC	CC	AC
0	0	58	51	0	51	ref-1538	CATGGCCATACCTTGTCTCCTGTGAGA	2	A	T	AA	AT	AA	AA	AA	AA	AT	AT	AA	AA	AT	AA	AT	AA	AT	AA	AA	AT	AT	AT	AT	AT	AA	AT	AA	AA	AT	AA	AT	AT	AT	AT	AT	AA	AT	AT	AA	AA	AT
0.04	4	3	102	0	102	ref-1555	TGGCAAGTAACGTCTCCTCCTTGTGAT	2	G	C	CG	CG	CG	CG	CG	CG	CG	CG	GG	CG	--	CG	CG	GG	CG	CG	CG	CG	--	--	CG	CG	--	CG	GG	CG	CG	CG	CG	CG	CG	CG	CG	CG	CG	CG	CG	CG	CG
0	0	0	109	0	109	ref-1555	TGGCAAGTAACGTCTCCTCCTTGTGAT	26	A	T	AT	AT	AT	AT	AT	AT	AT	AT	AT	AT	AT	AT	AT	AT	AT	AT	AT	AT	AT	AT	AT	AT	AT	AT	AT	AT	AT	AT	AT	AT	AT	AT	AT	AT	AT	AT	AT	AT	AT
0.03	3	1	105	0	105	ref-1565	GTCACGGTGACTCTTCCTCCCTCACTA	3	C	G	CG	CG	CG	CG	CG	CG	CG	--	CG	CG	CG	CG	CG	--	CG	CG	CG	CG	CG	CG	CG	CG	CG	--	CC	CG	CG	CG	CG	CG	CG	CG	CG	CG	CG	CG	CG	CG	CG
0.08	9	19	81	0	81	ref-1565	GTCACGGTGACTCTTCCTCCCTCACTA	5	C	A	AC	AC	AC	AC	AC	CC	AC	AC	AC	AC	AC	AC	AC	AC	CC	AC	AC	AC	--	--	AC	AC	AC	AC	AC	AC	CC	AC	--	AC	--	--	--	AC	AC	CC	AC	AC	AC
0.03	3	53	53	0	53	ref-1565	GTCACGGTGACTCTTCCTCCCTCACTA	13	C	T	CT	CT	CT	CT	CT	CC	CT	CC	CT	CT	CC	CT	--	CT	CC	CT	CT	CT	CC	CC	CC	CT	CT	CT	CT	CT	CC	CT	CC	CT	CC	CC	CC	CT	CC	CC	CT	CT	CC
0.03	3	0	106	0	106	ref-1565	GTCACGGTGACTCTTCCTCCCTCACTA	25	C	T	CT	CT	CT	CT	CT	CT	CT	CT	CT	CT	CT	CT	CT	CT	CT	CT	CT	--	CT	CT	--	CT	CT	--	CT	CT	CT	CT	CT	CT	CT	CT	CT	CT	CT	CT	CT	CT	CT
0.12	13	4	92	2	92	ref-1568	CAACGGACGACGAAGACTCCGAGTTTC	1	C	T	CT	CT	CT	CT	CT	CT	CT	CT	CT	CT	CT	CT	CT	CT	--	TT	CT	CT	--	CT	CT	CT	CT	CT	CT	CT	--	CT	CT	CT	CT	CT	CT	CT	CT	CT	CT	CT	CT
0.07	8	51	50	0	50	ref-1574	CATCATATCACTTCCTCTCCCACCACC	15	C	T	CT	CC	--	CT	CT	CT	CC	CC	CC	CC	CT	CC	CC	--	CC	CT	CT	CT	--	CT	--	--	CC	--	CT	CC	CT	CT	CT	CC	CC	CT	CC	CT	CT	CC	CC	CC	CT
0	0	41	68	0	68	ref-1575	ATCACAATCACCTTTGCTCCTTGTCTA	25	C	T	CC	CT	CT	CT	CT	CC	CC	CC	CC	CT	CT	CT	CT	CT	CC	CT	CC	CT	CC	CC	CC	CC	CT	CT	CT	CC	CT	CT	CC	CT	CT	CT	CT	CC	CT	CC	CT	CT	CT
0.03	3	3	103	0	103	ref-1577	ATCTGGAGCACAGTACCTCCCATCATT	4	T	A	AT	AT	AT	AT	AT	AT	AT	AT	AT	AT	AT	AT	AT	AT	AT	AT	AT	AT	AT	AT	AT	AT	AT	AT	AT	AT	AT	AT	AT	TT	AT	AT	AT	AT	AT	AT	AT	AT	AT
0	0	0	109	0	109	ref-1577	ATCTGGAGCACAGTACCTCCCATCATT	23	T	C	CT	CT	CT	CT	CT	CT	CT	CT	CT	CT	CT	CT	CT	CT	CT	CT	CT	CT	CT	CT	CT	CT	CT	CT	CT	CT	CT	CT	CT	CT	CT	CT	CT	CT	CT	CT	CT	CT	CT
0.01	1	0	108	0	108	ref-1597	CTACCGGAAACGTCATCTCCGCCACCA	1	C	G	CG	CG	CG	CG	CG	CG	CG	CG	CG	CG	CG	CG	CG	CG	CG	CG	CG	CG	CG	CG	CG	CG	CG	CG	CG	CG	CG	CG	CG	CG	CG	CG	CG	CG	CG	CG	CG	CG	CG
0	0	7	102	0	102	ref-1597	CTACCGGAAACGTCATCTCCGCCACCA	5	C	A	AC	AC	AC	AC	AC	AC	AC	AC	AC	AC	AC	AC	AC	AC	AC	AC	AC	AC	AC	AC	AC	AC	AC	AC	AC	AC	AC	AC	AC	AC	AC	AC	AC	AC	AC	AC	AC	AC	AC
0.06	7	4	98	0	98	ref-1597	CTACCGGAAACGTCATCTCCGCCACCA	15	A	G	AG	AG	AG	AG	--	AG	AG	AG	AA	AG	AG	AG	AG	AG	AA	AG	--	AG	AG	AG	AG	AG	AG	AG	AG	--	AG	AG	AG	AG	AG	AG	AG	AG	AG	AG	AG	AG	AG
0.02	2	42	65	0	65	ref-1614	GTAATGAGAACGTAGTCTCCATATCCT	1	G	A	GG	AG	AG	AG	AG	AG	GG	GG	AG	GG	GG	GG	GG	AG	AG	AG	AG	AG	--	AG	AG	AG	GG	GG	AG	AG	AG	AG	GG	AG	AG	GG	AG	GG	GG	AG	AG	GG	AG
0.01	1	43	65	0	65	ref-1614	GTAATGAGAACGTAGTCTCCATATCCT	16	T	C	TT	CT	CT	CT	CT	CT	TT	TT	CT	TT	TT	TT	TT	CT	CT	CT	CT	CT	TT	CT	CT	CT	TT	TT	CT	CT	CT	CT	TT	CT	CT	TT	CT	TT	TT	CT	CT	TT	CT
0.04	4	0	105	0	105	ref-1615	TTGACATGGACCTTGACTCCCAAGATG	6	A	C	AC	AC	AC	AC	AC	AC	AC	AC	AC	--	--	AC	AC	AC	AC	AC	AC	AC	AC	AC	AC	AC	AC	AC	AC	AC	AC	AC	AC	AC	AC	AC	AC	AC	AC	AC	AC	AC	AC
0.04	4	0	105	0	105	ref-1615	TTGACATGGACCTTGACTCCCAAGATG	8	G	A	AG	AG	AG	AG	AG	AG	AG	AG	AG	--	--	AG	AG	AG	AG	AG	AG	AG	AG	AG	AG	AG	AG	AG	AG	AG	AG	AG	AG	AG	AG	AG	AG	AG	AG	AG	AG	AG	AG
0.04	4	0	105	0	105	ref-1618	CAATATATAACAACTCCTCCAGTCTCA	6	T	C	CT	CT	CT	CT	CT	CT	CT	CT	CT	CT	CT	CT	CT	CT	CT	CT	CT	CT	CT	CT	CT	CT	CT	CT	CT	CT	--	CT	CT	CT	CT	CT	CT	CT	CT	CT	--	CT	CT
0.04	4	0	105	0	105	ref-1618	CAATATATAACAACTCCTCCAGTCTCA	27	A	G	AG	AG	AG	AG	AG	AG	AG	AG	AG	AG	AG	AG	AG	AG	AG	AG	AG	AG	AG	AG	AG	AG	AG	AG	AG	AG	--	AG	AG	AG	AG	AG	AG	AG	AG	AG	--	AG	AG
0.05	5	13	91	0	91	ref-1625	CACTAGGTGACCAAACCTCCCCGGGTT	5	A	T	AT	AT	AA	AT	AT	AT	AT	AT	AT	AT	AT	AT	AT	--	AA	AT	--	--	AT	AA	AT	AT	AT	AT	AT	AT	AT	AT	AA	AT	AT	AT	AT	AA	AA	AT	AT	AT	AT
0.13	14	56	39	0	39	ref-1625	CACTAGGTGACCAAACCTCCCCGGGTT	15	A	T	AA	AT	AT	AA	AA	AT	AT	AT	AT	AA	AT	AA	AT	AA	AT	AT	AA	AA	AA	AA	--	--	--	--	AA	AA	AA	AA	AT	AA	AT	AA	--	AT	AT	AT	AA	AA	AT
0	0	5	104	0	104	ref-1625	CACTAGGTGACCAAACCTCCCCGGGTT	23	G	C	CG	CG	CG	CG	CG	CG	CG	CG	CG	CG	CG	CG	CG	CG	CG	CG	CG	CG	CG	CG	CG	CG	CG	CG	CG	CG	GG	CG	CG	CG	CG	CG	CG	CG	CG	CG	CG	CG	CG
0.04	4	56	49	0	49	ref-1627	TTGGCATACACCATATCTCCCAAATGG	3	G	C	CG	CG	GG	GG	GG	CG	GG	CG	GG	CG	CG	GG	GG	GG	GG	GG	GG	CG	CG	CG	GG	GG	CG	GG	CG	GG	CG	CG	GG	GG	CG	CG	CG	CG	GG	GG	GG	GG	CG
0	0	0	109	0	109	ref-1631	TCTTCCGCCACATAACCTCCCCGGGTA	13	T	A	AT	AT	AT	AT	AT	AT	AT	AT	AT	AT	AT	AT	AT	AT	AT	AT	AT	AT	AT	AT	AT	AT	AT	AT	AT	AT	AT	AT	AT	AT	AT	AT	AT	AT	AT	AT	AT	AT	AT
0	0	0	109	0	109	ref-1631	TCTTCCGCCACATAACCTCCCCGGGTA	14	A	G	AG	AG	AG	AG	AG	AG	AG	AG	AG	AG	AG	AG	AG	AG	AG	AG	AG	AG	AG	AG	AG	AG	AG	AG	AG	AG	AG	AG	AG	AG	AG	AG	AG	AG	AG	AG	AG	AG	AG
0.01	1	1	107	0	107	ref-1640	CCCCCTTCAACAGTTTCTCCTTCCGAT	13	G	A	AG	AG	AG	AG	AG	AG	AG	AG	AG	AG	AG	AG	AG	AG	AG	AG	AG	AG	--	AG	AG	AG	GG	AG	AG	AG	AG	AG	AG	AG	AG	AG	AG	AG	AG	AG	AG	AG	AG
0.01	1	1	107	0	107	ref-1640	CCCCCTTCAACAGTTTCTCCTTCCGAT	21	T	C	CT	CT	CT	CT	CT	CT	CT	CT	CT	CT	CT	CT	CT	CT	CT	CT	CT	CT	--	CT	CT	CT	TT	CT	CT	CT	CT	CT	CT	CT	CT	CT	CT	CT	CT	CT	CT	CT	CT
0.05	5	27	77	0	77	ref-1640	CCCCCTTCAACAGTTTCTCCTTCCGAT	25	G	A	AG	AG	AG	AG	AG	--	AG	AG	AG	AG	AG	AG	--	AG	AG	GG	AG	--	AG	GG	GG	AG	AG	AG	GG	AG	AG	GG	AG	AG	AG	AG	AG	AG	AG	GG	AG	AG	AG
0.07	8	5	96	0	96	ref-1645	ACTTGTACCACAATGTCTCCTTCTCAC	16	T	A	AT	AT	--	AT	AT	AT	AT	AT	AT	AT	AT	TT	AT	AT	TT	--	AT	AT	--	AT	AT	AT	AT	TT	AT	--	AT	AT	AT	AT	AT	--	AT	AT	AT	AT	AT	AT	AT
0.19	21	43	45	28	45	ref-1651	AAGTTGATCACTTACACTCCGCTGATG	4	T	C	CT	CT	CC	--	CC	CT	--	CC	CC	CT	CT	CC	CT	--	CT	CT	--	CC	--	CC	TT	--	CT	--	--	CT	CC	CT	CT	--	--	CT	CT	--	CT	CT	CC	CT	CT
0.17	19	47	43	8	43	ref-1651	AAGTTGATCACTTACACTCCGCTGATG	22	C	G	CG	CG	CC	--	GG	CC	CG	CC	CC	CG	CC	CC	CC	--	CC	CG	--	CG	--	GG	CC	--	CG	--	--	CG	CG	CC	CG	--	--	CG	CG	--	CG	CG	CG	CG	CG
0.01	1	0	108	0	108	ref-1652	TTGGGCTCAACCCTGGCTCCATATTCA	22	T	G	GT	GT	GT	GT	GT	GT	GT	GT	GT	GT	GT	GT	GT	GT	GT	GT	--	GT	GT	GT	GT	GT	GT	GT	GT	GT	GT	GT	GT	GT	GT	GT	GT	GT	GT	GT	GT	GT	GT
0	0	0	109	0	109	ref-1654	ATACTTTGCACTAAAGCTCCACTCTTC	4	C	A	AC	AC	AC	AC	AC	AC	AC	AC	AC	AC	AC	AC	AC	AC	AC	AC	AC	AC	AC	AC	AC	AC	AC	AC	AC	AC	AC	AC	AC	AC	AC	AC	AC	AC	AC	AC	AC	AC	AC
0.09	10	52	47	0	47	ref-1655	GAAACTCCTACTTTAGCTCCTCTATTT	8	C	T	CC	CT	CC	CC	CC	CC	CT	CT	CC	CC	CT	CC	CT	CC	CT	CC	CC	CT	CT	CT	CT	CT	CC	CT	CC	CC	CT	CC	CT	CT	CT	CT	CT	CC	--	CT	CC	--	CT
0.05	5	3	101	0	101	ref-1659	CTCCTGCCCACCGAGACTCCCCTGACT	2	T	G	GT	GT	GT	GT	GT	GT	GT	GT	GT	GT	GT	GT	--	TT	GT	GT	GT	GT	--	GT	GT	GT	GT	GT	GT	--	TT	GT	GT	GT	GT	GT	GT	GT	GT	GT	GT	GT	GT
0.04	4	55	50	0	50	ref-1659	CTCCTGCCCACCGAGACTCCCCTGACT	9	C	A	AC	AC	CC	AC	AC	CC	AC	CC	CC	CC	CC	CC	AC	AC	AC	AC	AC	AC	--	AC	CC	AC	CC	CC	AC	--	CC	AC	AC	CC	AC	AC	AC	AC	AC	AC	AC	CC	CC
0.04	4	50	55	0	55	ref-1662	TCCTCTGCTACCCTGCCTCCATTCCCC	26	C	T	CT	CC	CT	CT	CT	CT	CT	CT	CT	CC	CC	CC	CT	CT	CT	CC	CT	CT	CT	CC	CC	CT	CT	CC	CC	CT	CT	CC	CT	CT	CC	CT	CT	CT	CT	CC	CT	CT	CT
0.02	2	46	61	46	61	ref-1665	TAGGTCTCAACCTCACCTCCCTTATCT	4	G	C	CG	CG	CG	CC	CC	CC	CG	--	CG	CG	CC	--	CG	CC	CG	CG	CC	CC	CG	CC	CG	CG	CG	CC	CC	CG	CC	CG	CG	CC	CG	CG	CG	CG	CG	CG	CC	CC	CG
0	0	0	109	0	109	ref-1667	ACACAAACCACCCATACTCCCTTGTCT	15	T	C	CT	CT	CT	CT	CT	CT	CT	CT	CT	CT	CT	CT	CT	CT	CT	CT	CT	CT	CT	CT	CT	CT	CT	CT	CT	CT	CT	CT	CT	CT	CT	CT	CT	CT	CT	CT	CT	CT	CT
0	0	0	109	0	109	ref-1667	ACACAAACCACCCATACTCCCTTGTCT	22	T	A,C	AT	AT	AC	AT	AC	AT	AC	AT	AT	AT	AC	AT	AT	AT	AT	AT	AT	AT	AT	AT	AT	CT	CT	CT	AT	AT	AT	AT	AT	AT	AT	AT	AT	AT	AT	AT	AT	AT	AT
0.18	20	0	89	0	89	ref-1669	TCGATGCTGACTGCTACTCCGTATCAA	9	G	A	AG	AG	--	--	AG	--	--	AG	--	AG	AG	--	AG	--	--	--	AG	--	--	--	--	--	AG	--	--	--	AG	AG	AG	AG	AG	AG	AG	AG	AG	--	AG	AG	AG
0.18	20	0	89	0	89	ref-1669	TCGATGCTGACTGCTACTCCGTATCAA	13	G	A	AG	AG	--	--	AG	--	--	AG	--	AG	AG	--	AG	--	--	--	AG	--	--	--	--	--	AG	--	--	--	AG	AG	AG	AG	AG	AG	AG	AG	AG	--	AG	AG	AG
0	0	8	101	0	101	ref-1671	TTAGCTTCAACAGTCTCTCCCTTCTGA	8	C	A	CC	AC	AC	AC	AC	AC	AC	AC	AC	AC	AC	AC	AC	AC	CC	AC	AC	AC	AC	AC	AC	AC	AC	AC	AC	AC	AC	AC	AC	AC	AC	AC	AC	AC	AC	AC	AC	AC	AC
0.01	1	0	108	0	108	ref-1682	CGAGGTTACACAAGTGCTCCTCTGATT	6	T	C	CT	CT	CT	CT	CT	CT	CT	CT	CT	CT	CT	CT	CT	CT	CT	CT	CT	CT	--	CT	CT	CT	CT	CT	CT	CT	CT	CT	CT	CT	CT	CT	CT	CT	CT	CT	CT	CT	CT
0.06	6	35	68	0	68	ref-1683	CCGATCTTGACTTCGTCTCCAGCATCC	15	G	A	GG	AG	AG	GG	GG	GG	AG	AG	GG	GG	AG	GG	AG	GG	AG	GG	--	AG	AG	AG	AG	--	AG	AG	GG	AG	AG	GG	AG	AG	AG	AG	GG	AG	AG	AG	AG	AG	AG
0.08	9	13	87	0	87	ref-1685	GTATAGGTGACTCTTCCTCCCATGTTT	2	T	C	CT	CT	CT	CT	CT	CT	CT	CT	CT	CT	CT	CT	CT	CT	TT	TT	--	CT	CT	--	CT	CT	--	TT	CT	--	--	TT	CT	CT	CT	CT	TT	CT	CT	CT	CT	CT	CT
0.05	5	63	41	0	41	ref-1685	GTATAGGTGACTCTTCCTCCCATGTTT	6	G	T	GT	GG	GG	GG	GG	GT	GG	GT	GT	GG	GG	GG	GG	GG	GT	GT	GG	GG	GG	GT	GG	GG	GG	GG	GG	--	GT	GT	GT	GG	GG	GT	GT	GG	GG	GG	GG	GG	GG
0.01	1	2	106	0	106	ref-1685	GTATAGGTGACTCTTCCTCCCATGTTT	12	T	A	AT	AT	AT	AT	AT	AT	AT	AT	AT	AT	AT	AT	AT	AT	TT	AT	AT	AT	AT	--	AT	AT	AT	AT	AT	AT	AT	TT	AT	AT	AT	AT	AT	AT	AT	AT	AT	AT	AT
0.06	6	1	102	1	102	ref-1692	TGTCCATAAACCACTTCTCCTCAGACC	7	T	C	CT	CT	CT	CT	CT	CT	CT	CT	CT	CT	CT	CT	CT	--	CT	--	--	CT	CT	CT	--	CT	CT	CC	CT	--	CT	CT	CT	CT	CT	CT	CT	CT	CT	CT	CT	CT	CT
0	0	1	108	0	108	ref-1695	GTTTTGCTTACTCACCCTCCTCCCTCA	16	C	T	CT	CT	CT	CT	CT	CT	CT	CT	CT	CT	CT	CT	CT	CT	CT	CT	CT	CT	CT	CT	CT	CT	CT	CT	CT	CT	CT	CT	CT	CT	CT	CT	CT	CT	CT	CT	CT	CT	CT
0	0	1	108	0	108	ref-1695	GTTTTGCTTACTCACCCTCCTCCCTCA	23	C	T	CT	CT	CT	CT	CT	CT	CT	CT	CT	CT	CT	CT	CT	CT	CT	CT	CT	CT	CT	CT	CT	CT	CT	CT	CT	CT	CT	CT	CT	CT	CT	CT	CT	CT	CT	CT	CT	CT	CT
0.06	7	29	73	0	73	ref-1696	GGTGGCTACACTTTCCCTCCGTCCTCA	5	G	A	AG	GG	AG	AG	AG	GG	AG	AG	GG	GG	AG	GG	AG	AG	AG	AG	AG	AG	--	GG	--	AG	AG	--	AG	AG	AG	AG	AG	GG	GG	AG	AG	AG	GG	AG	AG	AG	AG
0.06	6	2	101	0	101	ref-1696	GGTGGCTACACTTTCCCTCCGTCCTCA	14	T	C	CT	CT	CT	CT	CT	CT	CT	TT	CT	CT	CT	CT	--	CT	CT	CT	CT	CT	--	CT	--	CT	CT	CT	CT	CT	--	CT	CT	CT	CT	CT	CT	CT	CT	CT	CT	CT	CT
0	0	0	109	0	109	ref-1700	CTCTCCCCCACCGTCTCTCCCTTCCCC	24	C	T	CT	CT	CT	CT	CT	CT	CT	CT	CT	CT	CT	CT	CT	CT	CT	CT	CT	CT	CT	CT	CT	CT	CT	CT	CT	CT	CT	CT	CT	CT	CT	CT	CT	CT	CT	CT	CT	CT	CT
0	0	0	109	0	109	ref-1700	CTCTCCCCCACCGTCTCTCCCTTCCCC	25	C	G	CG	CG	CG	CG	CG	CG	CG	CG	CG	CG	CG	CG	CG	CG	CG	CG	CG	CG	CG	CG	CG	CG	CG	CG	CG	CG	CG	CG	CG	CG	CG	CG	CG	CG	CG	CG	CG	CG	CG
0.01	1	41	67	0	67	ref-1705	TTTGCTACAACTCTACCTCCTCTGTTG	16	C	G	CC	CG	CC	CG	CG	CG	CG	CG	CC	CG	CC	CC	CG	CG	CG	CG	CC	CC	--	CG	CG	CG	CC	CG	CC	CG	CC	CC	CG	CC	CG	CC	CG	CG	CC	CG	CG	CG	CC
0.02	2	0	107	0	107	ref-1707	GAAGCAGAGACCTCCTCTCCACCAATC	12	C	T	CT	CT	CT	CT	CT	CT	CT	CT	CT	CT	CT	CT	CT	CT	CT	CT	CT	CT	CT	CT	CT	CT	CT	CT	CT	CT	CT	CT	CT	CT	CT	CT	--	CT	CT	CT	CT	CT	CT
0.02	2	0	107	0	107	ref-1707	GAAGCAGAGACCTCCTCTCCACCAATC	26	T	C	CT	CT	CT	CT	CT	CT	CT	CT	CT	CT	CT	CT	CT	CT	CT	CT	CT	CT	CT	CT	CT	CT	CT	CT	CT	CT	CT	CT	CT	CT	CT	CT	--	CT	CT	CT	CT	CT	CT
0.04	4	0	105	0	105	ref-1710	CTAATCAAAACCCTTCCTCCTTAATCC	14	T	C	CT	CT	CT	CT	CT	CT	CT	CT	CT	CT	CT	CT	CT	CT	CT	CT	CT	CT	CT	CT	CT	CT	CT	CT	CT	CT	CT	CT	CT	CT	--	CT	CT	CT	CT	CT	CT	CT	CT
0.03	3	0	106	0	106	ref-1718	ACTTGCTTAACAATCTCTCCCTTCTAG	5	G	T	GT	GT	GT	GT	GT	GT	GT	GT	GT	GT	GT	GT	GT	GT	GT	GT	GT	GT	GT	GT	GT	GT	GT	GT	GT	GT	GT	GT	GT	GT	GT	GT	GT	GT	GT	GT	--	GT	GT
0.03	3	0	106	0	106	ref-1718	ACTTGCTTAACAATCTCTCCCTTCTAG	9	A	G	AG	AG	AG	AG	AG	AG	AG	AG	AG	AG	AG	AG	AG	AG	AG	AG	AG	AG	AG	AG	AG	AG	AG	AG	AG	AG	AG	AG	AG	AG	AG	AG	AG	AG	AG	AG	--	AG	AG
0.17	19	47	43	1	43	ref-1719	CAGCCTCTGACCTCATCTCCTAACCCT	15	A	G	AG	AA	--	--	AA	AG	AA	AG	AG	AA	AA	AA	AA	--	--	--	--	--	--	--	--	--	--	--	--	--	AG	AG	AG	AA	--	AG	AG	AA	AA	AA	AG	AA	AA
0.17	19	47	43	1	43	ref-1719	CAGCCTCTGACCTCATCTCCTAACCCT	26	C	T	CT	CC	--	--	CC	CT	CC	CT	CT	CC	CC	CC	CC	--	--	--	--	--	--	--	--	--	--	--	--	--	CT	CT	CT	CC	--	CT	CT	CC	CC	CC	CT	CC	CC
0.03	3	56	50	35	50	ref-1721	TATAATTTTACACTAGCTCCTTGCATG	23	G	C	CG	CG	CG	CG	CG	CG	GG	GG	GG	CG	GG	GG	CG	GG	CG	CC	CC	CC	CC	CG	CG	CC	CG	CG	GG	CG	CC	CC	CC	CG	CG	CG	CG	CC	GG	GG	GG	CC	CC
0.03	3	48	58	1	58	ref-1723	ACCTCATTCACACCTCCTCCTCGAGGC	22	C	T	CC	CT	--	CT	CT	CC	CC	CC	CC	CC	CT	CT	CT	CT	CT	CC	CC	CC	CT	CC	CT	CC	CT	CT	CT	TT	CT	CC	CT	CC	CT	CT	CT	CT	CT	CT	CC	CC	CC
0.01	1	0	108	0	108	ref-1726	TGTGTTTAGACTTACACTCCAATCGAT	12	T	A	AT	AT	AT	AT	AT	AT	AT	AT	AT	AT	AT	AT	AT	AT	AT	AT	AT	AT	AT	AT	AT	AT	AT	AT	AT	AT	AT	AT	AT	AT	AT	AT	AT	AT	AT	AT	AT	AT	AT
0.01	1	0	108	0	108	ref-1726	TGTGTTTAGACTTACACTCCAATCGAT	13	T	C	CT	CT	CT	CT	CT	CT	CT	CT	CT	CT	CT	CT	CT	CT	CT	CT	CT	CT	CT	CT	CT	CT	CT	CT	CT	CT	CT	CT	CT	CT	CT	CT	CT	CT	CT	CT	CT	CT	CT
0	0	0	109	0	109	ref-1727	ACGGCCTAAACAAGGCCTCCCCTTGCC	2	C	T	CT	CT	CT	CT	CT	CT	CT	CT	CT	CT	CT	CT	CT	CT	CT	CT	CT	CT	CT	CT	CT	CT	CT	CT	CT	CT	CT	CT	CT	CT	CT	CT	CT	CT	CT	CT	CT	CT	CT
0.01	1	17	91	0	91	ref-1727	ACGGCCTAAACAAGGCCTCCCCTTGCC	4	G	A,T	GT	GT	AG	GT	GT	GT	GT	GT	GT	GT	GT	GT	GT	AG	GG	GT	GT	AG	GT	GT	GT	GT	GT	GT	GT	GT	GT	GT	GT	GT	GT	AG	AG	GT	GT	GT	GT	GT	GT
0	0	1	108	0	108	ref-1727	ACGGCCTAAACAAGGCCTCCCCTTGCC	7	T	C	CT	CT	CT	CT	CT	CT	TT	CT	CT	CT	CT	CT	CT	CT	CT	CT	CT	CT	CT	CT	CT	CT	CT	CT	CT	CT	CT	CT	CT	CT	CT	CT	CT	CT	CT	CT	CT	CT	CT
0.05	5	38	66	0	66	ref-1727	ACGGCCTAAACAAGGCCTCCCCTTGCC	21	C	T	CT	CT	CT	CT	CT	CT	CT	CT	CT	CT	CT	CT	CT	CT	CC	CC	CT	CC	CC	CT	CC	--	CT	--	CC	CT	CT	CC	CT	CC	CT	CT	CT	CC	CC	CC	CC	CC	CC
0	0	0	109	0	109	ref-1744	AACAAGGACACCCACCCTCCAATTGGC	2	A	G	AG	AG	AG	AG	AG	AG	AG	AG	AG	AG	AG	AG	AG	AG	AG	AG	AG	AG	AG	AG	AG	AG	AG	AG	AG	AG	AG	AG	AG	AG	AG	AG	AG	AG	AG	AG	AG	AG	AG
0	0	1	108	0	108	ref-1744	AACAAGGACACCCACCCTCCAATTGGC	3	C	T	CT	CT	CT	CT	CT	CT	CT	CT	CT	CT	CT	CT	CT	CT	CT	CT	CT	CT	CT	CT	CT	CT	CT	CT	CT	CT	CT	CT	CT	CT	CT	CT	CT	CT	CT	CT	CT	CT	CT
0	0	1	108	0	108	ref-1744	AACAAGGACACCCACCCTCCAATTGGC	4	A	G	AG	AG	AG	AG	AG	AG	AG	AG	AG	AG	AG	AG	AG	AG	AG	AG	AG	AG	AG	AG	AG	AG	AG	AG	AG	AG	AG	AG	AG	AG	AG	AG	AG	AG	AG	AG	AG	AG	AG
0	0	0	109	0	109	ref-1747	CAGACAGGAACAGCATCTCCAACTGAG	13	G	A	AG	AG	AG	AG	AG	AG	AG	AG	AG	AG	AG	AG	AG	AG	AG	AG	AG	AG	AG	AG	AG	AG	AG	AG	AG	AG	AG	AG	AG	AG	AG	AG	AG	AG	AG	AG	AG	AG	AG
0.05	5	8	96	0	96	ref-1751	TTCCACGAGACTGCACCTCCTCCAAGC	6	C	T	CT	CT	CT	--	CT	CT	CT	CT	CT	CT	CC	CC	CT	CT	CT	CT	CT	CT	CT	CT	CC	CT	CC	CT	CT	--	CC	CT	--	CT	CT	CT	CT	CT	CT	CT	CT	CC	CT
0.04	4	48	57	48	57	ref-1753	GGAACTAGTACAAATTCTCCAAGATCG	2	G	A	AG	AG	AA	AA	AA	AG	AG	AA	AA	AG	AA	AA	AG	AA	AG	AG	AA	AA	AA	AA	AG	AA	AG	AA	AA	AG	AA	AG	AG	AA	AG	AG	AG	AA	AG	AG	AA	AG	AG
0.03	3	60	46	0	46	ref-1763	GTCCTGAAAACTCTTCCTCCATAATCT	4	C	T	CT	CC	CT	CT	CT	CC	CT	CC	CC	CT	CT	CC	CT	CC	CT	CC	CC	CT	CT	CT	CT	CT	CT	CC	CC	CC	CT	CC	CC	CC	CC	CC	CT	CC	CC	CC	CC	CC	CC
0.04	4	2	103	0	103	ref-1763	GTCCTGAAAACTCTTCCTCCATAATCT	7	A	G	AA	AG	AG	AG	AG	AG	AG	AG	AG	AG	AG	AG	AG	AG	AG	AG	AG	AG	AG	AG	AG	AG	AG	AG	AG	AG	AG	AG	AG	AG	AG	AG	AG	AG	AG	AG	AG	AG	AG
0.05	5	3	101	0	101	ref-1772	CGATAGACGACGAGAGCTCCGTCTACA	27	A	G	AG	AG	--	--	AG	--	AG	AG	AA	AG	--	AA	AG	AG	AG	AG	AG	AG	AG	AG	--	AG	AA	AG	AG	AG	AG	AG	AG	AG	AG	AG	AG	AG	AG	AG	AG	AG	AG
0.17	18	58	33	0	33	ref-1773	CAACTCGCAACCTTCTCTCCCCTCAGC	2	A	T	AA	AT	--	--	AA	--	AA	AT	--	AA	--	AT	--	--	--	AA	AA	AA	AA	AA	--	--	--	--	--	AA	AA	AT	AA	AA	AT	AA	--	AT	AT	AA	AA	AA	AT
0.17	18	58	33	0	33	ref-1773	CAACTCGCAACCTTCTCTCCCCTCAGC	3	A	C	AA	AC	--	--	AA	--	AA	AC	--	AA	--	AC	--	--	--	AA	AA	AA	AA	AA	--	--	--	--	--	AA	AA	AC	AA	AA	AC	AA	--	AC	AC	AA	AA	AA	AC
0	0	60	49	0	49	ref-1776	ACGCACTCAACCGAATCTCCATCAGTC	3	G	A	AG	GG	GG	GG	GG	AG	GG	AG	AG	GG	GG	GG	GG	GG	AG	AG	GG	GG	GG	AG	GG	GG	GG	GG	GG	AG	AG	AG	AG	GG	GG	AG	AG	GG	GG	GG	AG	GG	GG
0	0	60	49	0	49	ref-1776	ACGCACTCAACCGAATCTCCATCAGTC	13	G	A	AG	GG	GG	GG	GG	AG	GG	AG	AG	GG	GG	GG	GG	GG	AG	AG	GG	GG	GG	AG	GG	GG	GG	GG	GG	AG	AG	AG	AG	GG	GG	AG	AG	GG	GG	GG	AG	GG	GG
0.01	1	2	106	0	106	ref-1778	TGTAACATCACAACCCCTCCATTTGCT	1	T	G	GT	GT	GT	GT	GT	TT	GT	GT	GT	TT	GT	GT	GT	GT	GT	GT	GT	GT	GT	GT	GT	GT	GT	GT	GT	--	GT	GT	GT	GT	GT	GT	GT	GT	GT	GT	GT	GT	GT
0.12	13	60	36	0	36	ref-1788	CAGCTCTGTACTGCTGCTCCGTAACCC	1	C	A	AC	CC	CC	CC	CC	AC	AC	AC	CC	CC	AC	AC	AC	CC	CC	CC	CC	CC	AC	AC	CC	CC	CC	AC	AC	AC	CC	CC	CC	CC	CC	CC	AC	--	AC	CC	AC	--	AC
0.1	11	34	64	0	64	ref-1789	TCTCTATACACACTCTCTCCCTCTCTA	4	C	A	CC	AC	AC	AC	--	AC	CC	CC	AC	CC	CC	CC	CC	AC	AC	--	AC	AC	CC	AC	AC	AC	CC	--	--	AC	AC	AC	CC	AC	AC	CC	AC	CC	--	--	AC	CC	AC
0.09	10	34	65	0	65	ref-1789	TCTCTATACACACTCTCTCCCTCTCTA	23	C	T	CC	CT	CT	CT	--	CT	CC	CC	CT	CC	CC	CC	CC	CT	CT	--	CT	CT	CC	CT	CT	CT	CC	--	--	CT	CT	CT	CC	CT	CT	CC	CT	CC	--	--	CT	CC	CT
0	0	0	109	0	109	ref-1799	CTACCCAGTACACAACCTCCCCAGTGA	15	A	G	AG	AG	AG	AG	AG	AG	AG	AG	AG	AG	AG	AG	AG	AG	AG	AG	AG	AG	AG	AG	AG	AG	AG	AG	AG	AG	AG	AG	AG	AG	AG	AG	AG	AG	AG	AG	AG	AG	AG
0.06	7	7	95	0	95	ref-1809	CAACCTTGCACGCAGCCTCCTGTGCAT	12	G	A	GG	AG	AG	AG	AG	--	AG	AG	AG	AG	AG	AG	GG	AG	AG	AG	AG	--	AG	GG	--	AG	AG	AG	AG	AG	AG	AG	AG	AG	AG	AG	AG	AG	GG	AG	AG	AG	AG
0	0	52	57	0	57	ref-1811	TCCTCCATGACCTCCTCTCCCTCCGAA	4	T	C	CT	TT	TT	CT	CT	CT	TT	CT	CT	CT	CT	CT	TT	CT	TT	TT	TT	CT	CT	CT	CT	CT	CT	CT	CT	CT	CT	TT	CT	TT	TT	CT	TT	TT	TT	TT	TT	TT	CT
0	0	58	51	0	51	ref-1820	AGGGCCAAAACTCAGTCTCCTTAACTG	16	T	A	AT	TT	AT	AT	AT	AT	TT	AT	TT	AT	TT	AT	AT	TT	TT	AT	TT	AT	TT	AT	AT	TT	TT	AT	AT	AT	TT	TT	TT	TT	TT	AT	TT	TT	TT	TT	TT	TT	TT
0.02	2	2	105	1	105	ref-1824	CCAGGTTCAACAGAACCTCCACCCCAA	13	G	A	AG	AG	AG	GG	AG	AG	AG	AG	AG	AG	AG	AG	AG	AG	AG	AG	AG	--	AG	AG	AG	AG	AG	AG	AG	AG	AG	AG	AG	AG	AG	AG	AG	AG	AG	AG	AG	AG	AG
0.03	3	51	55	0	55	ref-1828	CTACCATCCACAAAAACTCCTAACCGA	1	C	G	CG	CG	CC	CC	CC	CG	CG	CC	CC	CG	CC	CC	CG	CC	CG	CG	CC	CC	CC	CC	CG	CG	CG	CC	CC	CG	CC	CG	--	CC	CG	CC	CG	CG	CG	CG	CC	CC	CG
0.16	17	19	73	0	73	ref-1828	CTACCATCCACAAAAACTCCTAACCGA	4	C	G	CG	CG	CG	CG	CG	CG	CC	CG	CG	CG	--	CC	--	CC	--	CG	CG	CG	CC	CC	CG	CG	CG	CG	CG	CG	CG	CG	CG	CG	CG	CG	CG	CG	CG	CC	CG	CG	CG
0.16	17	19	73	0	73	ref-1828	CTACCATCCACAAAAACTCCTAACCGA	21	T	C	CT	CT	CT	CT	CT	CT	TT	CT	CT	CT	--	TT	--	TT	--	CT	CT	CT	TT	TT	CT	CT	CT	CT	CT	CT	CT	CT	CT	CT	CT	CT	CT	CT	CT	TT	CT	CT	CT
0.18	20	28	61	0	61	ref-1830	TGTTGAGCAACGTCTTCTCCTCGAGGG	8	C	A,T	CT	CC	--	CT	CT	CT	CT	CC	--	CT	--	--	CT	--	--	--	--	--	--	--	CT	--	CT	CT	CT	--	CT	CT	AC	CC	CC	--	CC	CT	CT	CT	CT	CT	CC
0	0	66	43	0	43	ref-1832	TCACTGCTTACTCGTCCTCCTTAAACA	1	T	C	CT	TT	TT	TT	TT	TT	TT	TT	CT	TT	TT	CT	CT	TT	TT	TT	TT	TT	CT	TT	TT	TT	TT	TT	CT	CT	CT	TT	CT	TT	TT	TT	TT	TT	TT	TT	TT	CT	CT
0.03	3	1	105	0	105	ref-1839	CCCCCTTCAACTTTCACTCCCGGGAGA	1	C	T	CT	CT	CT	CT	CT	CT	CT	CT	CT	--	CT	CT	CT	CT	CT	CT	CT	CT	CT	CT	CT	CT	CT	CT	CT	CC	CT	CT	CT	CT	CT	CT	CT	CT	CT	CT	CT	CT	CT
0.05	5	9	95	0	95	ref-1839	CCCCCTTCAACTTTCACTCCCGGGAGA	8	C	T	CT	CT	CT	CT	CT	CT	CT	CT	CT	CT	CT	CT	CT	CT	CT	CT	CT	CT	CT	CT	CT	CT	CT	CT	CT	CT	CT	CT	CT	CT	CT	CT	CT	CT	CT	--	CT	CT	CT
0.16	17	14	78	10	78	ref-1842	AACTCTGACACTGGACCTCCTACAACA	12	T	C,G	GT	GT	GT	GT	GT	GT	GG	GG	GT	GG	GT	GG	GT	GT	CT	TT	GT	GT	GT	GT	TT	GT	GG	GT	GT	GT	GT	GT	GT	GT	GT	GT	TT	GG	--	GT	GT	GT	GT
0.16	17	14	78	10	78	ref-1842	AACTCTGACACTGGACCTCCTACAACA	15	A	T	AT	AT	AT	AT	AT	AT	TT	TT	AT	TT	AT	TT	AT	AT	AT	AA	AT	AT	AT	AT	AA	AT	TT	AT	AT	AT	AT	AT	AT	AT	AT	AT	AA	TT	--	AT	AT	AT	AT
0.01	1	8	100	0	100	ref-1848	CATTGCACAACCTGTCCTCCTCCGCTC	2	A	C	AC	AC	AA	AA	AA	AA	AC	AC	AC	AC	AC	AC	AC	AC	AA	AC	AA	AC	AC	AA	AC	AC	AC	AC	AC	AC	AC	AC	AC	AC	AC	AC	AC	AC	AC	AC	AC	AC	AC
0.01	1	8	100	0	100	ref-1848	CATTGCACAACCTGTCCTCCTCCGCTC	5	G	A	AG	AG	GG	GG	GG	GG	AG	AG	AG	AG	AG	AG	AG	AG	GG	AG	GG	AG	AG	GG	AG	AG	AG	AG	AG	AG	AG	AG	AG	AG	AG	AG	AG	AG	AG	AG	AG	AG	AG
0.05	5	43	61	0	61	ref-1848	CATTGCACAACCTGTCCTCCTCCGCTC	12	C	A	AC	CC	AC	CC	CC	AC	CC	AC	--	CC	AC	AC	AC	CC	AC	AC	AC	AC	AC	CC	AC	AC	AC	AC	AC	CC	AC	CC	CC	AC	AC	AC	AC	CC	AC	CC	AC	AC	AC
0.01	1	48	60	10	60	ref-1850	CTAGCAGCCACCGAGTCTCCGCCCACT	13	G	A	AG	AG	AG	GG	AG	AG	GG	AG	AG	AG	AG	GG	GG	AG	AA	--	AG	AG	GG	AG	AG	AG	AG	AA	GG	GG	GG	AG	GG	AA	AG	GG	AG	AG	AG	AG	AG	AG	AG
0.11	12	27	70	0	70	ref-1864	GGATTTTGAACCTAATCTCCCTTCTGG	16	T	C	TT	CT	CT	CT	CT	CT	CT	TT	CT	CT	TT	CT	CT	CT	--	TT	CT	TT	CT	TT	TT	CT	CT	CT	TT	CT	CT	CT	--	CT	CT	CT	CT	CT	--	TT	CT	CT	CT
0.16	17	64	28	0	28	ref-1864	GGATTTTGAACCTAATCTCCCTTCTGG	24	C	A,T	AC	CC	AC	--	AC	CC	CC	CC	CC	AC	--	CC	CC	CC	CC	CC	CC	AC	--	AC	CC	AC	AC	--	AC	CC	CC	CC	CC	CC	CC	CC	--	AC	--	CC	--	AC	CC
0.03	3	9	97	0	97	ref-1872	GATGACAGTACCCATCCTCCCACGACA	23	C	A	AC	AC	CC	CC	AC	AC	CC	AC	CC	CC	AC	CC	CC	AC	CC	--	AC	AC	AC	AC	AC	CC	--	AC	AC	--	AC	AC	AC	AC	AC	AC	AC	AC	AC	AC	AC	AC	AC
0.05	5	6	98	0	98	ref-1875	CTTGGAATAACATTTGCTCCACTTTCC	2	T	C	CT	CT	CT	CT	CT	CT	CT	CT	CT	CT	CT	CT	CT	CT	--	CT	CT	TT	CT	CT	CT	CT	CT	--	CT	CT	--	CT	CT	CT	CT	CT	CT	CT	CT	CT	CT	CT	TT
0.02	2	41	66	0	66	ref-1884	TCATCTCCAACCCTAGCTCCCTACTGA	25	T	C	TT	CT	CT	CT	CT	CT	TT	TT	CT	TT	TT	TT	TT	CT	CT	CT	CT	CT	TT	CT	CT	CT	CT	TT	CT	CT	CT	CT	TT	CT	CT	TT	CT	TT	TT	CT	CT	TT	CT
0.05	5	46	58	46	58	ref-1890	TTGGTGGGCACTGTCCCTCCACCCGCA	8	G	C	CG	CG	--	CG	CG	CG	CG	CC	CC	CG	CC	CC	CC	CC	CC	CG	CC	CG	--	CG	--	--	CG	CC	CG	--	CG	CC	CG	CC	CG	CG	CG	CC	CG	CG	CG	CG	CG
0.05	5	53	51	23	51	ref-1893	CTACTTTGCACTATATCTCCGATAGGC	14	T	C	CT	CT	CT	CT	CT	CT	CC	CT	CT	CT	CT	CT	CT	CT	CT	TT	CC	CT	CC	CT	CT	CT	TT	CT	TT	TT	TT	CC	TT	CT	--	TT	CT	CC	CT	CC	CT	CT	TT
0.12	13	45	51	0	51	ref-1899	TCGAGGTTTACCAATCCTCCCTATTCC	22	T	A	AT	TT	--	AT	AT	AT	AT	AT	TT	TT	AT	--	TT	AT	TT	TT	--	TT	AT	TT	TT	AT	TT	AT	TT	AT	TT	TT	--	AT	TT	TT	AT	TT	--	AT	TT	AT	AT
0.01	1	38	70	0	70	ref-1906	TCCTCGGTGACAAGGACTCCATGCTCC	14	G	A	AG	GG	GG	AG	AG	AG	AG	AG	GG	AG	AG	AG	AG	AG	AG	GG	AG	AG	AG	GG	AG	GG	AG	AG	AG	GG	GG	GG	AG	GG	GG	AG	GG	AG	AG	GG	AG	AG	GG
0.01	1	38	70	0	70	ref-1906	TCCTCGGTGACAAGGACTCCATGCTCC	26	C	T	CT	CC	CC	CT	CT	CT	CT	CT	CC	CT	CT	CT	CT	CT	CT	CC	CT	CT	CT	CC	CT	CC	CT	CT	CT	CC	CC	CC	CT	CC	CC	CT	CC	CT	CT	CC	CT	CT	CC
0.05	5	64	40	0	40	ref-1930	AACTTGTGCACGTCCCCTCCTTCCTTT	15	C	T	CT	CT	CT	CC	CC	CT	CC	CC	CT	CT	CT	CC	CT	CC	CC	CT	CC	CC	CT	CT	CC	CC	CC	CC	CT	CC	CT	CC	CC	--	--	CC	CC	CC	CT	CC	CC	CC	CC
0	0	1	108	0	108	ref-1946	ATGCTGTGGACGGAGACTCCAAGGCTA	22	A	T	AT	AT	AT	AT	AT	AT	AT	AT	AT	AT	AT	AT	AT	AT	AT	AT	AT	AT	AT	AT	AT	AT	AT	AT	AT	AT	AT	AT	AT	AT	AT	AT	AT	AT	AT	AT	AT	AT	AT
0.06	7	50	52	0	52	ref-1967	TTTGCTTAAACTCCTCCTCCAGTGGCG	6	T	C	CT	TT	TT	--	--	CT	--	--	--	CT	CT	CT	TT	CT	TT	TT	TT	CT	TT	CT	CT	CT	CT	--	CT	CT	CT	TT	CT	TT	TT	CT	TT	TT	TT	TT	TT	TT	CT
0.02	2	48	59	0	59	ref-1968	TTCAGAGTAACTCCACCTCCCGACATT	6	A	C	AC	AC	AC	AA	AA	AA	AC	AA	AA	AC	AA	AA	AC	AC	--	AC	AC	AC	AC	AA	AC	AA	AA	AC	AA	AC	AC	AC	AA	AC	AC	AC	AA	AA	AC	AA	AC	AC	AC
0.02	2	23	84	0	84	ref-1971	GTGGCACTCACCTTCTCTCCCTCTTTG	3	G	A	AG	AG	GG	GG	GG	GG	AG	AG	AG	AG	GG	AG	AG	GG	AG	AG	AG	AG	AG	GG	AG	GG	AG	AG	GG	AG	AG	AG	AG	AG	AG	GG	AG	AG	AG	AG	AG	AG	AG
0.01	1	21	87	0	87	ref-1971	GTGGCACTCACCTTCTCTCCCTCTTTG	5	C	T	CT	CT	CC	CC	CC	CC	CT	CT	CT	CT	CC	CT	CT	CC	CT	CT	CT	CT	CT	CC	CT	CC	CT	CT	CC	CT	CT	CT	CT	CT	CT	CC	CT	CT	CT	CT	CT	CT	CT
0.01	1	23	85	0	85	ref-1971	GTGGCACTCACCTTCTCTCCCTCTTTG	12	C	T	CT	CT	CC	CC	CC	CC	CT	CT	CT	CT	CC	CT	CT	CC	CT	CT	CT	CT	CT	CC	CT	CC	CT	CT	CC	CT	CT	CT	CT	CT	CT	CC	CT	CT	CT	CT	CT	CT	CT
0.09	10	1	98	0	98	ref-1972	ATTGATTCAACTTTGCCTCCAAGAGGG	25	G	T	GT	GT	GT	GT	GT	GT	GT	GT	GT	GT	GT	GT	GT	GT	GT	GT	GT	GT	GT	GT	GT	GT	GT	GT	GT	GT	GT	GT	GT	GT	GT	GT	GT	GT	GT	GT	GT	GT	GT
0.13	14	52	43	1	43	ref-1991	ATTGGCATCACTCTCACTCCTCAGTTG	5	G	A	AG	GG	GG	--	AG	--	GG	--	--	AG	GG	AA	--	--	--	GG	--	AG	--	AG	--	AG	--	--	GG	--	AG	GG	AG	GG	GG	AG	GG	GG	GG	GG	GG	GG	AG
0.01	1	46	62	19	62	ref-1994	TCAATGCCAACACACTCTCCTACCCCA	24	C	T	CT	CT	CC	CT	CT	CC	CC	CC	CT	CT	CC	CC	CT	CT	CT	CT	TT	CT	CT	TT	TT	CC	TT	CC	TT	CC	CT	CT	CT	CT	CT	CT	CT	TT	CT	CC	CT	CT	CT
0.08	9	4	96	4	96	ref-2001	TCAGACTTAACTGAAACTCCTCCAAAG	3	A	G	AG	AG	AG	AG	AG	AG	AG	AG	AG	AG	AG	AG	AG	AG	AG	AG	--	AG	AG	AG	AG	AG	AG	AG	AG	AG	--	GG	AG	AG	AG	AG	--	AG	AG	AG	AG	AG	AG
0.03	3	0	106	0	106	ref-2004	ACAAGACTTACCAATTCTCCACGATAC	2	C	A	AC	AC	AC	AC	AC	AC	AC	AC	AC	AC	AC	AC	AC	AC	--	AC	AC	AC	AC	AC	AC	AC	AC	AC	AC	--	--	AC	AC	AC	AC	AC	AC	AC	AC	AC	AC	AC	AC
0.11	12	3	94	0	94	ref-2004	ACAAGACTTACCAATTCTCCACGATAC	27	C	G	CG	CG	CG	CG	CG	CG	--	CG	CG	CG	CG	CG	CG	CG	CG	CG	CG	CG	CG	CG	CG	CG	CG	CG	CG	--	CG	CG	CG	CG	CG	CG	CG	CG	CG	CG	CG	CG	CG
0	0	1	108	0	108	ref-2012	TTTACTACCACCAAACCTCCATCTATA	8	C	A	AC	AC	AC	AC	AC	AC	AC	AC	AC	AC	AC	AC	AC	AC	AC	AC	AC	AC	AC	AC	AC	AC	AC	AC	AC	AC	AC	AC	AC	AC	AC	AC	AC	AC	AC	AC	AC	AC	AC
0.12	13	83	13	0	13	ref-2012	TTTACTACCACCAAACCTCCATCTATA	21	A	G,T	AT	AA	AA	AA	AA	AA	AA	AA	AA	AA	AA	AA	AA	AA	AA	AA	AA	AA	AT	AT	AA	AA	--	AA	AA	AA	AA	AA	AA	AA	AA	AA	AA	AA	AA	AA	AA	AA	AA
0.05	5	1	103	0	103	ref-2020	TCTTTTCTGACTTTGACTCCACTCCGT	1	T	C	CT	CT	CT	CT	CT	CT	CT	CT	TT	CT	CT	CT	CT	--	--	CT	CT	CT	CT	--	CT	CT	--	--	CT	CT	CT	CT	CT	CT	CT	CT	CT	CT	CT	CT	CT	CT	CT
0.17	19	55	35	49	35	ref-2021	CATCCCTTCACCCTACCTCCCCCGAGA	7	T	C	CT	CT	CC	--	--	CT	CC	CC	CT	TT	--	CC	CT	CC	CC	CT	--	CT	CC	CT	TT	--	CT	CC	CT	CC	CT	CT	CC	--	--	CT	CC	CT	--	CC	CT	CC	CC
0.17	19	55	35	49	35	ref-2021	CATCCCTTCACCCTACCTCCCCCGAGA	14	T	C	CT	CT	CC	--	--	CT	CC	CC	CT	TT	--	CC	CT	CC	CC	CT	--	CT	CC	CT	TT	--	CT	CC	CT	CC	CT	CT	CC	--	--	CT	CC	CT	--	CC	CT	CC	CC
0.06	6	4	99	4	99	ref-2025	TTTCCACACACTTGCCCTCCCTTATTG	6	A	G	AG	AG	AG	AG	AG	AG	AG	AG	AG	AG	AG	AG	AG	AG	AG	AG	AG	AG	AG	AG	AG	AG	AG	AG	AG	AG	AG	AG	AG	AG	AG	AG	AG	AG	AG	AG	AG	AG	AG
0.02	2	2	105	2	105	ref-2025	TTTCCACACACTTGCCCTCCCTTATTG	24	A	T	AT	AT	AT	AT	AT	AT	AT	AT	AT	AT	AT	AT	AT	AT	AT	AT	AT	AT	AT	AT	AT	AT	AT	AT	AT	AT	AT	AT	AT	AT	AT	AT	AT	AT	AT	AT	AT	AT	AT
0.01	1	7	101	0	101	ref-2027	TAATCGACCACAACTACTCCAGATGGA	6	G	A	AG	AG	AG	AG	AG	AG	AG	AG	AG	AG	AG	AG	GG	GG	GG	GG	AG	AG	AG	AG	AG	AG	AG	--	AG	AG	AG	AG	GG	AG	AG	AG	AG	AG	AG	AG	AG	AG	AG
0.01	1	1	107	0	107	ref-2027	TAATCGACCACAACTACTCCAGATGGA	22	G	A	AG	AG	AG	AG	AG	AG	AG	AG	AG	AG	AG	AG	AG	--	AG	AG	AG	AG	AG	AG	AG	AG	AG	AG	AG	AG	AG	AG	AG	AG	AG	AG	AG	AG	AG	AG	AG	AG	AG
0.03	3	80	26	0	26	ref-2027	TAATCGACCACAACTACTCCAGATGGA	23	A	G	AG	AG	AG	AA	AA	AA	AA	AA	AG	AA	AA	AA	AA	AG	AA	AA	AG	AG	AA	AA	AG	AG	AG	AA	AA	AA	AG	AA	AA	--	AG	AA	AA	AA	AA	AA	AA	AA	AA
0	0	1	108	0	108	ref-2027	TAATCGACCACAACTACTCCAGATGGA	26	G	T	GT	GT	GT	GT	GT	GT	GT	GT	GT	GT	GT	GT	GT	GT	GT	GT	GT	GT	GT	GT	GT	GT	GT	GT	GT	GT	GT	GT	GT	GT	GT	GT	GT	GT	GT	GT	GT	GT	GT
0.07	8	74	27	0	27	ref-2028	TCTCATCTCACGTTCTCTCCCTCTCTC	13	T	A	TT	AT	TT	--	TT	TT	TT	TT	TT	TT	TT	TT	TT	TT	TT	TT	AT	TT	AT	AT	AT	TT	AT	AT	AT	TT	TT	TT	AT	TT	TT	TT	AT	TT	TT	TT	TT	TT	AT
0.01	1	43	65	0	65	ref-2028	TCTCATCTCACGTTCTCTCCCTCTCTC	16	T	A	AT	TT	TT	TT	TT	TT	AT	AT	TT	AT	AT	AT	TT	AT	AT	TT	AT	AT	TT	TT	TT	TT	AT	AT	AT	TT	AT	TT	AT	TT	TT	AT	TT	AT	AT	TT	AT	AT	TT
0.07	8	74	27	0	27	ref-2028	TCTCATCTCACGTTCTCTCCCTCTCTC	21	C	A	CC	AC	CC	--	CC	CC	CC	CC	CC	CC	CC	CC	CC	CC	CC	CC	AC	CC	AC	AC	AC	CC	AC	AC	AC	CC	CC	CC	AC	CC	CC	CC	AC	CC	CC	CC	CC	CC	AC
0.01	1	66	42	0	42	ref-2028	TCTCATCTCACGTTCTCTCCCTCTCTC	25	C	T	CT	CC	CC	CC	CC	CC	CT	CC	CC	CT	CC	CC	CC	CT	CT	CC	CT	CT	CC	CC	CC	CC	CC	CC	CT	CC	CC	CC	CC	CC	CC	CC	CC	CT	--	CC	CT	CC	CC
0.06	7	11	91	0	91	ref-2044	TGAGGAGGGACTTGAGCTCCACAGACA	23	A	C	AC	AC	AC	AC	AC	AA	AA	AA	--	AA	--	AA	AA	AC	AC	AA	AC	--	AC	AC	AC	AC	--	AC	AC	AC	AC	AC	AC	AC	AC	AC	AC	AC	AC	AC	AC	AC	AC
0.01	1	47	61	0	61	ref-2050	GAGCCATCAACACGAACTCCTACCTAG	21	T	A	TT	AT	AT	AT	AT	TT	TT	TT	TT	TT	AT	AT	AT	AT	AT	TT	TT	TT	AT	TT	AT	TT	AT	AT	AT	AT	AT	TT	AT	TT	AT	AT	AT	AT	AT	AT	TT	TT	TT
0	0	0	109	0	109	ref-2052	AAATGTGGCACGTTTACTCCACCAACT	6	T	C	CT	CT	CT	CT	CT	CT	CT	CT	CT	CT	CT	CT	CT	CT	CT	CT	CT	CT	CT	CT	CT	CT	CT	CT	CT	CT	CT	CT	CT	CT	CT	CT	CT	CT	CT	CT	CT	CT	CT
0.03	3	65	41	0	41	ref-2052	AAATGTGGCACGTTTACTCCACCAACT	22	C	A	AC	AC	CC	CC	CC	AC	CC	CC	--	AC	CC	CC	AC	CC	AC	AC	AC	AC	CC	AC	--	CC	AC	CC	AC	CC	AC	AC	CC	CC	AC	AC	CC	AC	CC	CC	CC	CC	CC
0.05	5	51	53	0	53	ref-2052	AAATGTGGCACGTTTACTCCACCAACT	24	A	G	AG	AA	AG	AG	AG	AA	AA	AG	AA	AA	AG	AG	AA	AG	AA	AA	AA	AA	AG	AA	AA	--	AA	AA	AA	--	AA	AA	AG	AG	AA	AA	AG	AA	AG	AG	AA	AG	AG
0.03	3	62	44	1	44	ref-2053	TGTCCACTTACTCTGACTCCTTGTCTT	5	C	T	CT	CC	CT	CT	CT	CC	CT	CT	CT	CC	CC	CT	CT	CC	CC	CC	CT	--	CT	CT	--	CT	CC	--	CT	CC	CT	CC	CC	CT	CC	CC	CC	CT	CC	CC	CT	CC	CC
0.03	3	62	44	1	44	ref-2053	TGTCCACTTACTCTGACTCCTTGTCTT	22	T	C	CT	TT	CT	CT	CT	TT	CT	CT	CT	TT	TT	CT	CT	TT	TT	TT	CT	--	CT	CT	--	CT	TT	--	CT	TT	CT	TT	TT	CT	TT	TT	TT	CT	TT	TT	CT	TT	TT
0.02	2	33	74	0	74	ref-2063	TGAGTGTAGACAGTTGCTCCTCCAACA	7	T	C	CT	CT	CT	CT	CT	CT	CT	TT	TT	TT	CT	TT	CT	CT	CT	TT	CT	CT	CT	TT	CT	CT	CT	CT	CT	CT	CT	TT	CT	CT	TT	CT	CT	CT	CT	CT	CT	CT	CT
0.07	8	16	85	0	85	ref-2063	TGAGTGTAGACAGTTGCTCCTCCAACA	16	G	A	AG	AG	AG	AG	AG	AG	AG	AG	AG	AG	AG	AG	AG	AG	AG	AG	AG	AG	AG	AG	AG	--	AG	AG	AG	AG	GG	AG	--	AG	AG	AG	GG	AG	AG	GG	AG	AG	GG
0.01	1	1	107	0	107	ref-2067	TGTGCTGCCACACAACCTCCTCAATTC	6	T	C	CT	CT	CT	CT	CT	CT	CT	CT	--	CT	CT	CT	CT	CT	CT	CT	CT	CT	CT	CT	CT	CT	CT	CT	CT	CT	CT	CT	CT	CT	CT	CT	CT	CT	CT	CT	CT	CT	CT
0.05	5	68	36	0	36	ref-2067	TGTGCTGCCACACAACCTCCTCAATTC	21	T	A	AT	TT	AT	TT	TT	AT	TT	TT	--	TT	AT	TT	TT	TT	TT	TT	AT	AT	TT	AT	TT	TT	AT	AT	AT	TT	TT	TT	AT	AT	TT	TT	TT	AT	TT	AT	AT	--	TT
0.02	2	56	51	0	51	ref-2070	GTCTTCCCCACTCTTCCTCCCCTCTCT	1	G	A	GG	AG	GG	GG	GG	GG	AG	AG	AG	GG	AG	AG	GG	AG	GG	AG	AG	GG	AG	GG	GG	AG	AG	AG	GG	--	AG	GG	GG	GG	AG	AG	AG	AG	GG	AG	GG	AG	GG
0.06	7	32	70	28	70	ref-2072	AGAGCTTGAACGATCACTCCAATCCGA	5	C	T	CT	CT	CT	--	--	CT	TT	CT	CT	TT	CT	CT	CT	TT	CT	--	CT	CC	--	--	--	CT	CC	CT	CT	CC	CT	TT	CT	CT	CT	CT	TT	CT	CT	TT	CT	CT	CT
0.01	1	45	63	0	63	ref-2081	GCCACTAAGACAGTTACTCCACCCTTG	13	G	A	GG	AG	AG	AG	AG	GG	GG	GG	GG	GG	AG	AG	AG	AG	GG	AG	GG	AG	GG	GG	GG	GG	AG	AG	AG	GG	AG	--	AG	AG	AG	GG	AG	GG	AG	GG	AG	AG	AG
0.02	2	10	97	0	97	ref-2084	ATCTGCAGCACTGTGTCTCCTTCCCAA	7	A	G	AA	AG	AG	--	AG	AG	AG	AG	AG	AG	AG	AG	--	AG	AA	AG	AG	AG	AG	AG	AG	AG	AG	AA	AG	AG	AG	AG	AG	AG	AG	AG	AG	AG	AG	AG	AG	AG	AG
0	0	53	56	0	56	ref-2086	ACCAAGCCCACCTCGTCTCCTCCTCCA	9	C	T	CC	CT	CC	CT	CT	CC	CC	CC	CC	CC	CC	CC	CC	CT	CC	CC	CT	CC	CT	CT	CT	CC	CT	CT	CT	CC	CC	CC	CT	CT	CT	CC	CT	CT	CT	CC	CC	CT	CT
0	0	16	93	0	93	ref-2099	ATTATCATAACCTTGTCTCCTCACATT	15	G	A,T	AG	AG	GG	AG	AG	AG	GG	GT	AG	AG	GT	GG	AG	GG	GG	AG	AG	AG	AG	AG	AG	GG	AG	AG	AG	GT	AG	GT	AG	AG	AG	AG	AG	AG	AG	GG	AG	AG	AG
0	0	54	55	0	55	ref-2119	TAAAACATGACTTGTACTCCGTGTATG	21	G	A	GG	AG	AG	AG	AG	GG	AG	GG	GG	AG	AG	AG	AG	GG	GG	GG	GG	GG	AG	GG	AG	GG	AG	AG	GG	AG	AG	GG	AG	GG	AG	AG	AG	AG	AG	GG	GG	GG	GG
0.04	4	1	104	0	104	ref-2121	AATCCTGCAACTAGTTCTCCGCTCGAA	26	A	G	AA	AG	AG	AG	AG	AG	AG	AG	AG	AG	AG	AG	--	AG	AG	--	AG	AG	--	--	AG	AG	AG	AG	AG	AG	AG	AG	AG	AG	AG	AG	AG	AG	AG	AG	AG	AG	AG
0.08	9	82	18	0	18	ref-2129	ACCTTAGGAACAGAGGCTCCAAGCATA	1	A	C	AC	AA	AA	AA	AA	AA	AA	AA	AC	AA	AA	AA	AA	AA	AA	AA	AA	AA	AA	AA	AC	AA	AC	AA	AA	AA	AC	--	AA	AA	AA	AC	AC	AA	AA	AA	AC	AA	--
0.11	12	73	24	0	24	ref-2129	ACCTTAGGAACAGAGGCTCCAAGCATA	9	A	G	AG	AG	AA	AG	AG	AA	AA	AA	AA	AG	AA	AA	AG	AA	AA	AA	AA	AG	AG	AA	AG	AA	AG	AG	AG	AA	AA	AA	AA	AG	AA	AA	AA	AG	AG	AA	AA	AA	AA
0	0	1	108	0	108	ref-2129	ACCTTAGGAACAGAGGCTCCAAGCATA	13	G	A	AG	AG	AG	AG	AG	AG	AG	AG	AG	AG	AG	AG	AG	AG	AG	AG	AG	AG	AG	AG	AG	AG	AG	AG	AG	AG	AG	AG	AG	AG	AG	GG	AG	AG	AG	AG	AG	AG	AG
0.06	7	52	50	0	50	ref-2129	ACCTTAGGAACAGAGGCTCCAAGCATA	16	G	A	GG	AG	AG	GG	AG	GG	--	AG	GG	AG	GG	AG	AG	AG	GG	AG	GG	GG	GG	AG	GG	AG	GG	AG	--	AG	--	GG	AG	GG	AG	AG	GG	AG	GG	AG	GG	GG	AG
0.05	5	4	100	0	100	ref-2129	ACCTTAGGAACAGAGGCTCCAAGCATA	23	G	A	AG	AG	AG	AG	AG	AG	AG	AG	AG	AG	AG	AG	AG	AG	AG	AG	AG	AG	AG	AG	AG	AG	AG	AG	AG	AG	AG	AG	AG	AG	AG	AG	AG	AG	AG	AG	--	AG	AG
0	0	0	109	0	109	ref-2130	GCGAAACAAACACTATCTCCTGTGAAT	3	G	A	AG	AG	AG	AG	AG	AG	AG	AG	AG	AG	AG	AG	AG	AG	AG	AG	AG	AG	AG	AG	AG	AG	AG	AG	AG	AG	AG	AG	AG	AG	AG	AG	AG	AG	AG	AG	AG	AG	AG
0	0	21	88	0	88	ref-2130	GCGAAACAAACACTATCTCCTGTGAAT	15	A	G	AG	AG	AG	AG	AG	AG	AG	AG	AG	AG	AG	AG	AG	AG	AG	AA	AG	AG	AG	AA	AG	AG	AG	AG	AA	AG	AG	AA	AG	AG	AG	AG	AG	AG	AG	AA	AG	AG	AG
0.04	4	61	44	0	44	ref-2132	ACTGCAAACACAACACCTCCGATGGAA	16	C	A	AC	CC	AC	AC	AC	CC	AC	AC	AC	--	CC	AC	AC	CC	CC	CC	AC	AC	--	--	CC	AC	CC	AC	AC	--	AC	CC	CC	CC	CC	CC	CC	AC	CC	CC	AC	CC	CC
0.04	4	61	44	0	44	ref-2132	ACTGCAAACACAACACCTCCGATGGAA	25	G	A	AG	GG	AG	AG	AG	GG	AG	AG	AG	--	GG	AG	AG	GG	GG	GG	AG	AG	--	--	GG	AG	GG	AG	AG	--	AG	GG	GG	GG	GG	GG	GG	AG	GG	GG	AG	GG	GG
0.03	3	61	45	0	45	ref-2136	GAACATGCAACCAATGCTCCACAGTGT	15	T	C	TT	CT	TT	TT	TT	TT	TT	TT	CT	TT	CT	CT	TT	CT	TT	CT	CT	TT	TT	TT	TT	CT	--	CT	TT	--	CT	TT	TT	TT	CT	CT	CT	TT	TT	CT	TT	CT	TT
0.06	7	54	48	0	48	ref-2148	AAGTATAAGACAGTATCTCCAGGAGAA	6	T	A	AT	TT	TT	--	TT	AT	TT	TT	AT	AT	AT	TT	AT	AT	AT	TT	TT	AT	--	TT	AT	TT	AT	TT	TT	AT	AT	AT	TT	TT	TT	AT	--	TT	TT	TT	TT	TT	AT
0	0	51	58	0	58	ref-2151	TGATTGACCACTCACGCTCCAGTGCTG	1	T	C	TT	CT	CT	CT	CT	CT	CT	CT	TT	CT	CT	CT	TT	CT	TT	CT	TT	TT	CT	CT	TT	CT	CT	TT	CT	TT	CT	TT	TT	CT	CT	TT	CT	TT	CT	TT	TT	CT	CT
0.04	4	60	45	0	45	ref-2153	GGACTTTGAACCAAACCTCCAAACAAA	1	G	A	GG	AG	GG	GG	GG	AG	AG	GG	GG	AG	GG	GG	GG	AG	AG	GG	AG	GG	GG	AG	AG	GG	AG	GG	GG	GG	AG	AG	AG	AG	AG	AG	AG	GG	GG	--	AG	GG	GG
0.12	13	58	38	0	38	ref-2153	GGACTTTGAACCAAACCTCCAAACAAA	24	C	A	CC	AC	CC	AC	CC	AC	CC	CC	--	CC	CC	CC	CC	CC	--	CC	CC	AC	CC	CC	CC	--	CC	CC	--	CC	AC	AC	CC	CC	AC	CC	AC	CC	AC	AC	AC	CC	AC
0.12	13	58	38	0	38	ref-2153	GGACTTTGAACCAAACCTCCAAACAAA	25	A	C	AA	AC	AA	AC	AA	AC	AA	AA	--	AA	AA	AA	AA	AA	--	AA	AA	AC	AA	AA	AA	--	AA	AA	--	AA	AC	AC	AA	AA	AC	AA	AC	AA	AC	AC	AC	AA	AC
0	0	0	109	0	109	ref-2161	CCTTCGACCACTCCGCCTCCCGCGCCT	1	C	A	AC	AC	AC	AC	AC	AC	AC	AC	AC	AC	AC	AC	AC	AC	AC	AC	AC	AC	AC	AC	AC	AC	AC	AC	AC	AC	AC	AC	AC	AC	AC	AC	AC	AC	AC	AC	AC	AC	AC
0.01	1	3	105	0	105	ref-2161	CCTTCGACCACTCCGCCTCCCGCGCCT	12	T	A	AT	AT	AT	AT	AT	AT	AT	AT	AT	AT	AT	AT	AT	TT	TT	AT	AT	AT	AT	TT	AT	AT	AT	AT	AT	AT	AT	AT	AT	AT	AT	AT	AT	AT	AT	AT	AT	AT	AT
0.04	4	57	48	0	48	ref-2161	CCTTCGACCACTCCGCCTCCCGCGCCT	14	C	T	CC	CT	CT	CC	CC	CC	CC	CT	CC	CT	CT	CC	CC	CT	CC	CC	CT	CC	CC	--	--	CT	CT	CT	CC	CC	CC	CT	CT	CT	CT	CT	CT	CT	CC	CT	CT	CT	CC
0	0	0	109	0	109	ref-2161	CCTTCGACCACTCCGCCTCCCGCGCCT	21	C	T	CT	CT	CT	CT	CT	CT	CT	CT	CT	CT	CT	CT	CT	CT	CT	CT	CT	CT	CT	CT	CT	CT	CT	CT	CT	CT	CT	CT	CT	CT	CT	CT	CT	CT	CT	CT	CT	CT	CT
0.09	10	37	62	0	62	ref-2174	GTGTGAGATACGTATGCTCCCGCTCAC	15	T	C	TT	CT	CT	CT	CT	TT	--	CT	TT	CT	CT	TT	TT	TT	TT	CT	TT	CT	CT	CT	--	--	CT	--	CT	--	TT	CT	TT	CT	CT	CT	CT	TT	CT	TT	CT	CT	CT
0.05	5	65	39	0	39	ref-2177	ATGCAGTTAACTAATTCTCCTAGTTCA	2	T	A	AT	TT	AT	AT	AT	AT	TT	TT	TT	TT	TT	TT	AT	TT	TT	AT	AT	AT	AT	AT	TT	AT	TT	TT	AT	TT	TT	TT	--	TT	TT	AT	TT	AT	TT	TT	TT	TT	AT
0.04	4	65	40	0	40	ref-2177	ATGCAGTTAACTAATTCTCCTAGTTCA	3	G	C	CG	GG	CG	CG	CG	CG	GG	GG	GG	GG	GG	GG	CG	GG	GG	CG	CG	CG	CG	CG	GG	CG	GG	GG	CG	GG	GG	GG	--	GG	GG	CG	GG	CG	GG	GG	GG	GG	CG
0.09	10	56	43	0	43	ref-2177	ATGCAGTTAACTAATTCTCCTAGTTCA	25	T	C	CT	TT	CT	CT	CT	CT	TT	TT	TT	TT	TT	TT	CT	TT	TT	TT	CT	CT	--	CT	TT	CT	TT	TT	CT	TT	CT	CT	TT	--	TT	--	TT	CT	TT	TT	TT	TT	TT
0.04	4	2	103	1	103	ref-2182	TTTAACACAACTAAAGCTCCAAAACGT	8	C	A	AC	AC	AC	AC	AC	AC	AC	AC	AC	AC	AC	AC	AC	AC	AC	AC	AC	AC	AC	AC	AC	AC	AC	AC	AC	AC	AC	CC	AC	AC	AC	AC	AC	AC	AC	AC	AC	AC	AC
0.04	4	2	103	1	103	ref-2182	TTTAACACAACTAAAGCTCCAAAACGT	12	T	C	CT	CT	CT	CT	CT	CT	CT	CT	CT	CT	CT	CT	CT	CT	CT	CT	CT	CT	CT	CT	CT	CT	CT	CT	CT	CT	CT	TT	CT	CT	CT	CT	CT	CT	CT	CT	CT	CT	CT
0.07	8	34	67	0	67	ref-2184	AAATGTTCAACACTGCCTCCGACTTTG	6	T	C	CT	CT	TT	TT	CT	--	TT	CT	CT	CT	CT	CT	CT	CT	TT	CT	TT	--	TT	TT	CT	CT	CT	CT	CT	TT	TT	TT	TT	--	CT	CT	TT	TT	CT	TT	TT	CT	CT
0.01	1	60	48	0	48	ref-2185	ACTTAGCCTACGGACACTCCTATAACA	16	A	G	AG	AA	AA	AA	AA	AG	AA	AG	AG	AA	AA	AA	AA	AA	AG	AG	AA	AA	AA	AG	AA	AA	AA	AA	AA	AG	AG	AG	AG	AA	AA	AG	AG	AA	AA	AA	AG	AA	AA
0.1	11	13	85	13	85	ref-2191	GAAGGAAGTACATATGCTCCTAAGCTC	22	A	G	AG	AG	AG	AG	AG	AG	AG	AG	AG	AG	AG	AG	AG	AG	AG	AG	AG	AG	AG	AG	AG	AG	AG	AG	AG	AG	GG	AG	AG	AG	GG	AG	AG	AG	AG	AG	AG	AG	AG
0.02	2	51	56	22	56	ref-2193	AGGAAAAACACTGCCTCTCCAACTTGT	8	A	C	AC	AC	AC	AC	AC	AA	AC	AC	AA	CC	AA	AC	CC	AA	AC	CC	AC	AA	AA	AC	AC	AC	AA	CC	AC	CC	AA	AA	AC	AA	AC	CC	AC	AC	AA	AC	AC	AA	AA
0.02	2	51	56	22	56	ref-2193	AGGAAAAACACTGCCTCTCCAACTTGT	25	T	A	AT	AT	AT	AT	AT	TT	AT	AT	TT	AA	TT	AT	AA	TT	AT	AA	AT	TT	TT	AT	AT	AT	TT	AA	AT	AA	TT	TT	AT	TT	AT	AA	AT	AT	TT	AT	AT	TT	TT
0.14	15	55	39	0	39	ref-2197	TTTTCGCACACCCTCACTCCATTGTTT	14	T	G	TT	GT	--	TT	TT	--	--	--	GT	TT	--	--	GT	GT	--	--	TT	GT	TT	--	TT	--	TT	TT	--	--	TT	GT	TT	TT	GT	TT	TT	TT	TT	GT	GT	TT	TT
0	0	0	109	0	109	ref-2200	GGTACTAGTACTAGCACTCCCCCTTTT	3	T	A	AT	AT	AT	AT	AT	AT	AT	AT	AT	AT	AT	AT	AT	AT	AT	AT	AT	AT	AT	AT	AT	AT	AT	AT	AT	AT	AT	AT	AT	AT	AT	AT	AT	AT	AT	AT	AT	AT	AT
0	0	0	109	0	109	ref-2200	GGTACTAGTACTAGCACTCCCCCTTTT	24	T	G	GT	GT	GT	GT	GT	GT	GT	GT	GT	GT	GT	GT	GT	GT	GT	GT	GT	GT	GT	GT	GT	GT	GT	GT	GT	GT	GT	GT	GT	GT	GT	GT	GT	GT	GT	GT	GT	GT	GT
0.02	2	50	57	0	57	ref-2203	CAAGCTTGTACCAGCTCTCCCCACCAC	5	C	A	AC	CC	CC	--	AC	AC	CC	AC	AC	AC	CC	AC	CC	AC	AC	AC	CC	AC	CC	AC	AC	AC	AC	CC	AC	AC	AC	CC	AC	CC	CC	AC	CC	CC	CC	CC	CC	CC	AC
0.04	4	60	45	0	45	ref-2211	CTAGGTTGCACGGACACTCCAAAACCC	9	C	T	CT	CC	CT	CC	CC	CC	CC	CT	CC	CT	CC	CT	CT	CC	CC	CT	CT	CC	CT	CC	CC	--	CC	CT	CC	CT	CC	CC	CC	CC	CT	CT	CC	CC	CC	CC	CC	CT	CC
0.06	7	60	42	0	42	ref-2211	CTAGGTTGCACGGACACTCCAAAACCC	13	G	A	AG	AG	AG	AG	--	AG	AG	AG	AG	AG	AG	AG	AG	GG	AG	GG	GG	--	AG	AG	--	AG	AG	AG	AG	GG	GG	AG	GG	AG	AG	GG	AG	GG	GG	GG	GG	GG	GG
0	0	0	109	0	109	ref-2211	CTAGGTTGCACGGACACTCCAAAACCC	21	A	G	AG	AG	AG	AG	AG	AG	AG	AG	AG	AG	AG	AG	AG	AG	AG	AG	AG	AG	AG	AG	AG	AG	AG	AG	AG	AG	AG	AG	AG	AG	AG	AG	AG	AG	AG	AG	AG	AG	AG
0.11	12	66	31	0	31	ref-2211	CTAGGTTGCACGGACACTCCAAAACCC	25	C	A,T	CT	CC	--	CT	CT	CC	CC	CC	CC	--	CC	CC	CC	CT	CC	--	CC	CC	CT	--	CT	CT	CC	--	--	AC	CC	CC	CC	CC	CC	CC	CT	CC	CC	CC	CC	CC	CC
0.03	3	83	23	0	23	ref-2211	CTAGGTTGCACGGACACTCCAAAACCC	26	C	T	CT	CT	CC	CC	CC	CC	CT	CT	CT	CC	CC	CT	CT	CC	CC	CT	CT	CC	CC	CC	CC	CC	CT	CC	CC	CC	CC	CC	CC	CC	CC	CC	CT	CT	CC	CT	CC	CT	CC
0.04	4	0	105	0	105	ref-2215	AGGTTTCCTACTCCAGCTCCAGGCAAC	3	G	A	AG	AG	AG	AG	--	AG	AG	AG	AG	AG	AG	AG	AG	AG	AG	AG	AG	AG	AG	AG	AG	AG	AG	AG	AG	AG	AG	--	AG	AG	AG	AG	AG	AG	AG	AG	AG	AG	AG
0.03	3	0	106	0	106	ref-2222	ATGGAGAATACTACGACTCCTTATTTG	14	C	G	CG	CG	CG	CG	CG	CG	CG	CG	CG	CG	CG	CG	CG	CG	CG	CG	CG	CG	CG	CG	CG	CG	CG	CG	CG	CG	CG	CG	CG	CG	CG	CG	CG	CG	--	CG	CG	CG	CG
0.04	4	0	105	0	105	ref-2222	ATGGAGAATACTACGACTCCTTATTTG	15	G	A	AG	AG	AG	AG	AG	AG	AG	AG	AG	AG	AG	AG	AG	AG	AG	AG	AG	AG	AG	AG	AG	AG	AG	AG	AG	AG	AG	AG	AG	AG	AG	AG	AG	AG	AG	AG	AG	AG	AG
0.04	4	0	105	0	105	ref-2222	ATGGAGAATACTACGACTCCTTATTTG	23	A	T	AT	AT	AT	AT	AT	AT	AT	AT	AT	AT	AT	AT	AT	AT	AT	AT	AT	AT	AT	AT	AT	AT	AT	AT	AT	AT	AT	AT	AT	AT	AT	AT	AT	AT	AT	AT	AT	AT	AT
0.1	11	58	40	0	40	ref-2225	TTATAGCTTACTGAATCTCCATATTCA	13	G	A	AG	GG	GG	GG	GG	GG	AG	GG	GG	GG	GG	AG	AG	GG	GG	AG	GG	GG	AG	AG	GG	GG	GG	AG	AG	AG	AG	GG	AG	GG	GG	AG	GG	GG	GG	--	--	AG	GG
0.09	10	53	46	33	46	ref-2226	CAAAACGTCACAAGGGCTCCTAGAAAT	22	A	C	AC	AC	AC	AC	AC	AC	AA	AC	AC	AC	CC	AC	--	CC	AA	--	AA	CC	--	--	AC	AC	--	AC	CC	--	CC	AA	CC	AC	AC	CC	AC	AA	AC	AA	AC	--	CC
0	0	0	109	0	109	ref-2231	GTGCTCAACACTGGTTCTCCGATCACT	12	T	C	CT	CT	CT	CT	CT	CT	CT	CT	CT	CT	CT	CT	CT	CT	CT	CT	CT	CT	CT	CT	CT	CT	CT	CT	CT	CT	CT	CT	CT	CT	CT	CT	CT	CT	CT	CT	CT	CT	CT
0.11	12	27	70	0	70	ref-2238	TCTCGAGAAACCTGGCCTCCTGCTGAG	23	C	A	AC	AC	CC	--	CC	AC	--	AC	AC	AC	AC	AC	CC	--	AC	AC	AC	AC	--	AC	AC	--	--	AC	AC	--	CC	CC	CC	AC	--	CC	CC	CC	CC	AC	--	AC	AC
0.01	1	58	50	0	50	ref-2242	ACCATCACCACTGCCACTCCCAACCAC	13	G	A	AG	GG	AG	AG	AG	GG	AG	GG	AG	GG	GG	AG	AG	AG	AG	AG	AG	GG	GG	GG	AG	AG	GG	AG	GG	--	GG	GG	AG	AG	GG	GG	GG	GG	GG	AG	GG	AG	GG
0	0	25	84	0	84	ref-2243	CCCTATCGTACGGGTCCTCCGAAGCCC	2	C	A	AC	AC	AC	AC	AC	AC	CC	AC	AC	AC	AC	AC	AC	AC	AC	AC	CC	AC	AC	AC	AC	AC	CC	AC	AC	AC	CC	AC	AC	AC	AC	AC	AC	AC	CC	CC	CC	AC	CC
0.06	7	8	94	0	94	ref-2243	CCCTATCGTACGGGTCCTCCGAAGCCC	15	T	C	CT	CT	CT	CT	CT	CT	CT	TT	CT	CT	CT	CT	CT	CT	CT	CT	CT	CT	CT	--	CT	CT	CT	CT	CT	CT	CT	CT	TT	CT	--	CT	TT	CT	CT	CT	CT	CT	CT
0.06	7	8	94	0	94	ref-2243	CCCTATCGTACGGGTCCTCCGAAGCCC	26	C	T	CT	CT	CT	CT	CT	CT	CT	CC	CT	CT	CT	CT	CT	CT	CT	CT	CT	CT	CT	--	CT	CT	CT	CT	CT	CT	CT	CT	CC	CT	--	CT	CC	CT	CT	CT	CT	CT	CT
0.08	9	48	52	0	52	ref-2249	GGTATTACTACATGCACTCCTTACAAT	14	G	A	AG	GG	GG	AG	AG	AG	GG	AG	AG	AG	--	GG	GG	GG	--	--	--	AG	--	GG	AG	--	GG	AG	AG	--	GG	GG	AG	AG	GG	GG	AG	AG	GG	AG	GG	GG	GG
0.01	1	0	108	0	108	ref-2260	ACAGAGCATACCATGTCTCCATATATG	3	A	G	AG	AG	AG	AG	AG	AG	AG	AG	AG	AG	AG	AG	AG	AG	AG	AG	AG	AG	AG	AG	AG	AG	AG	AG	AG	AG	AG	--	AG	AG	AG	AG	AG	AG	AG	AG	AG	AG	AG
0.01	1	56	52	1	52	ref-2261	CGGTTTGTGACTTAACCTCCGAAGCAC	8	T	C	CT	TT	TT	CT	CT	TT	CT	CT	TT	TT	TT	TT	TT	CT	CT	TT	CT	CT	TT	TT	CT	CT	CT	CT	TT	CC	TT	CT	CT	TT	TT	CT	TT	CT	TT	TT	CT	CT	CT
0.03	3	58	48	0	48	ref-2263	TTGTCCTTGACTATGTCTCCTGCAAGC	7	T	A	AT	TT	TT	TT	TT	AT	TT	AT	AT	TT	TT	TT	TT	TT	AT	AT	TT	TT	TT	AT	TT	TT	TT	TT	TT	AT	AT	AT	AT	TT	TT	AT	AT	TT	TT	TT	AT	TT	TT
0.07	8	48	53	0	53	ref-2265	CTCGAAAAAACATCTTCTCCAGCCTTA	21	A	C	AC	AC	AA	AC	AC	AC	AC	AA	AA	AC	AA	AA	AA	AA	AA	AC	AA	--	--	AC	AA	AA	AC	AA	AC	AA	AC	AA	AC	AA	AC	AC	AC	AA	--	AC	AC	AC	AC
0.01	1	59	49	0	49	ref-2273	TTAATTGCTACTCGCACTCCTTTTATT	3	A	C	AA	AC	AA	AA	AA	AA	AC	AA	AA	AC	AA	AA	AC	AA	AC	AC	AC	AA	AA	AA	AA	AA	AA	AC	AC	AC	AA	AA	AC	AA	AC	AA	AC	--	AA	AC	AC	AA	AA
0.02	2	43	64	0	64	ref-2283	TAGTAGACCACATGCACTCCTGCTATG	7	A	G	AA	AG	AA	AA	AA	AA	AA	AA	AG	AG	AA	AG	AA	AA	AG	AG	AG	AG	AG	AA	AG	AA	AA	AA	AA	--	AG	AG	--	AG	AG	AA	AG	AG	AG	AA	AA	AG	AG
0.02	2	52	55	0	55	ref-2283	TAGTAGACCACATGCACTCCTGCTATG	23	C	T	CT	CT	CC	CC	CC	CC	CT	CT	CT	CT	CC	CT	CT	CC	CT	CC	CC	CC	CC	CC	CT	CC	CT	CT	CC	--	CC	CC	CC	CT	CT	CC	CT	CC	CC	CT	CT	CT	CC
0.05	5	0	104	0	104	ref-2286	AACATCGTGACAACTACTCCAAGCTCG	15	T	C	CT	CT	CT	CT	CT	CT	CT	CT	CT	CT	CT	CT	CT	CT	CT	CT	CT	CT	CT	CT	CT	CT	CT	CT	CT	CT	CT	CT	--	CT	CT	CT	CT	CT	CT	CT	CT	CT	CT
0.13	14	28	67	0	67	ref-2287	CACATGAATACAAATGCTCCGACTACT	5	T	G	GT	GT	GT	GT	GT	GT	GT	GT	GT	GT	GT	GT	GT	GT	GT	GT	GT	GT	GT	GT	GT	GT	GT	GT	GT	GT	GT	TT	GT	GT	GT	TT	TT	TT	GT	TT	TT	TT	GT
0.07	8	45	56	0	56	ref-2295	GCCAAAACTACTTCCACTCCTTCAAGT	13	T	A	TT	AT	TT	AT	AT	TT	AT	AT	TT	AT	TT	TT	AT	AT	--	AT	TT	TT	TT	AT	AT	TT	TT	TT	TT	AT	TT	TT	AT	TT	AT	--	--	AT	TT	AT	AT	AT	TT
0	0	0	109	0	109	ref-2298	TAAACTAACACAGCTGCTCCAAGACTC	14	C	T	CT	CT	CT	CT	CT	CT	CT	CT	CT	CT	CT	CT	CT	CT	CT	CT	CT	CT	CT	CT	CT	CT	CT	CT	CT	CT	CT	CT	CT	CT	CT	CT	CT	CT	CT	CT	CT	CT	CT
0.01	1	1	107	0	107	ref-2298	TAAACTAACACAGCTGCTCCAAGACTC	16	G	A	AG	AG	AG	AG	AG	AG	AG	AG	AG	AG	AG	AG	AG	AG	AG	AG	GG	AG	--	AG	AG	AG	AG	AG	AG	AG	AG	AG	AG	AG	AG	AG	AG	AG	AG	AG	AG	AG	AG
0.07	8	10	91	0	91	ref-2298	TAAACTAACACAGCTGCTCCAAGACTC	25	C	T	CT	CT	CT	CT	CT	CT	CT	CC	CT	CT	CT	CT	CT	CT	CT	CT	CT	CT	CT	CT	CT	CT	CT	CT	CT	CT	CC	CT	CT	--	CC	CT	CT	CC	CT	CT	CT	CT	CT
0.08	9	30	70	4	70	ref-2305	TTTCCGACGACCACCGCTCCTTTCGAG	4	C	T	CT	CC	CC	CT	CT	CT	CT	CT	CC	CT	CT	CT	CT	CT	CT	CC	CT	CT	CT	--	CC	CC	CT	CT	CT	CC	CC	CT	CT	CC	--	CT	CC	CT	CT	CC	CT	CT	--
0.08	9	30	70	4	70	ref-2305	TTTCCGACGACCACCGCTCCTTTCGAG	27	G	A	AG	GG	GG	AG	AG	AG	AG	AG	GG	AG	AG	AG	AG	AG	AG	GG	AG	AG	AG	--	GG	GG	AG	AG	AG	GG	GG	AG	AG	GG	--	AG	GG	AG	AG	GG	AG	AG	--
0.02	2	36	71	0	71	ref-2309	ATACCCAAAACCGAAGCTCCAAAGAAT	2	T	C	CT	TT	CT	CT	CT	CT	CT	CT	TT	CT	TT	CT	CT	TT	CT	CT	CT	TT	TT	TT	TT	--	TT	TT	CT	TT	TT	CT	CT	CT	--	CT	TT	CT	CT	CT	CT	CT	TT
0	0	57	52	56	52	ref-2341	GTCCCTTACACAAGACCTCCCTGAGCT	5	C	G	CG	CG	CG	CG	CG	GG	GG	GG	CG	CG	GG	GG	GG	CG	CG	CG	CG	CG	GG	GG	CG	CG	CG	GG	GG	GG	CG	GG	GG	CG	CG	GG	GG	GG	GG	CG	GG	GG	GG
0.09	10	3	96	0	96	ref-2346	CCTTTGACCACCGCCTCTCCGCCCTCG	5	T	C	CT	CT	CT	CT	CT	CT	CT	CT	CT	CT	CT	CT	CT	CT	CT	CT	CT	CT	CT	CT	CT	CT	CT	CT	CT	CT	--	CT	CT	CT	CT	CT	CT	CT	TT	CT	CT	CT	CT
0.05	5	80	24	0	24	ref-2348	CTTGCTTCTACCATATCTCCTGATCTT	13	A	C	AC	AA	AA	AA	AC	AC	AA	AA	AA	AC	AC	--	AA	AC	AA	AA	AA	AA	AA	AC	AC	--	AC	AA	AC	AA	AA	AA	--	AA	AA	AC	AA	AA	AA	AA	AA	AA	AA
0.09	10	27	72	0	72	ref-2366	GGCCACCCTACTCGCCCTCCTCAACTT	6	C	A	CC	AC	AC	AC	--	AC	AC	AC	AC	AC	AC	AC	AC	AC	AC	AC	AC	AC	CC	AC	AC	AC	AC	AC	AC	CC	--	AC	--	--	CC	AC	CC	AC	AC	AC	AC	AC	CC
0.02	2	1	106	1	106	ref-2366	GGCCACCCTACTCGCCCTCCTCAACTT	9	T	C	CT	CT	CT	CT	CT	--	CT	CT	CT	CT	CT	CT	CT	CT	CT	CT	CT	CT	CT	CT	CT	CT	CT	CT	CT	--	CT	CT	CT	CT	CT	CT	CT	CT	CT	CT	CT	CT	CT
0.02	2	1	106	1	106	ref-2366	GGCCACCCTACTCGCCCTCCTCAACTT	24	A	C	AC	AC	AC	AC	AC	--	AC	AC	AC	AC	AC	AC	AC	AC	AC	AC	AC	AC	AC	AC	AC	AC	AC	AC	AC	--	AC	AC	AC	AC	AC	AC	AC	AC	AC	AC	AC	AC	AC
0.13	14	48	47	15	47	ref-2370	TTGTGCTGCACAAAAACTCCTCACCGT	23	A	G	AG	AG	AG	AA	AA	AA	AG	AG	AG	AG	GG	AG	AG	--	--	AA	AA	AA	GG	AG	AG	AG	AA	--	AA	--	GG	AA	GG	AG	AG	GG	--	AG	AG	AA	AA	GG	AG
0	0	0	109	0	109	ref-2377	AAGGTGGCAACCATTGCTCCTCCAGGG	6	G	A	AG	AG	AG	AG	AG	AG	AG	AG	AG	AG	AG	AG	AG	AG	AG	AG	AG	AG	AG	AG	AG	AG	AG	AG	AG	AG	AG	AG	AG	AG	AG	AG	AG	AG	AG	AG	AG	AG	AG
0.03	3	15	91	0	91	ref-2377	AAGGTGGCAACCATTGCTCCTCCAGGG	8	C	A	AC	AC	AC	AC	AC	AC	AC	AC	AC	AC	AC	AC	AC	CC	--	AC	AC	AC	AC	AC	AC	AC	CC	AC	AC	AC	AC	AC	CC	AC	AC	AC	AC	AC	AC	AC	AC	AC	AC
0.03	3	15	91	0	91	ref-2377	AAGGTGGCAACCATTGCTCCTCCAGGG	9	A	C	AC	AC	AC	AC	AC	AC	AC	AC	AC	AC	AC	AC	AC	AA	--	AC	AC	AC	AC	AC	AC	AC	AA	AC	AC	AC	AC	AC	AA	AC	AC	AC	AC	AC	AC	AC	AC	AC	AC
0.03	3	8	98	0	98	ref-2381	CTTCCTCAAACCTTCACTCCCCGTCTC	3	T	A,C	CT	CT	CT	CT	CT	CT	CT	CT	TT	CT	CT	CT	CT	CT	TT	CT	TT	CT	AT	CT	--	CT	CT	CT	CT	--	CT	CT	CT	TT	CT	CT	CT	CT	TT	CT	CT	AT	CT
0.14	15	39	55	7	55	ref-2385	ATGCATTTGACTCTTCCTCCGTCCCAC	3	G	T	GT	GT	GG	GT	GT	GT	--	TT	GG	TT	GT	--	GG	GT	GT	GT	GT	GT	GG	GG	GT	--	TT	GT	GG	GG	GG	GT	GG	GT	--	GT	GT	--	--	GT	GT	GG	GG
0.15	16	37	56	6	56	ref-2385	ATGCATTTGACTCTTCCTCCGTCCCAC	9	G	A,T	AG	AG	GG	AG	AG	AG	--	AA	GG	AA	AG	--	GG	AG	AG	AG	AG	AG	GG	GG	AG	--	AA	AG	GG	GG	GG	AG	GG	AG	--	AG	AG	--	--	AG	AG	GG	GG
0.09	10	59	40	0	40	ref-2389	CTTCCACTAACGCCAGCTCCTGTGTGC	1	C	T	CC	CT	CC	CC	CC	CC	CC	CT	CC	CT	CT	CT	CT	CT	CT	CT	CC	CC	CC	CC	CC	CT	CT	CT	CT	CC	CT	CC	CC	CC	CT	CT	CC	CC	CT	CT	CC	CC	CC
0.09	10	59	40	0	40	ref-2389	CTTCCACTAACGCCAGCTCCTGTGTGC	13	C	T	CC	CT	CC	CC	CC	CC	CC	CT	CC	CT	CT	CT	CT	CT	CT	CT	CC	CC	CC	CC	CC	CT	CT	CT	CT	CC	CT	CC	CC	CC	CT	CT	CC	CC	CT	CT	CC	CC	CC
0.03	3	47	59	0	59	ref-2389	CTTCCACTAACGCCAGCTCCTGTGTGC	14	C	T	CT	CT	CC	CT	CT	CT	CT	CC	CC	CT	CC	CC	CC	CC	CC	CT	CC	CT	CT	CT	CC	CC	CT	CC	CT	--	CT	CC	CT	CC	CT	CT	CT	CC	CT	CT	CT	CT	CT
0.03	3	47	59	0	59	ref-2389	CTTCCACTAACGCCAGCTCCTGTGTGC	16	G	C	CG	CG	GG	CG	CG	CG	CG	GG	GG	CG	GG	GG	GG	GG	GG	CG	GG	CG	CG	CG	GG	GG	CG	GG	CG	--	CG	GG	CG	GG	CG	CG	CG	GG	CG	CG	CG	CG	CG
0.01	1	45	63	0	63	ref-2391	GCTGCTGTCACAGTACCTCCAACGAAA	13	G	A	GG	AG	AG	GG	GG	GG	AG	AG	GG	GG	AG	AG	AG	GG	AG	GG	AG	GG	AG	GG	GG	AG	AG	AG	GG	AG	AG	AG	AG	GG	AG	AG	GG	AG	AG	AG	AG	AG	GG
0.01	1	52	56	18	56	ref-2391	GCTGCTGTCACAGTACCTCCAACGAAA	25	A	G	AG	AA	AA	AG	AG	GG	AG	AG	GG	AG	AA	AA	AA	AG	AG	AG	AA	GG	AA	AG	AG	AA	AA	AA	AG	AG	AG	AG	AG	AG	AA	AG	GG	AA	AA	AA	AG	AA	AG
0.05	5	1	103	0	103	ref-2395	GAATCTCTCACCATGTCTCCATGTTGC	21	A	C	AA	AC	AC	AC	AC	AC	AC	AC	AC	AC	AC	AC	AC	AC	AC	AC	AC	AC	--	AC	AC	AC	AC	AC	AC	--	AC	AC	AC	AC	AC	AC	AC	AC	AC	AC	AC	AC	AC
0.1	11	54	44	0	44	ref-2405	TCTCGGCCCACCAACTCTCCACTGGCC	25	G	T	GT	GG	GT	GG	GG	GG	GG	GT	--	--	GT	GT	GT	GT	--	GG	GG	GG	GT	GG	GT	GT	GG	--	GG	GT	GG	GT	GG	GT	GG	--	GG	GT	GG	GG	GG	GG	GG
0.02	2	0	107	0	107	ref-2411	GGGTCTCCGACATCTGCTCCATGTCAT	27	T	G	GT	GT	GT	GT	GT	GT	GT	GT	--	GT	GT	GT	GT	GT	GT	GT	GT	GT	--	GT	GT	GT	GT	GT	GT	GT	GT	GT	GT	GT	GT	GT	GT	GT	GT	GT	GT	GT	GT
0.05	5	0	104	0	104	ref-2416	TCAATTTATACATCCACTCCTAGTCTA	15	C	T	CT	CT	CT	CT	CT	CT	CT	CT	CT	CT	CT	CT	--	CT	CT	CT	CT	CT	CT	CT	CT	CT	CT	CT	CT	--	CT	CT	CT	CT	CT	CT	CT	CT	CT	CT	CT	CT	CT
0.09	10	6	93	0	93	ref-2421	GTTTGGATTACGATAACTCCCTTACAA	24	A	G	AG	AG	AG	AG	AG	AG	AG	AG	AG	AG	AG	AG	AG	--	AG	AG	AG	AG	--	AG	AG	AG	AG	AG	AG	AG	AG	AG	--	AG	AA	AG	AG	--	AG	AG	--	AG	AG
0	0	0	109	0	109	ref-2425	TAGCTAATTACAACAACTCCTTAATTA	16	A	G	AG	AG	AG	AG	AG	AG	AG	AG	AG	AG	AG	AG	AG	AG	AG	AG	AG	AG	AG	AG	AG	AG	AG	AG	AG	AG	AG	AG	AG	AG	AG	AG	AG	AG	AG	AG	AG	AG	AG
0	0	0	109	0	109	ref-2425	TAGCTAATTACAACAACTCCTTAATTA	24	A	G	AG	AG	AG	AG	AG	AG	AG	AG	AG	AG	AG	AG	AG	AG	AG	AG	AG	AG	AG	AG	AG	AG	AG	AG	AG	AG	AG	AG	AG	AG	AG	AG	AG	AG	AG	AG	AG	AG	AG
0.17	18	15	76	0	76	ref-2426	CTTGAGGTCACTTGTTCTCCATATTGG	4	G	A	AG	AG	AG	--	AG	AG	GG	AG	AG	GG	AG	AG	AG	AG	AG	AG	AG	AG	AG	AG	AG	GG	AG	AG	GG	--	GG	GG	AG	AG	AG	AG	--	AG	AG	--	AG	GG	AG
0.17	18	15	76	0	76	ref-2426	CTTGAGGTCACTTGTTCTCCATATTGG	7	G	T	GT	GT	GT	--	GT	GT	GG	GT	GT	GG	GT	GT	GT	GT	GT	GT	GT	GT	GT	GT	GT	GG	GT	GT	GG	--	GG	GG	GT	GT	GT	GT	--	GT	GT	--	GT	GG	GT
0.01	1	0	108	0	108	ref-2432	CGCTTACAAACCCTATCTCCCCACTCA	2	G	A	AG	AG	AG	AG	AG	AG	AG	AG	AG	AG	AG	AG	AG	AG	AG	AG	AG	AG	AG	AG	AG	AG	AG	AG	AG	AG	--	AG	AG	AG	AG	AG	AG	AG	AG	AG	AG	AG	AG
0.01	1	0	108	0	108	ref-2432	CGCTTACAAACCCTATCTCCCCACTCA	6	A	T	AT	AT	AT	AT	AT	AT	AT	AT	AT	AT	AT	AT	AT	AT	AT	AT	AT	AT	AT	AT	AT	AT	AT	AT	AT	AT	--	AT	AT	AT	AT	AT	AT	AT	AT	AT	AT	AT	AT
0.06	7	3	99	1	99	ref-2436	TTTTCTTGCACCGTCCCTCCTAGCATC	1	T	C	TT	CT	CT	CT	CT	CT	CT	CT	CT	CT	CT	CT	CT	CT	CT	CT	CT	CT	CT	CT	CT	CT	CT	CT	CT	CT	CT	--	CT	--	CT	CT	CT	CT	CT	CT	CT	CT	CT
0.04	4	7	98	0	98	ref-2437	CACATCCCAACCCGGGCTCCCCACCAC	3	C	T	CC	CT	CT	CT	CT	CT	CT	CT	CT	CT	CT	CT	CT	CT	CC	CT	CT	CT	CT	--	CT	CT	CT	CT	CT	CT	CT	CT	CT	CT	CT	CT	CT	CT	CT	CT	CT	CT	CT
0.02	2	43	64	4	64	ref-2437	CACATCCCAACCCGGGCTCCCCACCAC	9	A	G	AG	AG	AG	AG	AG	AG	AG	AG	AA	AG	AG	AA	AA	AG	GG	AG	AG	AG	AA	--	AG	AG	AG	AG	AA	AA	AA	AG	AA	AG	AG	AG	AG	AG	AG	AG	AG	AA	AA
0.13	14	10	85	0	85	ref-2440	AGACCACACACACATACTCCCACACAC	15	T	C	CT	CT	CT	CT	CT	CT	CT	TT	CT	CT	CT	CT	CT	CT	CT	CT	--	TT	TT	CT	TT	CT	CT	--	--	CT	CT	CT	CT	CT	CT	CT	CT	TT	--	CT	CT	CT	CT
0.02	2	2	105	0	105	ref-2443	CTGATTGGTACTTGCCCTCCAAATATT	7	G	A	GG	AG	AG	AG	AG	AG	AG	AG	AG	AG	AG	AG	AG	AG	AG	AG	AG	AG	AG	AG	AG	AG	AG	AG	AG	AG	AG	AG	AG	AG	AG	AG	AG	AG	--	AG	AG	AG	AG
0	0	0	109	0	109	ref-2448	TTCAGACTTACATTTGCTCCTTACACA	3	C	A,G,T	AC	AC	AC	CT	AC	AC	AC	AC	AC	AC	AC	AC	AC	AC	AC	AC	AC	AC	AC	AC	AC	AC	AC	AC	AC	AC	AC	AC	AC	AC	AC	AC	CT	AC	AC	AC	AC	AC	AC
0.05	5	9	95	0	95	ref-2448	TTCAGACTTACATTTGCTCCTTACACA	26	C	T	CT	CC	--	CT	CT	CT	CT	CT	CT	CT	CT	CT	--	CT	CC	CC	--	CT	CC	CT	CT	CT	CT	CC	CT	CC	CT	CC	CT	CT	CT	CT	CT	CT	CT	CT	CT	--	CT
0.06	7	20	82	0	82	ref-2448	TTCAGACTTACATTTGCTCCTTACACA	27	A	G	AG	AA	--	AA	AA	AG	AG	AA	AA	AA	AA	AG	--	AG	AA	AA	--	AA	AA	AG	AA	AG	AA	AA	AA	AA	AG	AA	AG	AG	AG	AG	AG	AG	AG	AG	AG	--	AG
0.05	5	5	99	0	99	ref-2468	GCCTCTCCGACAGTGACTCCAAGATTT	22	A	C	AC	AC	AC	AC	AC	AC	AC	AC	AC	AC	AC	AC	AC	AC	AC	AC	AC	AC	AC	AC	AC	AC	AC	AC	AC	AC	AC	AC	AC	AC	AA	AC	AC	AC	AC	AC	AC	--	AC
0.05	5	5	99	0	99	ref-2468	GCCTCTCCGACAGTGACTCCAAGATTT	23	G	A	AG	AG	AG	AG	AG	AG	AG	AG	AG	AG	AG	AG	AG	AG	AG	AG	AG	AG	AG	AG	AG	AG	AG	AG	AG	AG	AG	AG	AG	AG	GG	AG	AG	AG	AG	AG	AG	--	AG
0.13	14	37	58	0	58	ref-2469	CATCATTTGACTCTTGCTCCTTTAAAT	16	G	A	GG	AG	GG	AG	AG	AG	AG	AG	GG	AG	GG	GG	AG	AG	AG	AG	GG	GG	GG	AG	AG	AG	GG	AG	GG	AG	GG	AG	AG	GG	--	GG	--	GG	--	AG	AG	AG	GG
0.17	18	31	60	0	60	ref-2472	TCTCCGCTGACTTCTCCTCCTCAGCTC	2	C	T	CT	CT	CC	CC	CT	--	--	CT	CC	CC	CT	CC	--	CT	--	CC	CT	--	CC	--	CC	CC	CC	--	CC	--	CT	CC	CT	--	CT	CT	--	CT	CT	CT	CC	CC	CT
0.16	17	32	60	0	60	ref-2472	TCTCCGCTGACTTCTCCTCCTCAGCTC	4	C	T	CT	CT	CC	CC	CT	--	--	CT	CC	CC	CT	CC	--	CT	--	CC	CT	--	CC	--	CC	CC	CC	--	CC	--	CT	CC	CT	--	CT	CT	--	CT	CT	CT	CC	CC	CT
0.01	1	1	107	0	107	ref-2478	ACAATCAAAACATCTGCTCCATTGCTT	25	C	T	CC	CT	CT	CT	CT	CT	CT	CT	CT	CT	CT	CT	CT	CT	CT	CT	CT	CT	CT	CT	CT	CT	CT	CT	CT	CT	CT	CT	CT	CT	CT	CT	CT	CT	CT	CT	CT	CT	CT
0.09	10	52	47	0	47	ref-2482	GATTTAAACACAACTTCTCCGAGAGAC	8	A	C	AC	AA	AC	AA	AA	AA	AC	AC	AA	AA	AC	AC	AC	AC	AC	AA	AC	AC	AA	AA	AC	AC	AC	AC	--	AC	AC	AC	AC	AA	AA	AC	AA	AC	AA	AA	AC	AA	AA
0.02	2	54	53	0	53	ref-2485	CTTCGAAACACCCGCGCTCCTCCTGGA	22	C	T	CC	CT	--	CC	CC	CT	CC	CT	CC	CC	CC	CT	CT	CC	CT	CC	CC	CC	CC	CT	CC	CT	CT	CT	CT	CC	CC	CC	CC	CC	CT	CC	CC	CC	CC	CT	--	CC	CT
0.13	14	4	91	3	91	ref-2486	CGGAAATTCACTTTTTCTCCTAATGAT	8	T	G	GT	GT	GT	GT	GT	GT	GT	GT	GT	GT	GT	GT	GT	GT	GT	GT	GT	GT	GT	GT	GT	GT	GT	GT	GT	GT	GT	GT	GT	GT	GT	GT	GT	GT	GT	GT	GT	GT	GT
0.14	15	3	91	3	91	ref-2486	CGGAAATTCACTTTTTCTCCTAATGAT	27	T	G	GT	GT	GT	GT	GT	GT	GT	GT	GT	GT	GT	GT	GT	GT	GT	GT	GT	GT	GT	GT	GT	GT	GT	GT	GT	GT	GT	GT	GT	GT	GT	GT	GT	GT	GT	GT	GT	GT	GT
0.1	11	53	45	0	45	ref-2489	AATTTCATTACTCTCCCTCCAAGTTTG	12	T	A	AT	TT	TT	AT	--	--	TT	AT	TT	AT	AT	TT	AT	TT	AT	AT	AT	AT	TT	AT	AT	TT	AT	AT	AT	AT	TT	TT	TT	TT	TT	TT	TT	TT	TT	AT	AT	TT	TT
0.08	9	39	61	0	61	ref-2491	TTCTCGACCACACTATCTCCAACACCA	6	G	A	GG	AG	AG	AG	AG	AG	GG	GG	AG	GG	GG	GG	GG	AG	AG	AG	AG	AG	GG	AG	AG	AG	AG	GG	AG	AG	AG	AG	GG	AG	AG	--	AG	GG	GG	--	AG	GG	AG
0.03	3	55	51	22	51	ref-2496	ACGTAAGCAACCACACCTCCTCCTCCT	24	T	C	CT	CT	CT	TT	TT	TT	TT	TT	CT	CT	CT	--	TT	--	CT	CT	CT	CT	TT	TT	TT	CC	--	CT	TT	CC	CT	TT	TT	CT	CT	CT	CC	TT	CT	TT	CC	CT	CC
0.01	1	1	107	0	107	ref-2499	GGAACCTCCACTCAAACTCCCGGTAAG	6	C	T	CT	CT	CT	CT	CT	CT	CT	CT	CT	CT	CT	CT	CT	CT	CT	CT	CT	CT	CT	CT	CT	CT	CT	CT	CT	CT	CT	CT	CT	CT	CC	CT	CT	CT	CT	CT	CT	CT	CT
0.01	1	1	107	0	107	ref-2499	GGAACCTCCACTCAAACTCCCGGTAAG	22	G	A	AG	AG	AG	AG	AG	AG	AG	AG	AG	AG	AG	AG	AG	AG	AG	AG	AG	AG	AG	AG	AG	AG	AG	AG	AG	AG	AG	AG	AG	AG	GG	AG	AG	AG	AG	AG	AG	AG	AG
0.06	6	5	98	0	98	ref-2510	TAGAACTTGACATTTGCTCCCCATTTG	3	G	A	AG	AG	AG	AG	AG	AG	AG	AG	AG	AG	AG	AG	AG	AG	AG	AG	AG	AG	AG	AG	GG	AG	AG	GG	--	AG	AG	--	AG	AG	AG	AG	AG	AG	AG	AG	AG	AG	AG
0.06	6	5	98	0	98	ref-2510	TAGAACTTGACATTTGCTCCCCATTTG	15	T	C	CT	CT	CT	CT	CT	CT	CT	CT	CT	CT	CT	CT	CT	CT	CT	CT	CT	CT	CT	CT	TT	CT	CT	TT	--	CT	CT	--	CT	CT	CT	CT	CT	CT	CT	CT	CT	CT	CT
0.07	8	48	53	2	53	ref-2510	TAGAACTTGACATTTGCTCCCCATTTG	16	G	T	GT	GG	GT	GT	GT	GG	GG	GT	GT	GG	GT	GT	GT	GT	GG	GG	GT	GT	--	GG	TT	GT	GG	TT	GT	GG	GG	GT	GG	GG	GG	GG	GG	GT	GT	GG	GG	GT	GT
0.19	21	44	44	0	44	ref-2511	AGAGTAAAAACCGCATCTCCTATTAAA	15	A	C	AA	AC	--	AC	AC	AC	--	AC	AC	AC	AA	AC	AA	AA	AA	AA	AA	AC	AC	AC	AA	AC	AC	AC	AC	AA	AA	AA	AA	AC	AC	--	AA	AA	AC	--	AC	AC	AA
0.12	13	46	50	0	50	ref-2515	AAGAAAAGGACCCTCTCTCCATATGTT	24	T	A	TT	AT	AT	TT	TT	AT	AT	AT	TT	TT	AT	AT	TT	TT	TT	AT	TT	TT	AT	AT	TT	AT	TT	AT	AT	TT	AT	--	TT	TT	AT	AT	TT	TT	--	TT	TT	AT	TT
0.06	6	3	100	0	100	ref-2527	ATTTGATGAACAAGCCCTCCCTGCTGA	13	A	G	AG	AG	AG	AG	AG	AA	AG	AG	--	AG	AG	AG	AG	AG	AA	--	--	AG	AG	AG	AG	AG	AG	AG	AG	--	AG	AG	AG	--	AG	AG	AG	AG	AG	AG	AG	AG	AG
0.09	10	28	71	0	71	ref-2527	ATTTGATGAACAAGCCCTCCCTGCTGA	14	G	A	AG	AG	AG	--	AG	AG	GG	GG	AG	GG	AG	GG	AG	--	AG	AG	--	--	--	AG	AG	AG	GG	AG	AG	AG	AG	AG	AG	AG	AG	GG	AG	GG	GG	AG	AG	AG	AG
0.01	1	60	48	0	48	ref-2533	TATGTGAGGACTTAATCTCCTGGGTTT	15	A	G	AA	AG	AG	AA	AA	AA	AA	AA	AA	AA	AG	AA	AA	AG	AA	AG	AA	AA	AA	AA	AG	AG	AG	AG	AG	AG	AA	AA	AA	AG	--	AA	AG	AA	AG	AA	AG	AA	AG
0	0	59	50	0	50	ref-2535	AACTTGTTCACAGTGGCTCCTTTAATA	26	T	C	TT	CT	TT	TT	TT	TT	CT	CT	TT	TT	CT	TT	CT	TT	CT	TT	TT	CT	CT	CT	CT	CT	TT	CT	CT	TT	CT	TT	TT	CT	CT	CT	CT	TT	TT	CT	TT	TT	CT
0	0	0	109	0	109	ref-2536	ATTGGGATGACGAATCCTCCATTCATT	12	G	A	AG	AG	AG	AG	AG	AG	AG	AG	AG	AG	AG	AG	AG	AG	AG	AG	AG	AG	AG	AG	AG	AG	AG	AG	AG	AG	AG	AG	AG	AG	AG	AG	AG	AG	AG	AG	AG	AG	AG
0.11	12	9	88	0	88	ref-2541	TATACTTAGACTAGGACTCCTTATCCT	14	G	A	GG	AG	AG	AG	AG	AG	AG	AG	AG	AG	AG	AG	AG	AG	GG	AG	AG	AG	AG	AG	AG	AG	AG	AG	AG	AG	AG	AG	AG	--	--	AG	AG	AG	GG	AG	AG	AG	AG
0.19	21	37	51	0	51	ref-2545	GCTCTACGCACCAAGCCTCCCAGAATT	22	A	T	AT	AA	AT	AT	AT	AT	AT	AT	AT	AA	--	AA	AT	AT	AT	AA	AT	AT	AT	--	--	AT	AT	AA	AA	--	AT	--	AT	AT	--	AT	AT	AT	AT	AA	AT	--	AT
0.01	1	54	54	0	54	ref-2547	ATTTTCACTACATCGCCTCCCACAGTA	21	C	T	CT	CT	CT	CC	CC	CC	CC	CC	CT	CC	CT	CC	CT	CC	CC	CT	CC	CC	CT	CT	CC	CT	CC	--	CC	CT	CT	CT	CT	CT	CT	CT	CT	CC	CC	CT	CC	CT	CT
0.07	8	38	63	0	63	ref-2565	GTAATCAAGACGCAACCTCCACGTGGT	25	G	T	GG	GT	GT	GT	--	GG	GT	GT	GG	GG	GT	GT	GT	GG	--	--	--	--	--	GG	GG	GT	GT	--	GG	--	GT	GT	GT	GG	GT	GT	GG	GT	GT	GT	GT	GT	GG
0.08	9	27	73	1	73	ref-2578	AACTCACACACTCTCTCTCCCATTCTG	27	G	C	CG	CG	GG	GG	GG	CG	CG	CG	CG	CG	CG	--	GG	GG	GG	CG	CG	CG	GG	CG	CG	CG	GG	CG	CG	GG	GG	CG	GG	CG	CG	GG	--	CG	GG	CG	CG	CG	CG
0.01	1	49	59	49	59	ref-2592	CAACTTCTAACTCATGCTCCATCAACA	7	C	G	CG	CG	GG	GG	GG	GG	CG	GG	CG	GG	CG	GG	GG	CG	CG	GG	CG	CG	CG	GG	GG	CG	CG	GG	GG	--	CG	CG	CG	CG	CG	GG	CG	CG	CG	CG	CG	CG	CG
0.11	12	63	34	14	34	ref-2605	CACCTGTCCACCACCACTCCCACTCTC	2	A	G	AG	AG	AG	AA	AA	AA	AA	AA	AG	AA	--	AA	--	AA	AA	AG	AA	AA	GG	AG	AA	AG	--	--	AA	--	AA	AG	--	AG	--	GG	AG	AA	AA	AG	AA	GG	AG
0.05	5	64	40	0	40	ref-2611	GCCGATGGCACAACCTCTCCTTACCAG	21	T	G	GT	TT	TT	TT	TT	TT	TT	TT	--	TT	TT	GT	GT	TT	TT	TT	--	TT	--	TT	TT	TT	TT	TT	GT	--	GT	TT	TT	TT	TT	TT	TT	TT	TT	TT	TT	GT	GT
0.16	17	24	68	0	68	ref-2617	GAGCATGTAACCCTCCCTCCAAAGGGA	1	G	A	AG	AG	AG	AG	AG	AG	AG	AG	AG	AG	GG	AG	AG	--	AG	AG	AG	GG	GG	GG	--	AG	GG	--	GG	--	GG	GG	GG	AG	AG	AG	AG	AG	AG	AG	AG	AG	GG
0.08	9	11	89	0	89	ref-2617	GAGCATGTAACCCTCCCTCCAAAGGGA	25	G	A	AG	AG	AG	AG	AG	AG	AG	AG	AG	AG	AG	AG	AG	AG	AG	AG	AG	GG	--	AG	AG	AG	AG	--	AG	--	GG	AG	GG	AG	AG	AG	AG	AG	AG	AG	AG	AG	AG
0.02	2	0	107	0	107	ref-2618	TTGCAACCAACCTCGTCTCCCACTCAC	2	T	G	GT	GT	GT	GT	GT	GT	GT	GT	GT	GT	GT	GT	GT	GT	GT	GT	GT	GT	GT	GT	GT	GT	GT	GT	GT	GT	GT	GT	GT	GT	GT	GT	GT	GT	GT	GT	GT	GT	GT
0.14	15	4	90	0	90	ref-2623	AACATAAGTACCATAACTCCAGAAAGT	21	A	C	AC	AC	AC	--	AC	AC	AC	AC	AC	AC	AC	AC	AC	AC	--	AC	AC	--	AC	AC	AC	AC	AC	--	AC	--	--	AC	--	AC	AC	AC	AC	AC	AC	AC	AC	AC	AC
0.15	16	3	90	0	90	ref-2623	AACATAAGTACCATAACTCCAGAAAGT	27	T	A	AT	AT	AT	--	AT	AT	AT	AT	AT	AT	AT	AT	AT	AT	--	AT	AT	--	AT	AT	AT	AT	AT	--	AT	--	--	AT	--	AT	AT	AT	AT	AT	AT	AT	AT	AT	AT
0.18	20	56	33	0	33	ref-2630	GCTGCTACTACTTCCACTCCTATTCTT	15	C	T	CT	CT	CC	--	--	CC	--	CC	--	CC	--	CC	--	CT	CT	--	--	CT	--	CT	--	--	CC	CC	CT	--	CC	--	--	CC	CT	CT	CC	CT	CT	CT	CT	CC	CC
0.19	21	55	33	0	33	ref-2630	GCTGCTACTACTTCCACTCCTATTCTT	25	C	T	CT	CT	CC	--	--	CC	--	CC	--	CC	--	CC	--	CT	CT	--	--	CT	--	CT	--	--	CC	CC	CT	--	CC	--	--	CC	CT	CT	--	CT	CT	CT	CT	CC	CC
0.02	2	43	64	0	64	ref-2632	ATTTGGGCAACACATGCTCCATTATCT	15	T	G	TT	GT	TT	GT	GT	--	GT	GT	TT	GT	TT	TT	GT	GT	GT	GT	TT	TT	TT	GT	GT	--	TT	TT	TT	GT	TT	TT	GT	TT	GT	TT	GT	GT	TT	GT	GT	GT	TT
0.01	1	3	105	2	105	ref-2634	CTATCTTAAACACTCTCTCCTTGCACT	3	A	C	AC	AC	AC	AC	AC	AC	AC	AC	AC	AC	AC	AC	AC	AC	AC	AC	AC	AC	AC	AC	AC	AC	AC	AC	AC	AA	AC	AC	AC	AC	CC	AC	AC	AC	AC	AC	AC	AC	AC
0.07	8	12	89	12	89	ref-2634	CTATCTTAAACACTCTCTCCTTGCACT	5	C	G,T	CT	CT	CT	CT	CT	--	CT	CT	TT	CT	CT	TT	CT	CT	CT	TT	--	CT	CT	CT	CT	CT	CT	CT	--	TT	CT	CT	CT	CT	CT	CT	CT	CT	CT	CT	CT	CT	CT
0.06	7	8	94	8	94	ref-2634	CTATCTTAAACACTCTCTCCTTGCACT	6	T	G	GT	GT	GT	--	GG	GT	GT	GT	GT	GT	GT	GT	GT	GT	GT	GT	GT	GT	GT	GT	GT	GT	GT	GT	GT	GG	GT	GT	--	GT	GT	GT	GT	GG	--	GT	GT	GG	GT
0	0	0	109	0	109	ref-2640	CTGACCTGAACAACATCTCCCTCTCCC	5	C	T	CT	CT	CT	CT	CT	CT	CT	CT	CT	CT	CT	CT	CT	CT	CT	CT	CT	CT	CT	CT	CT	CT	CT	CT	CT	CT	CT	CT	CT	CT	CT	CT	CT	CT	CT	CT	CT	CT	CT
0.03	3	4	102	0	102	ref-2640	CTGACCTGAACAACATCTCCCTCTCCC	7	T	C	CT	CT	CT	CT	--	CT	CT	CT	CT	CT	CT	CT	CT	CT	CT	CT	CT	CT	CT	CT	CT	CT	CT	CT	CT	TT	TT	CT	CT	CT	CT	CT	CT	CT	CT	CT	CT	CT	CT
0.01	1	0	108	0	108	ref-2644	TTAGGACCTACTTAAGCTCCCTATGAG	2	T	A	AT	AT	AT	AT	AT	AT	AT	AT	AT	AT	AT	AT	AT	AT	AT	AT	AT	AT	AT	AT	AT	AT	AT	AT	AT	AT	AT	AT	AT	AT	AT	AT	AT	AT	AT	AT	AT	AT	AT
0.07	8	18	83	0	83	ref-2644	TTAGGACCTACTTAAGCTCCCTATGAG	4	G	A	AG	AG	GG	AG	AG	AG	AG	AG	AG	AG	AG	AG	AG	--	AG	AG	GG	AG	GG	GG	AG	GG	AG	--	AG	AG	AG	AG	AG	AG	--	AG	AG	AG	AG	--	AG	AG	GG
0.09	10	5	94	0	94	ref-2644	TTAGGACCTACTTAAGCTCCCTATGAG	5	G	A	AG	AG	AG	AG	AG	AG	--	AG	AG	AG	AG	AG	AG	AG	AG	AG	AG	AG	AG	--	AG	AG	--	AG	AG	AG	AG	AG	AG	AG	AG	--	--	AG	--	AG	AG	AG	AG
0.02	2	0	107	0	107	ref-2646	TGCATCCACACAAGAGCTCCCCATTGA	2	G	A	AG	AG	AG	AG	AG	AG	AG	AG	AG	AG	AG	AG	AG	AG	AG	AG	AG	AG	AG	--	--	AG	AG	AG	AG	AG	AG	AG	AG	AG	AG	AG	AG	AG	AG	AG	AG	AG	AG
0.02	2	0	107	0	107	ref-2653	TGCCTTGTTACTGAAGCTCCCTATATT	5	T	C	CT	CT	CT	CT	CT	CT	CT	CT	CT	CT	CT	CT	CT	CT	CT	CT	CT	CT	CT	CT	CT	CT	CT	CT	CT	CT	CT	CT	CT	CT	CT	CT	CT	CT	CT	CT	CT	CT	CT
0.02	2	0	107	0	107	ref-2653	TGCCTTGTTACTGAAGCTCCCTATATT	16	G	A	AG	AG	AG	AG	AG	AG	AG	AG	AG	AG	AG	AG	AG	AG	AG	AG	AG	AG	AG	AG	AG	AG	AG	AG	AG	AG	AG	AG	AG	AG	AG	AG	AG	AG	AG	AG	AG	AG	AG
0.01	1	37	71	0	71	ref-2670	GAAGCTTGAACCTTAGCTCCAACTATT	25	A	G	AA	AG	AG	AG	AG	AG	AA	AA	AG	AA	AA	AA	AA	AG	AG	AG	AG	AG	AA	AG	AG	AG	AA	AA	AG	AG	AG	AG	AA	AG	AG	AA	AG	AA	AA	AG	AG	AA	--
0.08	9	11	89	0	89	ref-2677	AATGAGTACACGCCCCCTCCAAATGGT	12	G	A	AG	AG	AG	AG	AG	AG	AG	AG	AG	AG	AG	AG	AG	AG	AG	AG	AG	AG	AG	AG	GG	AG	AG	AG	AG	AG	AG	AG	AG	GG	--	AG	AG	AG	AG	AG	AG	--	AG
0.03	3	59	47	0	47	ref-2680	ACACAACCAACCTCTTCTCCCACCGAT	3	A	G	AG	AG	AA	AA	AA	--	AA	--	AA	AA	AA	AG	AA	--	AG	AG	AG	AA	AA	AA	AA	AA	AA	AG	AG	AA	AA	AA	AG	AG	AG	AG	AG	AA	AG	AG	AG	AG	AG
0.03	3	1	105	0	105	ref-2681	GCAAATTAAACTTTTGCTCCTCTGAGT	2	C	T	CT	CT	CT	CT	CT	CT	CT	CT	CT	CT	CT	CT	CT	CT	CT	CT	CT	CT	CT	CT	CT	CT	CT	CT	CT	CT	CT	CT	CT	CT	CT	CT	CT	CT	CT	CC	CT	CT	CT
0.04	4	31	74	0	74	ref-2681	GCAAATTAAACTTTTGCTCCTCTGAGT	4	A	G	AG	AG	AG	AG	AG	AG	AA	AG	AG	AG	AG	AG	AG	AA	AA	AG	AA	AG	AG	AG	AA	AG	AG	AG	AG	AA	--	AA	AA	AG	AG	AA	AG	AA	AG	AG	AG	--	AA
0.03	3	1	105	0	105	ref-2681	GCAAATTAAACTTTTGCTCCTCTGAGT	22	C	G	CG	CG	CG	CG	CG	CG	CG	CG	CG	CG	CG	CG	CG	CG	CG	CG	CG	CG	CG	CG	CG	CG	CG	CG	CG	CG	CG	CG	CG	CG	CG	CG	CG	CG	CG	CC	CG	CG	CG
0.01	1	0	108	0	108	ref-2691	GCATCGTCGACGGTTACTCCGAGGAGT	5	C	T	CT	CT	CT	CT	CT	CT	CT	CT	CT	CT	CT	CT	CT	CT	CT	CT	CT	CT	CT	CT	CT	CT	CT	CT	CT	CT	CT	CT	CT	CT	CT	CT	CT	CT	CT	CT	CT	CT	CT
0.01	1	0	108	0	108	ref-2691	GCATCGTCGACGGTTACTCCGAGGAGT	22	A	G	AG	AG	AG	AG	AG	AG	AG	AG	AG	AG	AG	AG	AG	AG	AG	AG	AG	AG	AG	AG	AG	AG	AG	AG	AG	AG	AG	AG	AG	AG	AG	AG	AG	AG	AG	AG	AG	AG	AG
0.08	9	51	49	0	49	ref-2696	CTCACGTGCACATCTTCTCCGAGGATG	6	G	A	GG	AG	GG	AG	AG	GG	AG	AG	GG	AG	GG	--	--	--	AG	AG	GG	GG	GG	AG	AG	GG	GG	GG	GG	--	GG	GG	AG	GG	AG	GG	AG	AG	GG	GG	AG	AG	GG
0.09	10	15	84	0	84	ref-2697	ACAAAACCAACAGCTACTCCAACACCG	1	A	G	AG	AA	--	AA	AA	--	--	--	--	AG	AA	AA	AA	AA	AG	AG	AA	--	AA	--	AG	AA	AG	AG	--	--	AG	AG	AG	AG	AG	AG	AG	AG	AG	AG	AG	AG	AG
0.07	8	2	99	0	99	ref-2697	ACAAAACCAACAGCTACTCCAACACCG	16	A	C	AC	AA	--	--	AA	--	--	AC	--	AC	AC	AC	AC	AC	AC	AC	AC	AC	AC	--	AC	--	AC	AC	AC	--	AC	AC	AC	AC	AC	AC	AC	AC	AC	AC	AC	AC	AC
0.01	1	0	108	0	108	ref-2702	GACATTTTGACTCGGCCTCCGGCTGAG	16	C	A	AC	AC	AC	AC	AC	AC	AC	AC	AC	AC	AC	AC	AC	AC	AC	AC	AC	AC	AC	AC	AC	AC	AC	AC	AC	--	AC	AC	AC	AC	AC	AC	AC	AC	AC	AC	AC	AC	AC
0.01	1	0	108	0	108	ref-2702	GACATTTTGACTCGGCCTCCGGCTGAG	24	T	G	GT	GT	GT	GT	GT	GT	GT	GT	GT	GT	GT	GT	GT	GT	GT	GT	GT	GT	GT	GT	GT	GT	GT	GT	GT	--	GT	GT	GT	GT	GT	GT	GT	GT	GT	GT	GT	GT	GT
0	0	0	109	0	109	ref-2705	AATACTCCAACGAAGGCTCCATCATGT	2	A	G	AG	AG	AG	AG	AG	AG	AG	AG	AG	AG	AG	AG	AG	AG	AG	AG	AG	AG	AG	AG	AG	AG	AG	AG	AG	AG	AG	AG	AG	AG	AG	AG	AG	AG	AG	AG	AG	AG	AG
0	0	0	109	0	109	ref-2705	AATACTCCAACGAAGGCTCCATCATGT	13	A	G	AG	AG	AG	AG	AG	AG	AG	AG	AG	AG	AG	AG	AG	AG	AG	AG	AG	AG	AG	AG	AG	AG	AG	AG	AG	AG	AG	AG	AG	AG	AG	AG	AG	AG	AG	AG	AG	AG	AG
0.16	17	35	57	0	57	ref-2707	GGTCGTGACACTCCGCCTCCCTCTCTT	23	C	A	CC	AC	CC	--	CC	--	CC	CC	--	--	CC	AC	CC	--	--	--	--	--	--	CC	--	--	--	--	CC	--	AC	--	AC	AC	AC	CC	AC	AC	AC	CC	CC	AC	AC
0.17	19	44	46	44	46	ref-2707	GGTCGTGACACTCCGCCTCCCTCTCTT	26	T	C	CT	CT	CC	--	CC	--	--	CT	--	--	CC	CT	--	--	--	--	--	--	--	CC	--	--	--	--	CC	--	CC	CC	CC	CT	CT	CC	CT	CC	CC	CT	CT	CT	CC
0	0	1	108	0	108	ref-2717	GCTAGACACACTCCCTCTCCTTGAGAA	13	C	T	CT	CT	CT	CT	CT	CT	CT	CT	CT	CT	CT	CT	CT	CT	CT	CT	CT	CT	CT	CT	CT	CT	CT	CT	CT	CC	CT	CT	CT	CT	CT	CT	CT	CT	CT	CT	CT	CT	CT
0	0	1	108	0	108	ref-2717	GCTAGACACACTCCCTCTCCTTGAGAA	26	A	T	AT	AT	AT	AT	AT	AT	AT	AT	AT	AT	AT	AT	AT	AT	AT	AT	AT	AT	AT	AT	AT	AT	AT	AT	AT	AA	AT	AT	AT	AT	AT	AT	AT	AT	AT	AT	AT	AT	AT
0.09	10	3	96	0	96	ref-2718	CCAAGAGGTACTTCCCCTCCTTTTTAA	1	C	G	CG	CG	--	CG	CG	CG	CG	CG	CG	CG	CG	CG	CG	CC	CG	CG	CG	CG	CG	CC	CG	CG	CG	CG	CG	CG	CG	CG	CG	CG	CG	CG	CG	CG	CG	CG	CG	CG	CG
0.09	10	3	96	0	96	ref-2718	CCAAGAGGTACTTCCCCTCCTTTTTAA	15	C	T	CT	CT	--	CT	CT	CT	CT	CT	CT	CT	CT	CT	CT	CC	CT	CT	CT	CT	CT	CC	CT	CT	CT	CT	CT	CT	CT	CT	CT	CT	CT	CT	CT	CT	CT	CT	CT	CT	CT
0.04	4	52	53	1	53	ref-2724	TAGCTTGGAACTCCTTCTCCCAGTCGG	1	T	C	CT	TT	CT	TT	TT	TT	TT	CT	CT	CT	TT	CT	TT	CC	TT	TT	CT	CT	TT	TT	TT	CT	CT	TT	TT	--	CT	TT	TT	TT	TT	CT	CT	TT	TT	TT	CT	CT	CT
0.05	5	54	50	54	50	ref-2725	GCTAAACCCACCTCTTCTCCCTAGAGT	25	A	G	AG	AG	GG	AG	AG	GG	AG	GG	GG	GG	GG	GG	AG	GG	AG	AG	AG	GG	--	AG	--	--	GG	GG	AG	--	GG	AG	AG	GG	AG	AG	AG	AG	AG	AG	AG	GG	GG
0.05	5	46	58	1	58	ref-2726	AGTATTGCTACATATTCTCCCACTTGG	12	A	G	AG	AG	AA	AA	AA	AG	AG	AA	AA	AG	AA	AA	AG	AA	AG	AG	AA	AA	AA	AA	AG	AG	AG	AA	AA	AG	AA	AG	--	AA	AG	AG	AG	AG	AG	AG	AA	AG	AG
0.05	5	60	44	0	44	ref-2731	TAACCTCCAACGTATCCTCCATTTTCT	7	C	T	CC	CT	--	CT	CT	CC	CT	CC	CC	CC	CT	CT	CT	CC	CC	CC	CC	CC	CT	CC	CT	CC	CT	--	CC	CC	CT	CC	CT	CC	CT	CT	CT	CT	CC	CC	CC	CC	CC
0.04	4	58	47	1	47	ref-2742	TTTCCTAACACTATTCCTCCATCCTTT	7	A	C	AA	AC	AA	AA	AA	AA	AC	AC	AA	AA	AC	AA	AC	AA	AC	AA	AA	AC	AC	AC	AC	AC	AA	AC	AA	AA	AC	AA	AC	AC	AC	AC	--	AA	AC	AC	AA	AA	AC
0.04	4	58	47	1	47	ref-2742	TTTCCTAACACTATTCCTCCATCCTTT	9	C	T	CC	CT	CC	CC	CC	CC	CT	CT	CC	CC	CT	CC	CT	CC	CT	CC	CC	CT	CT	CT	CT	CT	CC	CT	CC	CC	CT	CC	CT	CT	CT	CT	--	CC	CT	CT	CC	CC	CT
0	0	0	109	0	109	ref-2755	GAAACATACACGCCTCCTCCTTCACAG	14	C	T	CT	CT	CT	CT	CT	CT	CT	CT	CT	CT	CT	CT	CT	CT	CT	CT	CT	CT	CT	CT	CT	CT	CT	CT	CT	CT	CT	CT	CT	CT	CT	CT	CT	CT	CT	CT	CT	CT	CT
0	0	0	109	0	109	ref-2755	GAAACATACACGCCTCCTCCTTCACAG	16	C	T	CT	CT	CT	CT	CT	CT	CT	CT	CT	CT	CT	CT	CT	CT	CT	CT	CT	CT	CT	CT	CT	CT	CT	CT	CT	CT	CT	CT	CT	CT	CT	CT	CT	CT	CT	CT	CT	CT	CT
0.16	17	44	48	0	48	ref-2768	CGTATACCAACAATTTCTCCTCCCTGG	2	G	A	AG	AG	GG	GG	GG	AG	AG	GG	--	--	--	AG	AG	GG	GG	GG	GG	--	GG	AG	GG	GG	GG	AG	GG	GG	GG	AG	GG	AG	AG	--	AG	GG	AG	AG	AG	AG	AG
0.01	1	58	50	0	50	ref-2768	CGTATACCAACAATTTCTCCTCCCTGG	3	T	C	TT	CT	TT	TT	TT	TT	TT	CT	TT	TT	CT	CT	TT	TT	CT	TT	TT	CT	TT	CT	CT	CT	TT	CT	TT	TT	TT	TT	CT	TT	CT	CT	CT	TT	CT	TT	CT	TT	TT
0.16	17	44	48	0	48	ref-2768	CGTATACCAACAATTTCTCCTCCCTGG	5	T	C	CT	CT	TT	TT	TT	CT	CT	TT	--	--	--	CT	CT	TT	TT	TT	TT	--	TT	CT	TT	TT	TT	CT	TT	TT	TT	CT	TT	CT	CT	--	CT	TT	CT	CT	CT	CT	CT
0.02	2	1	106	0	106	ref-2768	CGTATACCAACAATTTCTCCTCCCTGG	13	A	G	AG	AG	AG	AG	AG	AG	AG	AG	AG	AG	AG	AG	AG	AG	AG	AG	AG	AG	AG	AG	AG	AG	AG	AG	AG	AG	AG	AG	AG	AG	--	AG	AG	AG	AA	AG	AG	AG	AG
0.01	1	57	51	0	51	ref-2768	CGTATACCAACAATTTCTCCTCCCTGG	24	C	T	CC	CT	CC	CC	CC	CC	CC	CT	CC	CC	CT	CT	CC	CC	CT	CC	CC	CT	CC	CT	CT	CT	CC	CT	CC	CC	CC	CC	CT	CC	CT	CT	CT	CC	CT	CC	CT	CC	CC
0	0	1	108	0	108	ref-2780	CGCACCGGAACTCGAGCTCCCTCAGCT	1	C	T	CT	CT	CT	CT	CT	CT	CT	CT	CT	CT	CT	CT	CT	CT	CT	CT	CT	CT	CT	CT	CT	CT	CT	CT	CC	CT	CT	CT	CT	CT	CT	CT	CT	CT	CT	CT	CT	CT	CT
0	0	0	109	0	109	ref-2780	CGCACCGGAACTCGAGCTCCCTCAGCT	7	G	A	AG	AG	AG	AG	AG	AG	AG	AG	AG	AG	AG	AG	AG	AG	AG	AG	AG	AG	AG	AG	AG	AG	AG	AG	AG	AG	AG	AG	AG	AG	AG	AG	AG	AG	AG	AG	AG	AG	AG
0.04	4	10	95	0	95	ref-2780	CGCACCGGAACTCGAGCTCCCTCAGCT	13	C	T	CT	CT	CT	CT	CT	CT	CT	CT	CT	CT	CT	CT	CT	CT	CT	CT	CT	CT	CT	CT	CT	CT	CT	CT	CT	CT	CC	CT	CC	CT	CT	CC	CT	CT	CT	CT	--	CT	CT
0.02	2	5	102	0	102	ref-2780	CGCACCGGAACTCGAGCTCCCTCAGCT	24	A	C	AC	AC	AC	AC	AC	AC	AC	AC	AA	--	AC	AC	AC	AC	AC	--	AC	AA	AC	AC	AC	AC	AA	AC	AC	AA	AC	AC	AC	AC	AC	AC	AC	AC	AC	AC	AC	AC	AC
0.07	8	82	19	0	19	ref-2789	CGGCGGAGCACAGTACCTCCGGTGGAG	4	C	T	CC	CT	--	--	CT	CC	--	CC	CC	CT	CT	CC	CC	CC	CC	CC	--	CC	--	CC	CC	CC	CC	--	--	CC	CC	CC	CC	CT	CC	CC	--	CC	CT	CC	CC	CC	CC
0.01	1	1	107	0	107	ref-2789	CGGCGGAGCACAGTACCTCCGGTGGAG	5	G	A	AG	AG	AG	--	AG	AG	AG	AG	AG	AG	AG	AG	AG	AG	AG	AG	AG	AG	AG	AG	AG	AG	AG	AG	AG	AG	AG	AG	AG	AG	AG	AG	AG	AG	AG	AG	AG	AG	AG
0	0	3	106	0	106	ref-2789	CGGCGGAGCACAGTACCTCCGGTGGAG	13	G	A	AG	AG	AG	AG	AG	AG	AG	AG	AG	AG	AG	AG	AG	AG	AG	AG	AG	AG	AG	AG	AG	AG	AG	AG	AG	AG	AG	AG	AG	AG	AG	AG	AG	AG	AG	AG	AG	AG	AG
0	0	0	109	0	109	ref-2789	CGGCGGAGCACAGTACCTCCGGTGGAG	21	G	A	AG	AG	AG	AG	AG	AG	AG	AG	AG	AG	AG	AG	AG	AG	AG	AG	AG	AG	AG	AG	AG	AG	AG	AG	AG	AG	AG	AG	AG	AG	AG	AG	AG	AG	AG	AG	AG	AG	AG
0.07	8	59	42	0	42	ref-2789	CGGCGGAGCACAGTACCTCCGGTGGAG	25	G	A	AG	GG	GG	GG	GG	AG	GG	GG	GG	AG	GG	GG	GG	--	GG	GG	GG	AG	GG	GG	GG	AG	GG	GG	--	--	GG	--	GG	AG	GG	GG	AG	GG	AG	AG	GG	AG	GG
0.07	8	10	91	0	91	ref-2797	CAATCTGGTACTCTCTCTCCCGTCACT	7	G	A	AG	AG	AG	AG	AG	AG	AG	AG	GG	GG	--	AG	AG	--	AG	AG	--	AG	AG	--	AG	AG	AG	--	AG	AG	GG	AG	AG	AG	AG	AG	AG	AG	AG	GG	AG	AG	AG
0.13	14	12	83	0	83	ref-2797	CAATCTGGTACTCTCTCTCCCGTCACT	22	G	A	AG	AG	AG	AG	AG	AG	AG	--	AG	AG	AG	--	--	GG	GG	--	AG	AG	--	AG	--	AG	--	--	AG	GG	AG	AG	AG	AG	AG	AG	AG	AG	AG	AG	GG	AG	AG
0.01	1	5	103	0	103	ref-2807	AGGGTAGCCACAGCACCTCCAAAAGAA	15	A	G	AG	AG	AG	AG	AA	AG	AA	AG	AG	AG	AG	AG	AG	AG	AA	AG	AG	AG	AG	AG	AG	--	AG	AG	AG	AA	AG	AG	AG	AG	AG	AG	AG	AG	AG	AG	AG	AG	AG
0.04	4	50	55	50	55	ref-2815	AACACAACGACACCACCTCCGCCATCG	24	A	G	AG	AG	GG	GG	GG	GG	AG	AG	AG	AG	GG	AG	AG	GG	AG	GG	GG	GG	--	--	AG	GG	AG	--	GG	AG	GG	GG	GG	AG	AG	GG	AG	GG	GG	AG	AG	AG	GG
0.13	14	56	39	0	39	ref-2824	TGTGCCTGCACTGGATCTCCTCTCGGC	22	C	A	AC	CC	--	--	AC	--	--	CC	AC	AC	--	--	CC	AC	CC	CC	CC	CC	--	AC	--	--	--	--	AC	--	AC	AC	CC	CC	CC	AC	AC	CC	CC	AC	CC	CC	CC
0.14	15	52	42	0	42	ref-2824	TGTGCCTGCACTGGATCTCCTCTCGGC	26	G	A	AG	GG	--	GG	GG	AG	--	AG	AG	GG	--	--	GG	GG	AG	--	GG	GG	--	AG	--	--	--	--	GG	--	AG	--	GG	GG	GG	AG	AG	GG	GG	GG	AG	GG	GG
0.11	12	43	54	0	54	ref-2826	TAAATTCCAACAGTAACTCCCTCTGTG	7	C	T	CC	CT	CT	--	CT	CC	CT	CT	CC	CC	CT	CT	CT	CC	CT	CC	CT	CC	CT	CC	CC	CT	CT	CT	CC	CT	CT	CT	CT	CC	--	CT	CC	CT	CT	CT	--	CT	CC
0	0	0	109	0	109	ref-2829	ACCAGTTCTACTTAGGCTCCCAACATG	9	T	A	AT	AT	AT	AT	AT	AT	AT	AT	AT	AT	AT	AT	AT	AT	AT	AT	AT	AT	AT	AT	AT	AT	AT	AT	AT	AT	AT	AT	AT	AT	AT	AT	AT	AT	AT	AT	AT	AT	AT
0	0	0	109	0	109	ref-2829	ACCAGTTCTACTTAGGCTCCCAACATG	13	T	C	CT	CT	CT	CT	CT	CT	CT	CT	CT	CT	CT	CT	CT	CT	CT	CT	CT	CT	CT	CT	CT	CT	CT	CT	CT	CT	CT	CT	CT	CT	CT	CT	CT	CT	CT	CT	CT	CT	CT
0.13	14	51	44	0	44	ref-2833	TGCATCTGTACTTCCACTCCTTGTACC	6	C	T	CT	CC	--	--	--	CT	CC	CT	--	CC	CC	--	CC	CC	--	--	--	--	--	CC	--	--	CC	--	CC	--	CT	CT	CT	CC	CC	CT	CT	CC	CC	CC	CT	CC	CC
0.16	17	43	49	17	49	ref-2844	GGTGGCGGCACATGTGCTCCATGCACC	6	C	T	CT	CT	--	--	--	CC	CC	CC	--	--	CC	--	--	--	--	--	--	--	CC	CC	--	--	--	--	CC	--	CT	CT	CT	TT	CT	CC	CT	CT	CT	TT	CT	CC	CT
0.02	2	2	105	0	105	ref-2847	ACTCATCACACCTTTTCTCCTTTTGTA	12	C	A	AC	AC	AC	AC	AC	AC	AC	AC	AC	AC	AC	AC	AC	AC	AC	AC	AC	AC	AC	AC	AC	AC	AC	AC	AC	AC	AC	AC	AC	AC	AC	AC	AC	AC	AC	--	AC	AC	AC
0.02	2	0	107	0	107	ref-2847	ACTCATCACACCTTTTCTCCTTTTGTA	21	T	A	AT	AT	AT	AT	AT	AT	AT	AT	--	AT	AT	AT	AT	AT	AT	AT	AT	AT	AT	AT	AT	AT	AT	AT	AT	AT	AT	AT	AT	AT	AT	AT	AT	AT	AT	AT	AT	AT	AT
0.17	18	51	40	1	40	ref-2853	GCTAGCCAAACGTAGCCTCCCTTATCC	25	T	G	GT	TT	GT	--	--	TT	GT	GT	TT	TT	GT	GT	TT	--	--	TT	--	--	--	TT	--	--	--	GT	TT	--	TT	GT	GT	TT	TT	GT	TT	GT	TT	TT	GT	TT	TT
0.03	3	35	71	0	71	ref-2857	TCATTGTACACTCATACTCCAATCCTT	25	C	G	CG	CG	CG	CC	CC	CC	CG	CG	CG	CG	CG	CG	CG	--	CC	CC	CC	CC	CG	CG	CG	CG	CC	CG	CC	CG	CG	CC	CG	CG	CG	CG	CG	CG	CG	CG	CC	CG	CG
0.09	10	45	54	2	54	ref-2859	TTAAAATCAACAATAACTCCATGATCT	7	T	C	TT	CT	CT	--	CT	TT	TT	TT	TT	TT	CT	CT	CT	CT	CC	TT	TT	TT	CT	TT	CT	TT	CT	CT	CT	--	CT	TT	CT	TT	CT	CT	CT	CT	CT	CT	TT	TT	TT
0.02	2	47	60	0	60	ref-2890	CTGGTAATCACGTTTCCTCCTCCTTGA	8	T	C	TT	CT	CT	CT	CT	TT	TT	CT	TT	CT	CT	TT	TT	CT	TT	TT	TT	TT	--	CT	CT	CT	CT	CT	TT	--	TT	CT	CT	CT	CT	CT	CT	CT	TT	CT	CT	CT	TT
0.03	3	58	48	0	48	ref-2895	CATGGTATAACTTGTTCTCCAGAGTCC	3	T	C	CT	CT	CT	TT	TT	TT	CT	TT	TT	CT	TT	--	CT	TT	CT	CT	CT	TT	CT	TT	TT	TT	CT	TT	TT	CT	CT	CT	TT	TT	CT	CT	TT	TT	CT	TT	CT	CT	CT
0.02	2	8	99	0	99	ref-2896	ATAAATTTAACACATTCTCCAAGCTCC	22	A	T	AA	AT	AT	AT	AT	AT	AT	AT	AT	AT	AT	AT	AT	AT	AT	AT	AT	AT	AT	AT	AT	AT	AT	AT	AT	AT	AT	AT	AT	AT	AT	AT	AT	AT	AT	AT	AT	AT	AT
0.05	5	31	73	0	73	ref-2897	GCAATCGAGACTTCTGCTCCTGCTCCC	1	G	T	GT	GT	GG	GT	GT	GT	GT	GG	GT	GT	GT	GT	GT	GT	GT	GT	GT	GT	GT	GT	GT	GG	GT	GG	GG	GT	GT	GT	GT	GG	GT	GT	GT	GG	GG	GT	GT	GG	GT
0.05	5	31	73	0	73	ref-2897	GCAATCGAGACTTCTGCTCCTGCTCCC	2	C	G	CG	CG	CC	CG	CG	CG	CG	CC	CG	CG	CG	CG	CG	CG	CG	CG	CG	CG	CG	CG	CG	CC	CG	CC	CC	CG	CG	CG	CG	CC	CG	CG	CG	CC	CC	CG	CG	CC	CG
0.06	7	3	99	0	99	ref-2902	ACGTCCTCCACTGCTACTCCCTAGATC	22	T	A	TT	AT	AT	AT	AT	AT	AT	AT	AT	AT	AT	AT	AT	AT	AT	AT	AT	--	TT	AT	AT	AT	AT	AT	AT	AT	--	AT	AT	AT	AT	AT	AT	AT	AT	AT	AT	AT	AT
0.1	11	24	74	0	74	ref-2904	TCCAAATCTACGAAAGCTCCTTGAGGC	16	G	A	AG	GG	AG	AG	AG	AG	AG	AG	AG	AG	GG	AG	AG	AG	AG	AG	AG	AG	GG	GG	AG	AG	AG	AG	AG	AG	AG	AG	GG	AG	GG	GG	GG	--	AG	AG	AG	GG	AG
0.09	10	25	74	0	74	ref-2904	TCCAAATCTACGAAAGCTCCTTGAGGC	27	C	A	AC	CC	AC	AC	AC	AC	AC	AC	AC	AC	CC	AC	AC	AC	AC	AC	AC	AC	CC	CC	AC	AC	AC	AC	AC	AC	AC	AC	CC	AC	CC	CC	CC	--	AC	AC	AC	CC	AC
0	0	59	50	0	50	ref-2908	GTCCACATTACCCTATCTCCCTGGAGA	23	G	A	AG	GG	AG	GG	GG	GG	GG	GG	GG	GG	AG	AG	GG	GG	AG	GG	GG	AG	GG	GG	GG	AG	AG	GG	AG	AG	AG	GG	GG	GG	GG	AG	AG	GG	GG	GG	AG	AG	AG
0.11	12	69	28	0	28	ref-2913	TTTGGCCTCACAAATGCTCCTGCTACC	1	T	C	TT	CT	TT	TT	TT	TT	TT	--	TT	TT	TT	TT	--	TT	CT	TT	TT	--	--	TT	TT	--	TT	--	TT	TT	TT	TT	CT	TT	CT	CT	TT	TT	CT	CT	TT	TT	TT
0.02	2	19	88	0	88	ref-2913	TTTGGCCTCACAAATGCTCCTGCTACC	27	C	T	CT	CT	CT	CT	CT	CT	CT	CT	CT	CT	CT	CT	CT	CT	CT	--	CT	CT	CT	CT	CT	CT	CT	CT	CT	CC	CT	CT	CC	CC	CT	CT	CC	CT	CT	CC	CT	CT	CT
0.02	2	45	62	0	62	ref-2914	TGCCAAAACACCACAACTCCACACAAT	1	T	C	TT	CT	TT	TT	TT	TT	CT	CT	TT	CT	TT	CT	CT	CT	CT	CT	TT	TT	TT	CT	CT	TT	TT	TT	TT	CT	TT	TT	CT	CT	CT	TT	CT	CT	TT	TT	CT	CT	TT
0	0	0	109	0	109	ref-2918	AAATCAGTAACTCCTCCTCCACTGCAT	4	T	A	AT	AT	AT	AT	AT	AT	AT	AT	AT	AT	AT	AT	AT	AT	AT	AT	AT	AT	AT	AT	AT	AT	AT	AT	AT	AT	AT	AT	AT	AT	AT	AT	AT	AT	AT	AT	AT	AT	AT
0	0	0	109	0	109	ref-2918	AAATCAGTAACTCCTCCTCCACTGCAT	5	C	T	CT	CT	CT	CT	CT	CT	CT	CT	CT	CT	CT	CT	CT	CT	CT	CT	CT	CT	CT	CT	CT	CT	CT	CT	CT	CT	CT	CT	CT	CT	CT	CT	CT	CT	CT	CT	CT	CT	CT
0.04	4	0	105	0	105	ref-2919	CACTGGTGCACAGCAACTCCCTGATCC	21	C	A	AC	AC	AC	AC	AC	AC	AC	AC	AC	AC	AC	--	AC	--	--	AC	AC	AC	AC	AC	AC	AC	AC	AC	AC	AC	AC	AC	AC	AC	AC	AC	AC	AC	AC	AC	AC	AC	AC
0.04	4	0	105	0	105	ref-2919	CACTGGTGCACAGCAACTCCCTGATCC	22	T	A	AT	AT	AT	AT	AT	AT	AT	AT	AT	AT	AT	--	AT	--	--	AT	AT	AT	AT	AT	AT	AT	AT	AT	AT	AT	AT	AT	AT	AT	AT	AT	AT	AT	AT	AT	AT	AT	AT
0.04	4	29	76	0	76	ref-2923	ACGTTCAAAACAAGAGCTCCACAAGTA	1	A	C	AC	AA	--	--	--	AA	AC	AC	AA	AA	AC	AA	AC	AC	AC	AC	AC	AC	AA	AA	AC	AC	AC	AC	AA	AC	AC	AC	AC	AA	AA	AC	AC	AC	AA	AC	AC	AC	AC
0.04	4	29	76	0	76	ref-2923	ACGTTCAAAACAAGAGCTCCACAAGTA	21	A	C	AC	AA	--	--	--	AA	AC	AC	AA	AA	AC	AA	AC	AC	AC	AC	AC	AC	AA	AA	AC	AC	AC	AC	AA	AC	AC	AC	AC	AA	AA	AC	AC	AC	AA	AC	AC	AC	AC
0	0	0	109	0	109	ref-2925	TGAGCAACTACTGAATCTCCCTCTGTC	14	A	G	AG	AG	AG	AG	AG	AG	AG	AG	AG	AG	AG	AG	AG	AG	AG	AG	AG	AG	AG	AG	AG	AG	AG	AG	AG	AG	AG	AG	AG	AG	AG	AG	AG	AG	AG	AG	AG	AG	AG
0	0	0	109	0	109	ref-2925	TGAGCAACTACTGAATCTCCCTCTGTC	23	C	G	CG	CG	CG	CG	CG	CG	CG	CG	CG	CG	CG	CG	CG	CG	CG	CG	CG	CG	CG	CG	CG	CG	CG	CG	CG	CG	CG	CG	CG	CG	CG	CG	CG	CG	CG	CG	CG	CG	CG
0.02	2	54	53	19	53	ref-2927	CAACTGTGTACTCTTTCTCCCTCTCTT	5	T	C	CT	TT	TT	CT	CT	CT	CC	CC	TT	CC	CT	CC	CT	CT	CT	TT	CT	CT	CT	TT	CT	TT	CC	CT	CT	TT	TT	TT	CT	TT	TT	CT	TT	CC	CC	TT	CT	CT	TT
0.13	14	36	59	36	59	ref-2953	ACGAATTACACCAACACTCCTCTTCTA	15	C	G	CG	CG	CG	CG	CG	CG	GG	CG	CG	GG	CG	CG	GG	CG	CG	--	--	GG	GG	CG	GG	CG	CG	--	CG	GG	--	CG	CG	GG	CG	GG	CG	CG	CG	GG	CG	GG	CG
0.02	2	53	54	19	54	ref-2971	AGGTTTGCAACCTCCCCTCCCCACCCG	12	C	T	CT	CT	CT	CC	CC	CC	CT	CT	CT	CT	TT	CT	TT	CT	--	CC	CC	CC	TT	CT	CT	CT	CC	CT	CT	CT	CT	CC	TT	CT	CT	CT	CT	CT	CT	CT	CC	TT	CT
0.18	20	46	43	0	43	ref-2976	CCTACTTCCACTCTTGCTCCCACTTTC	2	C	T	CC	CT	CC	CT	CT	--	CC	CT	CT	CT	CC	CT	CC	--	CC	--	CC	CT	CT	CT	--	CT	CT	CT	CT	--	CC	CC	CC	--	CT	CC	CC	--	CT	CC	CT	CT	CC
0.19	21	3	85	1	85	ref-2980	CAACCTCATACAAAGCCTCCAAAATGC	15	G	A	AG	AG	--	--	--	AG	--	AG	AG	AG	AG	--	AG	--	--	AG	AG	AG	--	AG	AG	AG	AG	--	AG	AG	AG	AG	AG	AG	AG	AG	AG	AG	AG	AG	AG	AG	AG
0.19	21	3	85	1	85	ref-2980	CAACCTCATACAAAGCCTCCAAAATGC	16	C	G	CG	CG	--	--	--	CG	--	CG	CG	CG	CG	--	CG	--	--	CG	CG	CG	--	CG	CG	CG	CG	--	CG	CG	CG	CG	CG	CG	CG	CG	CG	CG	CG	CG	CG	CG	CG
0.13	14	43	52	43	52	ref-2982	TTTAGCTCCACAGTGCCTCCCAATGAA	2	T	C	CT	CT	CT	CT	CT	CT	CC	CT	CT	CC	CT	CT	CC	CT	CT	CC	CC	CC	--	CT	CC	CT	CT	CT	CT	CC	CC	CT	CT	CC	CT	CC	CT	--	--	CC	CC	CC	CT
0	0	0	109	0	109	ref-3007	AAAAGCCTTACATTTCCTCCTCCCATC	12	A	G	AG	AG	AG	AG	AG	AG	AG	AG	AG	AG	AG	AG	AG	AG	AG	AG	AG	AG	AG	AG	AG	AG	AG	AG	AG	AG	AG	AG	AG	AG	AG	AG	AG	AG	AG	AG	AG	AG	AG
0.02	2	0	107	0	107	ref-3009	ATGCATCCAACGAAAGCTCCTGGCTCT	25	T	C	CT	CT	CT	CT	CT	CT	CT	CT	CT	CT	CT	CT	CT	CT	CT	CT	CT	CT	CT	CT	CT	CT	CT	CT	CT	CT	CT	CT	CT	CT	CT	CT	CT	CT	CT	CT	CT	CT	CT
0.02	2	0	107	0	107	ref-3009	ATGCATCCAACGAAAGCTCCTGGCTCT	27	T	A	AT	AT	AT	AT	AT	AT	AT	AT	AT	AT	AT	AT	AT	AT	AT	AT	AT	AT	AT	AT	AT	AT	AT	AT	AT	AT	AT	AT	AT	AT	AT	AT	AT	AT	AT	AT	AT	AT	AT
0.04	4	19	86	0	86	ref-3012	ATGATGACGACGACGACTCCGAACTCT	8	C	T	CC	CT	CT	CT	CT	CT	CT	CT	CT	CT	CT	CT	CT	CT	CC	--	CT	CT	CT	CC	CT	CT	CT	--	CT	CT	CT	CT	CT	CC	CT	CT	CT	CT	CT	CT	CT	CC	CT
0.01	1	2	106	0	106	ref-3017	ACATGACGGACTGCATCTCCTCTTTGG	7	C	T	CT	CT	CT	CT	CT	CT	CT	CT	CT	CT	CT	CT	CT	CT	CT	CT	CT	CT	CT	CT	CT	CT	CT	CT	CT	CT	CT	CT	CT	CT	CT	CT	CT	CT	CT	CT	CT	CT	CT
0.06	6	76	27	0	27	ref-3017	ACATGACGGACTGCATCTCCTCTTTGG	8	G	A	AG	GG	GG	GG	GG	GG	GG	GG	GG	GG	GG	GG	--	GG	GG	GG	GG	GG	--	GG	GG	GG	GG	GG	AG	AG	AG	GG	AG	GG	GG	GG	GG	GG	GG	GG	GG	AG	AG
0	0	3	106	0	106	ref-3017	ACATGACGGACTGCATCTCCTCTTTGG	23	T	C	CT	CT	CT	CT	CT	CT	CT	CT	CT	CT	CT	CT	CT	CT	CT	CT	CT	CT	CT	CT	CT	CT	CT	CT	CT	CT	CT	CT	CT	CT	CT	CT	CT	CT	CT	CT	CT	CT	CT
0	0	53	56	22	56	ref-3020	CAAAGCACGACTCTCCCTCCAAACCCA	7	A	T	AT	AT	AT	AT	AT	AT	TT	AT	AT	AT	AA	AT	AT	AT	TT	AT	TT	AA	TT	AT	AT	AT	AA	AT	AA	AA	AA	TT	AA	AT	AT	AA	AT	TT	AT	TT	AT	AT	AA
0.03	3	36	70	0	70	ref-3021	AGTACATGAACGAGATCTCCAAGAATT	5	C	T	CT	CC	CT	CT	CT	CT	CT	CT	CC	CC	CT	CC	CT	CT	CC	CT	CT	CT	CT	CT	CC	CT	CC	CT	CT	CC	CT	CT	CT	CC	CC	CT	CC	CT	CT	CT	CT	CC	CT
0.01	1	48	60	0	60	ref-3021	AGTACATGAACGAGATCTCCAAGAATT	16	T	C	CT	CT	TT	CT	CT	CT	CT	TT	CT	CT	TT	TT	TT	TT	TT	CT	TT	CT	CT	CT	TT	TT	CT	TT	CT	CT	CT	TT	CT	TT	CT	TT	CT	TT	CT	CT	CT	CT	CT
0.03	3	36	70	0	70	ref-3021	AGTACATGAACGAGATCTCCAAGAATT	23	G	T	GT	GG	GT	GT	GT	GT	GT	GT	GG	GG	GT	GG	GT	GT	GG	GT	GT	GT	GT	GT	GG	GT	GG	GT	GT	GG	GT	GT	GT	GG	GG	GT	GG	GT	GT	GT	GT	GG	GT
0.15	16	2	91	1	91	ref-3024	TGCTGCAGAACTTTGACTCCCATTAGC	24	T	C	CT	CT	--	CT	--	--	CT	CT	--	--	CT	CT	CT	--	CT	--	--	CT	CT	CT	--	CT	--	CT	CT	CT	CT	CT	--	CT	CT	CT	CT	CT	CT	CT	CT	CT	CT
0.01	1	53	55	0	55	ref-3039	GCATCTGGAACAACTACTCCAGGCACA	24	C	T	CT	CT	CT	CT	CT	CC	CC	CC	CC	CC	CT	CT	CC	CT	CC	CC	CC	CC	CT	CT	CC	CT	CT	CC	CT	--	CT	CT	CT	CC	CT	CC	CT	CT	CC	CT	CC	CC	CT
0.12	13	59	37	0	37	ref-3041	CCAAACTAAACTAACTCTCCTCAATCG	6	C	G	CG	CG	CC	CC	CC	CG	--	CC	CC	CC	CG	CC	CC	CG	CG	CC	CG	CG	CG	CC	CC	CG	CG	CC	CC	--	--	CG	CC	CC	CC	CC	CG	CG	--	--	CG	CG	CG
0.13	14	58	37	0	37	ref-3041	CCAAACTAAACTAACTCTCCTCAATCG	25	T	C	CT	CT	TT	TT	TT	CT	--	TT	TT	TT	CT	TT	TT	CT	CT	TT	CT	CT	CT	TT	TT	CT	CT	TT	TT	--	--	CT	TT	TT	TT	TT	CT	CT	--	--	CT	CT	CT
0	0	53	56	53	56	ref-3043	CTGATGCTGACTTAACCTCCGTACATT	1	C	G	CG	CG	CG	CG	CG	GG	GG	GG	CG	CG	GG	GG	GG	CG	CG	CG	CG	CG	GG	GG	CG	CG	CG	GG	GG	GG	CG	GG	CG	CG	CG	GG	GG	GG	GG	CG	GG	GG	GG
0.05	5	56	48	1	48	ref-3046	TGGTTAAAAACATTTACTCCTGTACTC	2	G	A	AG	AG	AG	GG	GG	GG	GG	AG	AG	AG	GG	GG	GG	AG	AG	AG	GG	AG	AG	AG	GG	AG	GG	GG	GG	GG	AG	AG	GG	AG	AG	GG	GG	GG	AG	AG	GG	GG	GG
0.05	5	55	49	0	49	ref-3046	TGGTTAAAAACATTTACTCCTGTACTC	27	C	T	CC	CT	CT	CC	CC	CC	CC	CT	CC	CC	CT	CT	CC	CC	CT	CC	CC	CT	CC	CT	CT	CT	CC	CT	CC	--	CC	CC	CC	CC	CT	CT	CT	CC	CT	CC	CT	CT	CC
0	0	52	57	31	57	ref-3047	AATAACATCACTCGTGCTCCCGTGCAT	14	G	A	AG	AG	AG	AG	AG	AG	AG	AA	AG	GG	AG	AG	AG	AG	AA	AG	AG	GG	AG	AG	GG	AG	AG	GG	GG	AA	AA	AA	AA	GG	AG	AA	AG	AG	AG	AG	AA	AG	GG
0.05	5	2	102	0	102	ref-3049	CAAGCAAGCACATTCGCTCCTATAAAT	13	T	G	GT	GT	GT	GT	GT	GT	GT	GT	GT	GT	GT	GT	GT	GT	GT	GT	GT	GT	GT	GT	GT	GT	GT	GT	GT	GT	--	GT	--	GT	GT	GT	GT	GT	GT	GT	GT	GT	GT
0.01	1	0	108	0	108	ref-3052	GAAAGCTCTACGGCTCCTCCACCAAGC	21	A	G	AG	AG	AG	AG	AG	AG	AG	AG	AG	AG	AG	AG	AG	AG	AG	AG	AG	AG	AG	AG	AG	AG	AG	AG	AG	AG	AG	AG	AG	AG	AG	AG	AG	AG	AG	AG	AG	AG	AG
0.08	9	18	82	0	82	ref-3053	GCGTCCTCTACTGCTCCTCCACTTCTT	3	G	A	AG	AG	GG	AG	AG	AG	AG	AG	GG	AG	AG	AG	AG	AG	AG	AG	GG	GG	--	AG	AG	GG	AG	--	GG	AG	AG	AG	AG	GG	AG	AG	AG	AG	AG	AG	AG	AG	AG
0.08	9	44	56	0	56	ref-3053	GCGTCCTCTACTGCTCCTCCACTTCTT	14	C	T	CC	CT	CC	CT	CT	CC	CT	CT	CC	CT	CC	CT	CT	CT	CT	--	CC	CC	--	CT	CT	CC	CC	--	CC	CT	--	CC	CT	CC	CT	CC	CT	CT	CC	CC	CT	CT	CC
0.13	14	54	41	0	41	ref-3053	GCGTCCTCTACTGCTCCTCCACTTCTT	22	C	T	CC	CT	CT	CC	CC	CT	CC	CT	CC	CC	CC	CT	CT	CC	--	CC	CC	CC	--	CC	CC	CT	CT	--	CT	CC	--	CC	CC	CC	--	CC	CC	CC	CC	--	CT	CC	CT
0.03	3	1	105	0	105	ref-3060	TGCAAGACAACTGCATCTCCAACAAAT	2	G	A	AG	AG	AG	AG	AG	AG	AG	AG	AG	AG	AG	AG	AG	AG	AG	AG	AG	AG	AG	AG	AG	AG	AG	AG	AG	AG	AG	AG	AG	AG	AG	AG	AG	AG	AG	AG	AG	AG	AG
0.03	3	1	105	0	105	ref-3060	TGCAAGACAACTGCATCTCCAACAAAT	27	T	G	GT	GT	GT	GT	GT	GT	GT	GT	GT	GT	GT	GT	GT	GT	GT	GT	GT	GT	GT	GT	GT	GT	GT	GT	GT	GT	GT	GT	GT	GT	GT	GT	GT	GT	GT	GT	GT	GT	GT
0	0	0	109	0	109	ref-3071	TTATCCAGAACCCATCCTCCCTGCTAG	5	C	T	CT	CT	CT	CT	CT	CT	CT	CT	CT	CT	CT	CT	CT	CT	CT	CT	CT	CT	CT	CT	CT	CT	CT	CT	CT	CT	CT	CT	CT	CT	CT	CT	CT	CT	CT	CT	CT	CT	CT
0.01	1	0	108	0	108	ref-3072	ATTTCATCCACTGGGTCTCCCTCCCGA	6	A	G	AG	AG	AG	AG	AG	AG	AG	AG	AG	AG	AG	AG	AG	AG	--	AG	AG	AG	AG	AG	AG	AG	AG	AG	AG	AG	AG	AG	AG	AG	AG	AG	AG	AG	AG	AG	AG	AG	AG
0.01	1	0	108	0	108	ref-3072	ATTTCATCCACTGGGTCTCCCTCCCGA	9	C	G	CG	CG	CG	CG	CG	CG	CG	CG	CG	CG	CG	CG	CG	CG	--	CG	CG	CG	CG	CG	CG	CG	CG	CG	CG	CG	CG	CG	CG	CG	CG	CG	CG	CG	CG	CG	CG	CG	CG
0.19	21	13	75	0	75	ref-3083	GCAATGTGTACGGACGCTCCCCGGCCG	9	T	G	TT	GT	--	--	--	GT	--	--	--	--	GT	--	--	--	--	GT	--	GT	TT	--	--	GT	--	--	TT	GT	GT	GT	TT	GT	GT	TT	GT	GT	GT	GT	GT	GT	TT
0.06	6	0	103	0	103	ref-3084	AATGTCCCAACTTCTTCTCCAAACGGA	14	C	G	CG	CG	CG	CG	CG	CG	CG	CG	--	CG	CG	CG	CG	CG	CG	CG	CG	CG	CG	CG	CG	CG	CG	CG	CG	--	CG	CG	CG	CG	CG	CG	CG	CG	CG	CG	CG	CG	CG
0.09	10	58	41	0	41	ref-3084	AATGTCCCAACTTCTTCTCCAAACGGA	21	A	C	AC	AC	AA	AC	AA	AC	AA	AC	AA	AC	AA	AA	AA	AC	AC	AA	AA	AA	--	--	AA	AA	AA	--	AC	--	AC	AA	AC	AC	AC	--	AC	--	AA	--	AC	AA	AC
0.02	2	0	107	0	107	ref-3087	GAAACCTCCACCTCTCCTCCTCCACCA	23	C	T	CT	CT	CT	--	CT	CT	CT	CT	CT	CT	CT	--	CT	CT	CT	CT	CT	CT	CT	CT	CT	CT	CT	CT	CT	CT	CT	CT	CT	CT	CT	CT	CT	CT	CT	CT	CT	CT	CT
0.11	12	51	46	0	46	ref-3090	CTCCCGGCCACTCCATCTCCCCTCAAC	7	G	A	GG	AG	--	--	GG	AG	--	--	--	AG	AG	--	AG	GG	AG	AG	GG	AG	--	GG	--	AG	GG	GG	GG	AG	AG	AG	--	GG	AG	AG	GG	GG	GG	AG	AG	GG	--
0.03	3	47	59	0	59	ref-3092	ACAGAGCTAACTGCCCCTCCAGTTTTA	5	A	G	AG	AG	AA	AG	--	AG	AG	AA	AG	AG	AA	AA	AA	AA	AA	AG	AA	AG	AG	AG	AA	AA	AG	AA	AG	AG	AG	AA	AG	AA	AG	AG	AG	AA	AG	AG	AG	AG	AG
0.07	8	84	17	0	17	ref-3093	CAAGGCCTCACGCCTCCTCCACTTTGA	7	C	T	CT	CC	CC	CC	CC	CC	CT	CC	CC	CC	CC	CC	--	CC	CC	CC	CC	CC	CC	CC	--	CC	CC	CC	CC	CC	CT	CC	CC	CC	CC	CC	CC	CC	CC	CT	CC	CC	CC
0.03	3	3	103	0	103	ref-3093	CAAGGCCTCACGCCTCCTCCACTTTGA	14	C	T	CT	CT	CT	CT	CT	CT	CT	CT	CT	CT	CT	CT	CT	CT	CC	CT	CT	CT	--	CT	CT	CT	CT	CT	CT	CT	CT	CT	CT	CT	CT	CT	CT	CT	CT	CT	CT	CT	CT
0.01	1	51	57	0	57	ref-3097	GTTGCCAGCACTCTACCTCCACACCTT	13	C	T	CC	CT	CT	CT	CT	CC	CC	CC	CC	CT	CT	CT	CT	CT	CC	CC	CC	CC	CT	CC	CT	CC	CT	CT	CC	CT	CT	CC	CT	CC	CT	CT	CT	CT	CT	CC	CC	CC	CC
0.01	1	52	56	1	56	ref-3097	GTTGCCAGCACTCTACCTCCACACCTT	26	T	C	CT	TT	CT	CT	CT	CT	CT	CT	CT	TT	TT	TT	CT	CT	CT	TT	CT	CT	CT	TT	TT	CT	CT	TT	TT	CT	CT	TT	CT	CT	TT	CT	CT	CT	CT	TT	CT	CT	CT
0.13	14	16	79	0	79	ref-3102	GCTTCCTCTACTCTTTCTCCTGCTACC	21	T	A	TT	AT	AT	AT	AT	AT	AT	AT	AT	AT	--	--	AT	AT	TT	AT	AT	--	--	--	--	--	AT	TT	--	--	AT	AT	AT	TT	AT	AT	AT	AT	AT	AT	AT	AT	AT
0.03	3	45	61	0	61	ref-3107	AATTTCTCAACAACTCCTCCGAAATCT	13	A	C	AA	AC	AC	AC	AC	--	AA	AA	AA	AA	AC	AC	--	AC	AC	AA	AA	AA	AC	AA	AC	AA	AC	AC	AC	AC	AC	AA	AC	AA	AC	AC	AC	AC	AC	AC	AA	AA	AA
0.02	2	50	57	28	57	ref-3110	CTGCTTTGTACTACCCCTCCTGCTTCT	23	C	T	CT	CT	TT	TT	TT	CT	TT	CT	CT	CT	CT	CT	TT	CT	CT	CC	CT	CT	TT	CC	CT	CT	TT	CT	CC	TT	TT	CC	TT	CT	CT	TT	TT	TT	TT	CC	CT	CT	CT
0.06	7	56	46	0	46	ref-3113	AAACCCAGAACTTCATCTCCCCCCACC	25	A	G	AG	AA	AG	AG	AG	AG	AA	AA	AA	AA	AG	AA	AA	--	--	AG	AG	--	AG	AG	AA	AG	--	AA	--	AA	AG	AG	AG	AA	AA	AA	AA	AA	--	AA	AA	AA	AG
0.01	1	0	108	0	108	ref-3113	AAACCCAGAACTTCATCTCCCCCCACC	27	C	A	AC	AC	AC	AC	AC	AC	AC	AC	AC	AC	AC	AC	AC	AC	AC	AC	AC	AC	AC	AC	AC	AC	AC	AC	AC	AC	AC	AC	AC	AC	AC	AC	AC	AC	AC	AC	AC	AC	AC
0.06	6	54	49	0	49	ref-3115	ATATGTCGGACAATTTCTCCTGAGCTT	8	G	A	GG	AG	AG	GG	GG	--	GG	AG	GG	GG	AG	GG	AG	GG	AG	GG	GG	AG	--	AG	AG	--	--	AG	GG	GG	AG	GG	AG	GG	--	AG	AG	GG	AG	AG	GG	GG	AG
0.01	1	40	68	0	68	ref-3119	GAATGGCGCACCATAGCTCCCACAGAG	1	G	A	GG	AG	AG	AG	AG	GG	AG	AG	GG	GG	AG	AG	AG	AG	AG	GG	AG	GG	AG	GG	GG	AG	AG	GG	GG	AG	AG	AG	AG	GG	AG	AG	GG	AG	AG	AG	AG	AG	GG
0	0	58	51	0	51	ref-3119	GAATGGCGCACCATAGCTCCCACAGAG	14	T	C	CT	TT	TT	TT	TT	CT	TT	CT	CT	TT	TT	TT	TT	TT	CT	CT	TT	TT	TT	CT	TT	TT	TT	TT	TT	CT	CT	CT	CT	TT	TT	CT	CT	TT	TT	TT	CT	TT	TT
0.06	7	46	56	0	56	ref-3120	AGCAATCAGACTCATACTCCTTACTAA	13	C	T	CC	CT	--	--	CC	CC	CC	--	CC	CT	CT	CC	CC	CC	CC	CT	CC	CT	--	CT	CC	--	CT	CT	CT	--	CC	CT	CC	CT	CT	CT	CT	CC	CT	CC	CT	CT	CT
0.06	7	45	57	1	57	ref-3135	ACAAGTCATACATCCACTCCTTGAACG	27	G	T	GT	GT	GG	--	GG	GT	GT	GG	GT	GG	GT	GG	GG	GT	--	--	GT	GT	--	GG	--	GT	GT	--	GG	--	GT	GT	GT	GT	GT	GG	GT	GT	GT	GT	GT	GT	GT
0.08	9	47	53	0	53	ref-3150	CCCTCCTCCACAGCCACTCCCTCCTCA	1	C	T	CC	CT	CT	CT	CT	CC	CC	CT	--	CT	CT	--	CC	CC	CC	CC	CC	CC	--	CT	CT	--	CT	--	CC	CC	CC	CT	CT	CT	CT	CT	--	CT	CC	CT	CT	CT	CT
0.12	13	5	91	0	91	ref-3150	CCCTCCTCCACAGCCACTCCCTCCTCA	8	C	T	CT	CT	CC	CC	CT	CT	CT	CT	--	CT	CT	--	CC	CT	CT	CC	CT	--	--	--	CT	--	CT	CT	--	CT	CT	CT	CT	CT	CT	CT	--	CT	CT	CT	CT	CT	CT
0.08	9	58	42	0	42	ref-3150	CCCTCCTCCACAGCCACTCCCTCCTCA	13	G	A	AG	GG	GG	GG	GG	AG	AG	GG	--	GG	GG	GG	AG	GG	AG	AG	AG	GG	--	--	GG	--	GG	GG	--	AG	AG	GG	GG	AG	GG	GG	GG	GG	GG	GG	GG	--	GG
0.11	12	46	51	0	51	ref-3151	AACAATATAACTTTCCCTCCAATGGAT	16	C	T	CC	CT	CT	CC	CC	CT	CC	CT	CC	CC	CT	CT	CT	CC	--	CC	CC	CC	CC	CT	CC	CT	CT	--	CT	CC	CC	CC	CT	CC	CT	CC	CC	CC	CC	CT	CT	--	--
0.06	7	2	100	2	100	ref-3154	AGAAACTAAACCCCCCCTCCTTGGCTA	3	A	G	AG	AG	AG	AG	AG	AG	AG	AG	--	AG	AG	AG	AG	AG	AG	AG	AG	AG	AG	AG	AG	AG	AG	AG	AG	AG	AG	AG	AG	AG	--	AG	AG	AG	AG	AG	AG	AG	AG
0.02	2	37	70	0	70	ref-3154	AGAAACTAAACCCCCCCTCCTTGGCTA	15	C	T	CT	CC	CC	CC	CC	CT	CT	CC	CT	CT	CC	CT	CT	CC	CT	CT	CT	CT	CC	CC	CT	CC	CC	CC	CT	CT	CT	CC	CC	CT	CC	CT	CC	CC	CT	CT	CT	CT	CC
0.16	17	52	40	0	40	ref-3156	CCAATCTCAACCACCGCTCCTTCCCAC	8	C	T	CC	CT	--	CC	CC	CC	CT	--	CT	--	--	CC	--	--	CC	--	--	--	--	--	--	--	--	--	--	--	CT	CC	CC	CC	CT	CT	CT	CT	CC	CT	CC	CT	CC
0.06	6	9	94	0	94	ref-3162	TTGGTTACAACAAGATCTCCCCTGTCA	16	T	G	GT	GT	GT	GT	GT	TT	GT	GT	GT	GT	GT	GT	GT	GT	GT	GT	GT	GT	GT	--	GT	TT	GT	GT	GT	GT	--	GT	GT	GT	GT	GT	GT	GT	GT	TT	TT	GT	GT
0.08	9	1	99	0	99	ref-3165	AATCCATCTACATTTGCTCCCCTTCTT	8	C	A	CC	AC	AC	AC	AC	AC	AC	AC	AC	AC	AC	AC	AC	AC	AC	AC	AC	AC	AC	AC	AC	AC	AC	AC	AC	AC	AC	AC	--	AC	--	AC	AC	AC	AC	AC	AC	AC	AC
0.01	1	0	108	0	108	ref-3166	TGGGCGGCAACGCCCCCTCCCTCTTTG	3	G	A	AG	AG	AG	AG	AG	AG	AG	AG	AG	AG	AG	AG	AG	AG	AG	AG	AG	AG	AG	AG	AG	AG	AG	AG	AG	AG	--	AG	AG	AG	AG	AG	AG	AG	AG	AG	AG	AG	AG
0.01	1	0	108	0	108	ref-3166	TGGGCGGCAACGCCCCCTCCCTCTTTG	12	G	A	AG	AG	AG	AG	AG	AG	AG	AG	AG	AG	AG	AG	AG	AG	AG	AG	AG	AG	AG	AG	AG	AG	AG	AG	AG	AG	--	AG	AG	AG	AG	AG	AG	AG	AG	AG	AG	AG	AG
0.05	5	69	35	0	35	ref-3166	TGGGCGGCAACGCCCCCTCCCTCTTTG	16	C	T	CC	CT	CT	CC	CC	CC	CT	CT	CC	CC	CC	CC	--	CC	CC	CC	CC	CT	--	CC	CC	CC	CC	CC	CC	CC	CT	CC	CC	CT	CC	CC	CC	CC	CT	CC	CT	CC	CC
0.06	6	12	91	0	91	ref-3166	TGGGCGGCAACGCCCCCTCCCTCTTTG	27	G	A	AG	AG	AG	AG	AG	AG	AG	GG	AG	GG	AG	AG	AG	GG	--	GG	AG	AG	--	AG	GG	AG	--	GG	AG	AG	AG	AG	AG	AG	AG	AG	AG	AG	AG	AG	AG	AG	AG
0.03	3	10	96	0	96	ref-3175	TTCAGTATCACAAGAACTCCCTTCATG	21	C	A,T	CT	CT	CT	CT	CT	AC	CT	CT	AC	CT	CT	CT	CT	CT	CC	CC	CT	CT	CT	CC	CC	CT	CT	CT	CT	CT	CT	CT	CT	CT	CT	CT	CT	CT	CT	CT	CT	CT	CT
0.03	3	53	53	0	53	ref-3175	TTCAGTATCACAAGAACTCCCTTCATG	27	G	A	AG	GG	GG	AG	AG	GG	AG	GG	GG	GG	AG	GG	AG	GG	AG	AG	AG	AG	GG	GG	AG	GG	GG	--	AG	AG	GG	AG	AG	GG	GG	AG	AG	AG	GG	AG	GG	GG	AG
0.01	1	3	105	0	105	ref-3178	AAGTCGAACACTTAGGCTCCGGTATGA	1	A	G	AG	AG	AG	AG	AG	AG	AG	AG	AG	AG	AG	AG	AG	AG	AG	AG	AG	AG	--	AG	AG	AG	AG	AG	AG	AG	AG	AG	AG	AG	AG	AG	AG	AG	AG	AG	AG	AG	AG
0.04	4	11	94	0	94	ref-3178	AAGTCGAACACTTAGGCTCCGGTATGA	4	T	C	CT	CT	CT	CT	CT	CT	TT	TT	CT	CT	CT	CT	CT	TT	CT	CT	TT	CT	CT	CT	TT	CT	CT	CT	CT	CT	CT	CT	TT	CT	CT	CT	CT	--	CT	TT	CT	--	CT
0	0	0	109	0	109	ref-3178	AAGTCGAACACTTAGGCTCCGGTATGA	13	T	C	CT	CT	CT	CT	CT	CT	CT	CT	CT	CT	CT	CT	CT	CT	CT	CT	CT	CT	CT	CT	CT	CT	CT	CT	CT	CT	CT	CT	CT	CT	CT	CT	CT	CT	CT	CT	CT	CT	CT
0	0	0	109	0	109	ref-3178	AAGTCGAACACTTAGGCTCCGGTATGA	21	G	A	AG	AG	AG	AG	AG	AG	AG	AG	AG	AG	AG	AG	AG	AG	AG	AG	AG	AG	AG	AG	AG	AG	AG	AG	AG	AG	AG	AG	AG	AG	AG	AG	AG	AG	AG	AG	AG	AG	AG
0.01	1	47	61	0	61	ref-3182	AGAAGTACTACATGTCCTCCTAGTCCC	13	T	C	TT	CT	CT	CT	CT	TT	CT	TT	TT	CT	CT	CT	CT	CT	TT	TT	TT	TT	CT	TT	CT	TT	CT	CT	TT	CT	CT	TT	CT	TT	CT	CT	CT	CT	CT	TT	TT	TT	TT
0.02	2	56	51	0	51	ref-3186	GGCTTTGCAACTGCTCCTCCTCATGAA	13	G	C	GG	CG	GG	GG	GG	GG	CG	CG	GG	GG	CG	GG	CG	GG	--	GG	GG	CG	CG	CG	CG	CG	GG	CG	GG	GG	CG	GG	CG	CG	CG	CG	CG	GG	CG	CG	GG	GG	CG
0.04	4	51	54	0	54	ref-3187	TAAGGGAGTACGTCCACTCCAACTAAC	1	T	C	CT	CT	CT	CT	CT	TT	TT	TT	CT	CT	TT	TT	TT	CT	CT	CT	CT	CT	TT	TT	CT	CT	CT	TT	TT	TT	CT	TT	CT	CT	CT	TT	TT	--	TT	CT	--	TT	TT
0	0	0	109	0	109	ref-3188	GGCAACGTCACCGCGTCTCCGCCTCTT	8	T	C	CT	CT	CT	CT	CT	CT	CT	CT	CT	CT	CT	CT	CT	CT	CT	CT	CT	CT	CT	CT	CT	CT	CT	CT	CT	CT	CT	CT	CT	CT	CT	CT	CT	CT	CT	CT	CT	CT	CT
0.01	1	43	65	0	65	ref-3188	GGCAACGTCACCGCGTCTCCGCCTCTT	13	G	A	GG	AG	GG	AG	AG	AG	AG	AG	GG	AG	GG	GG	AG	AG	AG	AG	GG	GG	GG	AG	AG	AG	GG	AG	GG	AG	GG	GG	AG	GG	AG	GG	AG	AG	GG	AG	AG	AG	GG
0	0	0	109	0	109	ref-3188	GGCAACGTCACCGCGTCTCCGCCTCTT	27	T	G	GT	GT	GT	GT	GT	GT	GT	GT	GT	GT	GT	GT	GT	GT	GT	GT	GT	GT	GT	GT	GT	GT	GT	GT	GT	GT	GT	GT	GT	GT	GT	GT	GT	GT	GT	GT	GT	GT	GT
0.04	4	0	105	0	105	ref-3200	TGAGCCAGTACAATTTCTCCAAACAAA	6	C	A	AC	AC	AC	AC	AC	AC	AC	AC	AC	AC	AC	AC	AC	AC	AC	AC	AC	AC	AC	AC	AC	AC	AC	AC	AC	AC	AC	AC	AC	AC	AC	AC	AC	AC	AC	AC	AC	AC	AC
0	0	1	108	0	108	ref-3218	TCAGAGGGTACCCGGGCTCCAGCCTGT	25	T	G	GT	GT	GT	GT	GT	GT	GT	GT	GT	GT	GT	GT	GT	GT	GT	GT	GT	GT	GT	GT	GT	GT	GT	GT	GT	GT	GT	GT	TT	GT	GT	GT	GT	GT	GT	GT	GT	GT	GT
0.07	8	5	96	0	96	ref-3225	TTTAAAATCACCTCAACTCCAAACCAT	2	T	A	AT	AT	AT	AT	AT	AT	AT	--	AT	AT	AT	AT	AT	AT	AT	AT	AT	AT	AT	AT	AT	--	AT	AT	AT	AT	AT	AT	AT	AT	AT	--	AT	TT	AT	--	AT	AT	AT
0.15	16	33	60	0	60	ref-3225	TTTAAAATCACCTCAACTCCAAACCAT	9	C	T	CT	CT	CT	CT	CT	CT	CC	CC	CT	CC	CT	CC	CT	CT	CT	CT	CT	CT	CT	CT	CT	CT	CC	--	CT	CT	CT	CT	--	CT	--	--	CT	CC	CC	CT	CT	CT	CT
0.07	8	5	96	0	96	ref-3225	TTTAAAATCACCTCAACTCCAAACCAT	21	A	T	AT	AT	AT	AT	AT	AT	AT	--	AT	AT	AT	AT	AT	AT	AT	AT	AT	AT	AT	AT	AT	--	AT	AT	AT	AT	AT	AT	AT	AT	AT	--	AT	AA	AT	--	AT	AT	AT
0.09	10	28	71	0	71	ref-3227	ACTCCCAAAACTGGCGCTCCTCTCCTC	12	T	G	GT	TT	GT	TT	TT	GT	GT	GT	--	GT	--	GT	GT	TT	GT	--	GT	--	GT	TT	GT	GT	GT	GT	--	--	GT	TT	GT	GT	TT	TT	TT	GT	TT	TT	TT	GT	GT
0.03	3	49	57	0	57	ref-3229	AGCCAACTCACACTATCTCCGCAGTGA	15	A	T	AT	AT	AA	AA	AA	AT	AA	AT	AA	AT	AT	AA	AA	AA	AA	AA	AA	AT	AT	AT	AA	AA	AT	AA	AT	AT	AT	AT	AA	AA	AT	AT	AT	AT	AA	AA	AA	AA	AT
0.08	9	13	87	0	87	ref-3235	ATATGAAATACTTTTGCTCCTGATGAT	2	T	C	CT	CT	--	CT	CT	CT	CT	CT	CT	CT	TT	CT	CT	CT	--	CT	CT	CT	--	CT	CT	CT	CT	--	CT	CT	CT	TT	CT	TT	CT	CT	CT	CT	TT	CT	CT	CT	CT
0.1	11	76	22	0	22	ref-3235	ATATGAAATACTTTTGCTCCTGATGAT	16	G	T	GG	GT	GT	GG	GG	GG	GG	GT	GT	GT	--	GG	--	GG	GG	GT	GG	GG	GG	GG	GG	GT	GT	GG	GG	GG	GG	GG	GG	GG	--	GG	GG	GG	GG	GG	GG	GG	GG
0.1	11	10	88	0	88	ref-3235	ATATGAAATACTTTTGCTCCTGATGAT	21	T	G	GT	GT	GT	GT	GT	GT	GT	GT	GT	GT	GT	GT	GT	GT	GT	TT	GT	GT	GT	GT	GT	GT	GT	GT	GT	GT	GT	GT	--	GT	GT	GT	GT	GT	GT	GT	GT	GT	GT
0.17	18	66	25	0	25	ref-3235	ATATGAAATACTTTTGCTCCTGATGAT	25	G	A	AG	GG	AG	--	AG	GG	GG	AG	GG	GG	--	GG	GG	--	GG	GG	GG	GG	--	GG	GG	AG	GG	--	GG	GG	GG	GG	AG	AG	GG	GG	AG	GG	--	AG	GG	AG	--
0.06	7	13	89	0	89	ref-3235	ATATGAAATACTTTTGCTCCTGATGAT	27	T	C	CT	CT	CT	CT	--	CT	CT	CT	CT	TT	CT	CT	CT	TT	CT	CT	TT	CT	CT	CT	CT	TT	--	CT	CT	CT	CT	CT	CT	CT	CT	CT	CT	CT	CT	--	CT	CT	CT
0.06	7	52	50	0	50	ref-3241	CAAGTTTGCACCGTGCCTCCTTCAACT	2	A	T	AT	AT	AA	AT	AT	AT	AT	AA	AA	AT	AA	AA	AA	AA	--	AT	AA	AT	AT	AA	AA	AA	AT	AA	AT	AA	AT	AA	AT	AA	AT	AT	AT	AA	AT	AT	AT	AT	AA
0.01	1	57	51	0	51	ref-3245	TGATTAGAAACATTCACTCCGACACCA	21	G	A	GG	AG	GG	GG	GG	GG	AG	GG	GG	AG	GG	GG	AG	GG	AG	AG	AG	GG	GG	GG	GG	GG	GG	AG	AG	AG	GG	GG	AG	GG	AG	AG	AG	AG	GG	AG	AG	GG	GG
0	0	0	109	0	109	ref-3251	TGAATATTTACAATTTCTCCTCCTAAA	24	T	C	CT	CT	CT	CT	CT	CT	CT	CT	CT	CT	CT	CT	CT	CT	CT	CT	CT	CT	CT	CT	CT	CT	CT	CT	CT	CT	CT	CT	CT	CT	CT	CT	CT	CT	CT	CT	CT	CT	CT
0.02	2	36	71	0	71	ref-3256	CCAACATCTACAAGTGCTCCATTAGCT	15	T	C	CT	CT	CT	TT	TT	TT	TT	TT	TT	TT	CT	CT	TT	CT	CT	CT	TT	CT	TT	TT	CT	CT	CT	CT	CT	CT	CT	TT	TT	CT	CT	CT	CT	TT	CT	TT	CT	CT	CT
0.17	19	22	68	0	68	ref-3257	TGCCACAATACCACTACTCCAGTGCAC	26	A	G	AG	AG	AG	--	AG	AG	AG	--	AG	AG	AG	AG	AG	AG	AG	AG	AG	AG	AG	AG	--	AG	AG	AG	--	--	AG	AG	AA	--	--	AA	AG	AG	AG	AA	AG	AA	AG
0	0	0	109	0	109	ref-3264	ATGTGATCAACGAATCCTCCATTTCGA	9	A	T	AT	AT	AT	AT	AT	AT	AT	AT	AT	AT	AT	AT	AT	AT	AT	AT	AT	AT	AT	AT	AT	AT	AT	AT	AT	AT	AT	AT	AT	AT	AT	AT	AT	AT	AT	AT	AT	AT	AT
0	0	1	108	0	108	ref-3264	ATGTGATCAACGAATCCTCCATTTCGA	12	G	A	AG	AG	AG	AG	AG	AG	AG	AG	AG	AG	AG	AG	AG	AG	AG	AG	AG	AG	AG	AG	AG	AG	AG	AG	AG	AG	AG	AG	AG	AG	AG	AG	GG	AG	AG	AG	AG	AG	AG
0.06	7	54	48	0	48	ref-3264	ATGTGATCAACGAATCCTCCATTTCGA	25	C	T	CC	CT	CC	CC	CC	CC	CT	CT	CT	CC	CC	CT	CC	CC	CC	CT	CC	CC	CC	CC	CC	CC	CC	CC	CC	CC	CT	CT	--	CT	CC	CT	--	CC	CC	CT	CT	CT	CT
0.16	17	42	50	21	50	ref-3276	TGTCTATCCACATAAACTCCGAACGGG	24	C	G	CG	CG	CG	CC	CC	CG	CC	CG	CG	CG	GG	CG	CG	CC	CG	--	GG	GG	GG	CC	--	CG	GG	CG	CG	CG	GG	--	CG	--	CG	CG	CG	--	GG	CG	CG	CG	GG
0.16	17	42	50	21	50	ref-3276	TGTCTATCCACATAAACTCCGAACGGG	27	G	A	AG	AG	AG	GG	GG	AG	GG	AG	AG	AG	AA	AG	AG	GG	AG	--	AA	AA	AA	GG	--	AG	AA	AG	AG	AG	AA	--	AG	--	AG	AG	AG	--	AA	AG	AG	AG	AA
0.03	3	49	57	0	57	ref-3280	CAACGGTTCACGGCTTCTCCCTCCACA	6	G	A	AG	AG	AG	AG	--	AG	GG	AG	AG	GG	AG	AG	GG	AG	AG	GG	GG	GG	AG	GG	GG	AG	AG	AG	AG	GG	GG	AG	AG	GG	AG	GG	AG	AG	AG	GG	GG	GG	AG
0	0	19	90	0	90	ref-3280	CAACGGTTCACGGCTTCTCCCTCCACA	12	G	A	AG	AG	AG	AG	AG	AG	GG	GG	AG	GG	AG	GG	AG	AG	AG	AG	AG	AG	AG	AG	AG	AG	GG	AG	AG	AG	AG	AG	AG	AG	AG	AG	AG	GG	GG	AG	AG	AG	AG
0.02	2	26	81	2	81	ref-3280	CAACGGTTCACGGCTTCTCCCTCCACA	26	C	T	CT	CC	CC	CT	CT	CT	TT	CC	CT	CT	CT	CT	CT	CT	CC	CT	CT	CC	CT	CC	CT	CC	CT	CT	CT	CT	CT	--	CT	CT	CC	CT	CT	CT	CC	CT	CT	CT	CT
0.04	4	49	56	49	56	ref-3283	ACTAGATTCACTAACACTCCACCCCCT	26	C	T	CT	CT	CT	CT	CT	TT	TT	TT	TT	TT	CT	CT	TT	CT	TT	TT	TT	TT	CT	CT	TT	CT	CT	TT	CT	CT	CT	CT	CT	TT	CT	TT	CT	CT	TT	CT	TT	TT	CT
0.02	2	29	78	0	78	ref-3286	CTGAAAAGAACAAGAACTCCTTCATCA	22	T	C	CT	CT	TT	CT	CT	CT	CT	TT	TT	CT	CT	CT	TT	CT	CT	CT	CT	CT	CT	CT	CT	TT	CT	TT	CT	CT	CT	CT	CT	CT	CT	CT	CT	TT	CT	CT	CT	CT	CT
0.03	3	31	75	0	75	ref-3286	CTGAAAAGAACAAGAACTCCTTCATCA	25	T	C	CT	TT	CT	CT	--	TT	TT	CT	CT	TT	CT	CT	CT	CT	CT	CT	CT	CT	CT	TT	CT	CT	TT	CT	CT	CT	TT	CT	TT	CT	TT	TT	TT	CT	CT	TT	TT	CT	TT
0.02	2	1	106	0	106	ref-3306	CACTAAAGCACTTGGCCTCCCTGAACT	8	G	A	AG	AG	AG	AG	AG	AG	AG	AG	AG	AG	AG	AG	AG	AG	AG	AG	AG	AG	AG	AG	AG	AG	AG	AG	AG	AG	AG	AG	AG	AG	AG	AG	AG	AG	AG	AG	AG	AG	AG
0.11	12	78	19	0	19	ref-3317	GCTACGTCAACAAATGCTCCTCTTTTG	5	C	T	CT	CT	CT	CT	CC	CC	CC	CC	CT	CC	CC	CC	CC	CT	CC	CT	--	--	CC	CC	CT	CC	CC	CC	CC	CC	CT	CC	CC	CC	--	CC	CC	CC	CC	CT	CC	CC	CC
0.07	8	7	94	0	94	ref-3317	GCTACGTCAACAAATGCTCCTCTTTTG	21	T	A	AT	AT	AT	AT	AT	AT	AT	AT	AT	AT	AT	AT	AT	AT	AT	AT	AT	AT	AT	AT	AT	AT	AT	AT	AT	AT	TT	AT	AT	AT	AT	AT	AT	AT	AT	AT	AT	AT	TT
0.11	12	78	19	0	19	ref-3317	GCTACGTCAACAAATGCTCCTCTTTTG	22	C	T	CT	CT	CT	CT	CC	CC	CC	CC	CT	CC	CC	CC	CC	CT	CC	CT	--	--	CC	CC	CT	CC	CC	CC	CC	CC	CT	CC	CC	CC	--	CC	CC	CC	CC	CT	CC	CC	CC
0.06	7	23	79	23	79	ref-3319	TACCAAATCACTCTCTCTCCCTCCAAG	16	T	C	CT	CT	CT	CC	CT	CT	CC	CC	CT	CC	--	CC	CT	CT	CT	CT	CT	CT	CT	CT	CT	CT	CC	--	CT	CT	--	CT	CT	CT	CT	CT	CT	CC	CC	CT	CT	CT	CT
0.01	1	61	47	0	47	ref-3322	AACTTGTTGACATACTCTCCAATGTCT	9	G	A	GG	AG	AG	GG	GG	AG	AG	AG	AG	AG	AG	AG	AG	AG	AG	GG	GG	AG	GG	GG	GG	AG	AG	GG	GG	AG	GG	AG	GG	GG	AG	GG	GG	GG	GG	GG	AG	GG	GG
0.01	1	61	47	0	47	ref-3322	AACTTGTTGACATACTCTCCAATGTCT	27	T	G	TT	GT	GT	TT	TT	GT	GT	GT	GT	GT	GT	GT	GT	GT	GT	TT	TT	GT	TT	TT	TT	GT	GT	TT	TT	GT	TT	GT	TT	TT	GT	TT	TT	TT	TT	TT	GT	TT	TT
0.15	16	81	12	0	12	ref-3332	AATTTTGGAACACACACTCCCTCAGCG	2	A	T	AT	AT	AT	AT	AT	AT	AT	--	--	AA	AT	--	AA	AT	--	AA	AT	AA	--	AT	--	--	--	--	--	AT	AA	AA	AA	AA	--	AA	AA	AA	AA	AA	AA	AA	AA
0.09	10	87	12	0	12	ref-3332	AATTTTGGAACACACACTCCCTCAGCG	3	T	C	CT	CT	CT	CT	CT	CT	CT	--	--	TT	CT	--	TT	CT	--	TT	CT	TT	--	CT	TT	--	--	--	--	CT	TT	TT	TT	TT	--	TT	TT	TT	TT	TT	TT	TT	TT
0.16	17	4	88	2	88	ref-3342	ACTACTCCAACTCTTTCTCCTTCTTTC	8	C	T	CC	CT	CT	--	--	CT	CT	TT	CT	CT	CT	CT	CT	CT	CT	--	--	CT	CT	--	CT	CT	--	CT	CT	CT	CT	CT	CT	CT	CT	CT	CT	CT	CT	CT	--	CT	CT
0.05	5	0	104	0	104	ref-3345	TAAGCAAGGACGTGCTCTCCTTTTCAA	7	A	G	AG	AG	AG	AG	AG	AG	AG	AG	AG	AG	AG	AG	AG	AG	AG	AG	AG	AG	AG	AG	AG	AG	AG	AG	AG	--	AG	AG	AG	AG	AG	AG	AG	AG	AG	AG	AG	AG	AG
0.05	5	0	104	0	104	ref-3345	TAAGCAAGGACGTGCTCTCCTTTTCAA	8	G	A	AG	AG	AG	AG	AG	AG	AG	AG	AG	AG	AG	AG	AG	AG	AG	AG	AG	AG	AG	AG	AG	AG	AG	AG	AG	--	AG	AG	AG	AG	AG	AG	AG	AG	AG	AG	AG	AG	AG
0.07	8	6	95	0	95	ref-3345	TAAGCAAGGACGTGCTCTCCTTTTCAA	27	A	T	AT	AT	AT	AT	AT	AT	AT	AT	AT	AT	AT	AT	AT	AT	AT	AT	AT	AT	AT	AT	AT	AT	AT	--	AT	AT	AT	AT	AT	AT	AT	AA	AT	AT	AT	AT	AT	AT	AT
0.09	10	16	83	0	83	ref-3353	CCTTACCTAACCCTTTCTCCCTTACCT	2	C	T	CT	CT	CC	CT	CT	CT	--	CT	CT	CT	CT	CT	CC	CC	CT	CT	CT	CT	CT	--	CT	CC	CT	CT	CT	CT	CT	CC	CT	CT	CT	CT	CT	CT	CT	CT	CT	CT	CT
0.05	5	12	92	0	92	ref-3353	CCTTACCTAACCCTTTCTCCCTTACCT	6	C	T	CT	CT	CT	CT	CT	CT	CT	CT	CT	CT	CT	CT	CT	CT	CT	CT	CC	CT	CT	CT	CT	CT	CT	CT	CT	CT	CT	CC	CT	CC	CT	CT	CT	CT	CT	--	CC	CT	CT
0.09	10	14	85	0	85	ref-3353	CCTTACCTAACCCTTTCTCCCTTACCT	9	A	C	AC	AC	AA	AC	AC	AC	--	AC	AC	AC	AC	AC	AA	AA	AC	AC	AC	AC	AC	--	AC	AA	AC	AC	AC	AC	AC	AA	AC	AC	AC	AC	AC	AC	AC	AC	AC	AC	AC
0.06	7	7	95	0	95	ref-3353	CCTTACCTAACCCTTTCTCCCTTACCT	12	C	A,T	CT	CT	CT	CT	CT	CT	CT	CT	CT	CT	CT	CT	CT	CT	CT	CC	CT	CT	CC	AC	AC	CT	CT	CT	CT	--	CT	CT	CT	CT	CT	CT	CT	CT	CT	CT	AC	CT	CT
0.13	14	51	44	0	44	ref-3354	TTCATGACAACAGTTTCTCCAACTTGC	3	C	G	CC	CG	CG	CG	CG	--	CG	CG	CG	--	CG	CG	CC	CG	--	CC	CC	CC	CC	CC	CG	CC	CC	CG	CG	CG	CC	CC	CC	CC	--	CC	CC	CC	CG	CG	CG	CG	CC
0.01	1	47	61	0	61	ref-3354	TTCATGACAACAGTTTCTCCAACTTGC	7	A	G	AG	AG	AA	AG	AG	AG	AG	AA	AG	AG	AA	AA	AA	AA	AG	AG	AA	AG	AG	AG	AA	AA	AG	AA	AG	AG	AG	AA	AA	AG	AG	AG	AG	AA	AG	AG	AG	AA	AG
0.01	1	60	48	0	48	ref-3361	ACTCCAAGCACAAACACTCCACCTAAT	26	A	T	AT	AA	AA	AT	AT	AT	AT	AT	AA	AA	AA	AA	AA	AT	AT	AA	AA	AT	AT	AA	AA	AA	AA	AA	AT	AT	AT	AA	AT	AT	AA	AT	AT	AA	AA	AT	AT	AA	AT
0	0	0	109	0	109	ref-3367	ACCACAGCCACCACACCTCCATCATCA	1	A	G	AG	AG	AG	AG	AG	AG	AG	AG	AG	AG	AG	AG	AG	AG	AG	AG	AG	AG	AG	AG	AG	AG	AG	AG	AG	AG	AG	AG	AG	AG	AG	AG	AG	AG	AG	AG	AG	AG	AG
0	0	0	109	0	109	ref-3367	ACCACAGCCACCACACCTCCATCATCA	4	A	G	AG	AG	AG	AG	AG	AG	AG	AG	AG	AG	AG	AG	AG	AG	AG	AG	AG	AG	AG	AG	AG	AG	AG	AG	AG	AG	AG	AG	AG	AG	AG	AG	AG	AG	AG	AG	AG	AG	AG
0.01	1	3	105	0	105	ref-3367	ACCACAGCCACCACACCTCCATCATCA	5	C	T	CT	CT	CT	CT	CT	--	CT	CT	CT	CT	CT	CT	CT	CT	CT	CT	CT	CT	CT	CT	CT	CT	CT	CT	CT	CT	CT	CT	CT	CT	CT	CT	CT	CT	CT	CT	CT	CT	CT
0.02	2	54	53	0	53	ref-3371	GCAAGATTGACCCCGACTCCAGCTGCG	26	C	T	CT	CC	CC	CT	CT	CT	CT	CT	CC	CT	CC	CT	CC	CT	CT	CC	CT	CT	CC	CC	CT	CC	CT	CC	CT	CC	CC	CC	CC	CC	CC	CC	CC	CT	CT	CC	CT	CC	CC
0.07	8	56	45	0	45	ref-3379	CATAACTCTACAACAACTCCACCTGTG	21	A	G	AA	AG	AG	AA	AA	AG	AG	AG	AG	AG	AG	AG	AG	AA	AG	AG	AA	AG	AA	AA	AA	AG	AA	AA	AA	AG	AG	AG	AA	AA	AG	AG	AA	AA	AA	AG	AG	AA	AA
0.07	8	56	45	0	45	ref-3379	CATAACTCTACAACAACTCCACCTGTG	23	C	T	CC	CT	CT	CC	CC	CT	CT	CT	CT	CT	CT	CT	CT	CC	CT	CT	CC	CT	CC	CC	CC	CT	CC	CC	CC	CT	CT	CT	CC	CC	CT	CT	CC	CC	CC	CT	CT	CC	CC
0.06	6	43	60	1	60	ref-3379	CATAACTCTACAACAACTCCACCTGTG	25	G	A	AG	GG	AG	AG	AG	AG	AG	AG	GG	GG	AG	AG	GG	AG	GG	GG	GG	GG	AG	GG	--	AG	GG	AG	GG	AG	GG	GG	AG	AG	--	GG	AG	GG	AG	AG	GG	AG	AG
0.1	11	42	56	0	56	ref-3385	AACACCATCACCTTCCCTCCCGCCGGC	24	C	T	CC	CT	CT	CT	CT	CC	CC	CT	CC	CT	CT	--	CC	--	CC	--	CT	CC	--	CT	CT	CC	--	--	CC	--	CC	CT	CT	CT	CT	CT	CT	CT	CC	CT	CT	CT	CT
0.11	12	41	56	0	56	ref-3385	AACACCATCACCTTCCCTCCCGCCGGC	26	G	C	GG	CG	CG	CG	CG	GG	GG	CG	GG	CG	CG	--	GG	--	GG	--	CG	GG	--	CG	CG	GG	--	--	GG	--	--	CG	CG	CG	CG	CG	CG	CG	GG	CG	CG	CG	CG
0.09	10	15	84	0	84	ref-3387	TTAGCCCTTACTCAGTCTCCAATTGCT	6	C	T	CT	CT	CT	CT	CT	CT	CT	CC	CT	CT	CT	CT	CT	CT	CT	CT	CT	--	CT	--	CC	CC	CC	CT	CT	CT	CT	CT	CT	CT	--	CT	CT	CT	CT	CT	CT	CT	CT
0.02	2	2	105	1	105	ref-3387	TTAGCCCTTACTCAGTCTCCAATTGCT	21	A	G	AG	AG	AG	AG	AG	AG	AG	AG	AG	AG	AG	AG	AG	AG	AG	AG	AG	AG	AG	AG	AG	AG	AG	AG	AG	AG	AG	AG	AG	AG	AG	AG	AG	AG	AG	AG	AG	AG	AG
0.05	5	0	104	0	104	ref-3395	TCTCGTCAAACCGCAACTCCACCGTGG	8	A	G	AG	AG	--	--	AG	AG	--	AG	--	AG	AG	AG	AG	AG	AG	AG	AG	AG	AG	AG	AG	AG	AG	--	AG	AG	AG	AG	AG	AG	AG	AG	AG	AG	AG	AG	AG	AG	AG
0.05	5	0	104	0	104	ref-3395	TCTCGTCAAACCGCAACTCCACCGTGG	23	C	T	CT	CT	--	--	CT	CT	--	CT	--	CT	CT	CT	CT	CT	CT	CT	CT	CT	CT	CT	CT	CT	CT	--	CT	CT	CT	CT	CT	CT	CT	CT	CT	CT	CT	CT	CT	CT	CT
0.05	5	44	60	40	60	ref-3398	GAAACAACTACTCTTCCTCCTCCTCAC	2	A	G	AG	AG	AG	AG	AG	AG	AG	AG	GG	AG	AG	GG	GG	AG	AA	AG	AG	AG	GG	GG	AG	AG	AG	--	GG	GG	GG	AG	GG	AG	AG	AG	AG	AG	AG	AG	AG	GG	AG
0.06	7	55	47	0	47	ref-3412	TTCAAGAAAACCTTCTCTCCTTGAACA	12	C	T	CT	CC	CC	CC	CC	CC	CC	CC	CT	CT	CT	CC	CT	CT	CT	CC	CC	CT	CC	CC	CT	CC	--	CT	CC	CT	CT	CC	CC	CC	CC	CT	CT	CC	CC	CC	CC	CC	CC
0	0	2	107	2	107	ref-3417	CCCTTCTGAACCAAAACTCCAAGACTC	22	A	G	AG	AG	AG	AG	AG	AG	AG	AG	AG	AG	AG	AG	AG	AG	AG	AG	AG	AG	AG	AG	AG	AG	AG	AG	AG	AG	AG	AG	AG	AG	AG	AG	AG	AG	AG	AG	AG	AG	AG
0.06	6	33	70	0	70	ref-3417	CCCTTCTGAACCAAAACTCCAAGACTC	26	T	C	CT	TT	TT	CT	CT	CT	CT	TT	CT	CT	CT	CT	CT	CT	TT	TT	CT	TT	CT	TT	CT	TT	CT	CT	CT	CT	CT	CT	CT	CT	TT	CT	CT	CT	TT	CT	CT	CT	CT
0.06	7	5	97	0	97	ref-3422	AGAACCATCACTGCAGCTCCACCACAA	6	C	T	CT	CT	CT	CT	--	CT	CT	--	--	--	CT	CT	CT	CC	CT	CT	CT	CC	CT	CT	CT	CC	--	CT	--	CT	CT	CT	CT	CT	CT	CT	CT	CT	CT	CT	CT	CT	CT
0.13	14	62	33	0	33	ref-3427	ACCAACTCCACTCCTCCTCCATTTTCG	16	C	T	CT	CC	CC	CC	CT	--	CT	CC	CT	--	CT	CC	CC	CT	CT	--	CT	--	CC	CT	CT	CT	CC	CT	CC	CT	CC	CC	CC	CT	CC	CC	CC	CT	CC	CT	CC	CT	CT
0.04	4	23	82	0	82	ref-3427	ACCAACTCCACTCCTCCTCCATTTTCG	27	G	A	AG	AG	AG	AG	AG	AG	--	AG	AG	GG	AG	AG	AG	AG	AG	AG	--	GG	AG	AG	GG	AG	AG	GG	GG	AG	AG	AG	AG	GG	AG	AG	AG	GG	AG	AG	AG	AG	GG
0.06	6	25	78	0	78	ref-3431	AACTTTCTCACCTTCTCTCCCTCTCGA	1	A	C	AC	AA	AA	--	AA	AC	AC	AC	AC	AC	AC	AC	AA	--	AC	AC	AC	AC	AA	AA	AC	AA	AC	AC	AC	AA	AA	AC	AC	AC	AA	AA	--	AC	AC	AC	AC	AC	AA
0.01	1	105	3	0	3	ref-3431	AACTTTCTCACCTTCTCTCCCTCTCGA	3	C	T	CC	CT	CC	CC	CC	CC	CC	CC	CC	CC	CC	CC	CC	CC	CC	CC	CC	CC	CC	CC	CC	CC	CC	--	CT	CC	CC	CC	CC	CC	CC	CC	CC	CC	CC	CC	CC	CC	CC
0.08	9	48	52	0	52	ref-3431	AACTTTCTCACCTTCTCTCCCTCTCGA	21	C	T	CT	CC	CT	CC	CC	CT	CC	CC	CC	CC	CC	CT	CC	CC	CC	CC	CT	CT	CC	--	CT	CC	CC	CC	CT	CT	CT	CT	CT	CT	CC	CT	CT	CC	CT	--	CC	CC	CT
0.08	9	9	91	0	91	ref-3438	CCTATAAATACCTCATCTCCACCAATT	2	C	T	CT	CT	CT	CT	CT	CT	CT	CT	CT	CT	CT	CT	CT	CT	CT	CT	CT	CT	CT	CT	CT	CT	CT	CT	CT	CT	CT	CT	CT	CT	CT	CT	CT	CT	CT	CT	CT	CT	CT
0.03	3	1	105	0	105	ref-3438	CCTATAAATACCTCATCTCCACCAATT	12	C	A	AC	AC	AC	AC	AC	AC	AC	AC	AC	AC	AC	AC	AC	AC	AC	AC	AC	AC	AC	AC	AC	AC	AC	AC	AC	AC	AC	AC	AC	AC	AC	AC	AC	AC	AC	AC	AC	AC	AC
0.13	14	59	36	0	36	ref-3438	CCTATAAATACCTCATCTCCACCAATT	13	T	A,C	TT	AT	AT	AT	AT	AT	AT	--	AT	TT	--	TT	--	AT	AT	AT	TT	TT	TT	CT	TT	AT	AT	--	AT	TT	TT	TT	TT	TT	AT	TT	AT	AT	--	--	--	TT	TT
0.04	4	10	95	0	95	ref-3438	CCTATAAATACCTCATCTCCACCAATT	14	C	T	CT	CT	CT	CT	CT	CT	CT	CT	CT	CT	CT	CT	CT	CT	CT	CT	CT	CT	CT	CT	CT	CT	CT	CT	CT	CT	CT	CT	CT	CT	CT	CT	CT	CT	CT	CT	CT	CT	CT
0	0	1	108	0	108	ref-3438	CCTATAAATACCTCATCTCCACCAATT	26	T	A	AT	AT	AT	AT	AT	AT	AT	AT	AT	AT	AT	AT	AT	AT	AT	AT	AT	AT	AT	AT	AT	AT	AT	AT	AT	AT	AT	AT	AT	AT	AT	AT	AT	AT	AT	AT	AT	AT	AT
0.17	18	57	34	0	34	ref-3441	TTTCGAAGAACTTTTGCTCCCAAGACC	12	T	A	AT	TT	--	TT	TT	AT	--	TT	AT	TT	--	TT	TT	AT	AT	TT	TT	TT	TT	TT	--	TT	AT	AT	--	TT	TT	TT	--	AT	AT	AT	TT	TT	TT	AT	TT	AT	TT
0.11	12	63	34	0	34	ref-3441	TTTCGAAGAACTTTTGCTCCCAAGACC	27	C	T	CC	CT	CC	CC	CC	CC	CC	CT	CC	CT	CT	CT	CT	CC	CC	CT	CC	CC	CC	CC	CC	CC	CT	--	CT	--	CT	--	--	CC	CT	CC	CC	CC	CT	CT	CC	CT	--
0.06	7	29	73	1	73	ref-3444	CGCCTCGTGACTCCTCCTCCGCTGCCC	14	C	T	CT	CT	CC	CT	CT	CT	TT	CT	CT	CT	CC	CT	CT	CT	CT	--	CT	--	--	CT	--	CC	CC	CT	CC	--	CT	CT	CT	CT	CT	CT	CC	CT	CT	CT	CC	CT	CC
0.01	1	18	90	0	90	ref-3446	CATGCCATCACCAATACTCCCCCTTCC	3	T	C	CT	CT	CT	TT	TT	CT	CT	CT	TT	CT	CT	CT	CT	CT	CT	TT	TT	TT	TT	CT	--	CT	CT	CT	CT	CT	TT	CT	CT	TT	CT	CT	CT	TT	CT	CT	CT	CT	CT
0	0	0	109	0	109	ref-3446	CATGCCATCACCAATACTCCCCCTTCC	13	A	C	AC	AC	AC	AC	AC	AC	AC	AC	AC	AC	AC	AC	AC	AC	AC	AC	AC	AC	AC	AC	AC	AC	AC	AC	AC	AC	AC	AC	AC	AC	AC	AC	AC	AC	AC	AC	AC	AC	AC
0	0	0	109	0	109	ref-3446	CATGCCATCACCAATACTCCCCCTTCC	22	C	T	CT	CT	CT	CT	CT	CT	CT	CT	CT	CT	CT	CT	CT	CT	CT	CT	CT	CT	CT	CT	CT	CT	CT	CT	CT	CT	CT	CT	CT	CT	CT	CT	CT	CT	CT	CT	CT	CT	CT
0.02	2	0	107	0	107	ref-3448	CGCCTCCCCACCCTCGCTCCAACCACA	1	C	A,T	AC	AC	--	AC	AC	CT	AC	AC	AC	AC	AC	AC	AC	AC	AC	AC	AC	AC	AC	AC	AC	AC	AC	AC	AC	AC	AC	AC	AC	AC	AC	CT	CT	AC	--	AC	AC	AC	AC
0.04	4	5	100	0	100	ref-3448	CGCCTCCCCACCCTCGCTCCAACCACA	3	C	T	CT	CT	CT	CT	CT	CT	CT	CT	CT	CT	CT	CT	CT	CT	CT	CT	CT	CT	CT	CT	CT	CT	CT	CT	CT	CT	CC	CT	CT	CT	CT	CT	CT	CT	CT	CT	CT	CT	CT
0.06	7	82	20	0	20	ref-3448	CGCCTCCCCACCCTCGCTCCAACCACA	7	C	T	CC	CT	CC	CC	CC	CT	CC	--	CC	CC	CT	--	CC	CC	CC	--	CC	CC	CC	CC	CC	CC	CC	CC	CC	CC	CC	CC	CC	--	CT	CC	CT	CC	CC	CC	--	CC	CT
0.07	8	59	42	0	42	ref-3448	CGCCTCCCCACCCTCGCTCCAACCACA	9	C	T	CT	CT	CC	CT	CT	CC	CT	CC	CC	CT	CT	CC	CC	CT	--	CC	CC	CT	CT	CC	--	CC	CC	CC	CC	CT	CC	CT	CC	CC	CT	CT	CT	CC	CC	CC	CT	CT	CC
0.06	7	82	20	0	20	ref-3448	CGCCTCCCCACCCTCGCTCCAACCACA	13	C	A	CC	AC	CC	CC	CC	AC	CC	--	CC	CC	AC	--	CC	CC	CC	--	CC	CC	CC	CC	CC	CC	CC	CC	CC	CC	CC	CC	CC	--	AC	CC	AC	CC	CC	CC	--	CC	AC
0.02	2	2	105	0	105	ref-3448	CGCCTCCCCACCCTCGCTCCAACCACA	16	G	A	AG	AG	--	AG	AG	AG	AG	AG	AG	AG	AG	AG	AG	AG	AG	AG	AG	AG	AG	AG	AG	AG	AG	AG	AG	AG	AG	AG	AG	AG	AG	AG	AG	AG	AG	AG	AG	AG	AG
0.07	8	16	85	0	85	ref-3448	CGCCTCCCCACCCTCGCTCCAACCACA	27	A	C	AC	AC	AC	AC	AA	AC	AC	AA	--	--	AA	AC	AC	AA	AC	AA	--	AA	AA	AC	--	AA	AC	AC	AC	AA	AC	AC	AC	AC	AC	AC	AC	AC	AC	AC	AC	AA	AC
0.02	2	1	106	0	106	ref-3450	GCCATCGCCACCGCTACTCCAACCGTC	15	T	A	AT	AT	AT	AT	AT	AT	AT	AT	AT	AT	--	AT	AT	--	AT	TT	AT	AT	AT	AT	AT	AT	AT	AT	AT	AT	AT	AT	AT	AT	AT	AT	AT	AT	AT	AT	AT	AT	AT
0.08	9	42	58	0	58	ref-3451	GGAAACAAAACTCGTCCTCCGAGTTTC	3	A	C	AC	AA	AA	AC	AC	AC	AA	AC	AC	AC	AA	AC	AA	AC	AC	AC	AA	AC	--	AC	AC	AC	AC	--	AC	AC	AC	--	AC	AA	AA	AC	AA	--	AA	AA	AA	AA	AC
0.08	9	40	60	1	60	ref-3451	GGAAACAAAACTCGTCCTCCGAGTTTC	25	T	G	GT	TT	TT	GT	GT	GT	TT	GT	GT	GT	TT	GT	TT	GT	GT	GT	TT	GT	--	GG	GT	GT	GT	--	GT	--	GT	--	GT	TT	TT	GT	TT	--	TT	TT	TT	TT	GT
0.11	12	41	56	0	56	ref-3451	GGAAACAAAACTCGTCCTCCGAGTTTC	26	T	A	AT	TT	TT	AT	AT	AT	TT	AT	AT	AT	TT	AT	TT	AT	--	AT	TT	AT	--	AT	AT	AT	AT	TT	AT	--	AT	TT	AT	TT	TT	AT	TT	--	TT	TT	TT	TT	AT
0.02	2	2	105	0	105	ref-3456	ATAAAAGGTACATCTTCTCCTCAAAAA	7	G	T	GT	GT	GT	GT	GT	GT	GT	GT	GT	GT	GT	GT	GT	GT	GT	GT	GT	GT	GT	GT	GT	GT	GT	GT	GT	GT	GT	GT	GT	GT	GT	GT	GT	GT	GT	GT	GT	--	GT
0.05	5	1	103	0	103	ref-3456	ATAAAAGGTACATCTTCTCCTCAAAAA	22	C	A	AC	AC	AC	AC	AC	AC	AC	AC	AC	AC	AC	AC	AC	AC	AC	AC	AC	AC	AC	AC	AC	AC	AC	AC	AC	AC	AC	AC	AC	AC	AC	AC	--	AC	--	AC	AC	AC	AC
0.02	2	2	105	0	105	ref-3456	ATAAAAGGTACATCTTCTCCTCAAAAA	23	A	G	AG	AG	AG	AG	AG	AG	AG	AG	AG	AG	AG	AG	AG	AG	AG	AG	AG	AG	AG	AG	AG	AG	AG	AG	AG	AG	AG	AG	AG	AG	AG	AG	AG	AG	AG	AG	AG	--	AG
0.17	19	13	77	0	77	ref-3456	ATAAAAGGTACATCTTCTCCTCAAAAA	25	A	G	AG	AG	AG	AG	AG	AG	AA	AG	--	AG	AG	AG	AG	--	AG	AG	AG	AG	AG	AG	AG	--	--	AG	AG	AG	AG	AG	AG	AG	AG	AG	AA	AA	--	AA	AG	AG	AG
0.02	2	9	98	0	98	ref-3459	AGATTAACGACTGTCACTCCAGTTAAT	16	A	G	AA	AG	AG	AG	AG	AG	AG	AG	AG	AG	AG	AG	AG	AG	AA	AG	AG	AG	AG	AG	AG	AG	AG	AG	AG	AG	AG	AG	AG	AG	AG	AG	AG	AG	AG	AG	AG	AG	AG
0.06	6	10	93	0	93	ref-3463	CCTATCCTCACTTGGGCTCCATATGGA	2	C	A	AC	AC	AC	AC	AC	AC	AC	AC	--	AC	--	--	AC	AC	AC	AC	AC	AC	AC	AC	AC	AC	AC	AC	AC	--	AC	AC	AC	AC	AC	AC	AC	AC	AC	CC	AC	AC	AC
0.05	5	70	34	0	34	ref-3463	CCTATCCTCACTTGGGCTCCATATGGA	9	C	T	CT	CT	CT	CT	CT	CT	CT	CC	CC	CC	--	CC	CC	CT	CC	CC	CT	CT	CC	CC	CT	CT	CC	CC	CC	CC	--	CC	--	CT	CC	CC	CT	CC	CC	CC	CT	CC	CC
0	0	48	61	0	61	ref-3464	TACAAGCCCACAGTCACTCCCTTTTAA	24	T	A	TT	AT	TT	AT	AT	AT	AT	AT	AT	AT	AT	AT	AT	TT	AT	AT	AT	AT	TT	AT	TT	TT	TT	TT	TT	TT	AT	AT	AT	AT	AT	TT	TT	AT	TT	AT	TT	TT	TT
0.14	15	54	40	1	40	ref-3479	ACTCTCTCTACACCTTCTCCCTCTCGA	14	C	A	AC	CC	CC	AC	AC	AC	CC	CC	AC	AC	CC	--	--	CC	--	--	AC	AC	CC	CC	CC	--	--	AC	AC	CC	CC	AC	CC	CC	CC	CC	CC	AC	--	CC	CC	CC	CC
0.06	7	9	93	0	93	ref-3484	TATTAATCCACAATGCCTCCTCCAGCT	1	T	G	TT	GT	GT	TT	TT	--	GT	TT	TT	GT	GT	GT	GT	TT	TT	--	--	TT	GT	GT	GT	--	GT	GT	GT	--	GT	GT	GT	GT	GT	GT	GT	GT	GT	GT	GT	GT	GT
0.06	6	9	94	0	94	ref-3484	TATTAATCCACAATGCCTCCTCCAGCT	9	C	A	CC	AC	AC	CC	CC	AC	AC	CC	CC	AC	AC	AC	AC	CC	CC	--	--	CC	AC	AC	AC	--	AC	AC	AC	--	AC	AC	AC	AC	AC	AC	AC	AC	AC	AC	AC	AC	AC
0.04	4	11	94	0	94	ref-3484	TATTAATCCACAATGCCTCCTCCAGCT	24	A	G	AG	AG	AG	AG	AG	AG	AG	AG	AG	AG	AG	AG	AG	AG	AG	AG	AG	AG	AG	AG	AG	AG	AG	AG	AG	AG	AG	AG	AG	AA	--	AG	AG	AG	AG	AG	AG	AG	AG
0.04	4	34	71	0	71	ref-3484	TATTAATCCACAATGCCTCCTCCAGCT	25	G	A	AG	AG	AG	AG	AG	AG	AG	AG	AG	AG	AG	AG	AG	AG	GG	AG	GG	AG	GG	AG	AG	AG	GG	AG	AG	--	GG	AG	AG	AG	GG	AG	AG	GG	GG	AG	GG	AG	GG
0	0	2	107	0	107	ref-3488	CAAAGAGCAACGCACTCTCCATTGCTC	8	C	G	CC	CG	CG	CG	CG	CG	CG	CG	CG	CG	CG	CG	CG	CG	CG	CG	CG	CG	CG	CG	CG	CG	CG	CG	CG	CG	CG	CG	CG	CG	CG	CG	CG	CG	CG	CG	CG	CG	CG
0.13	14	58	37	0	37	ref-3494	CATGGCTTCACGTTTTCTCCCGTGCTT	21	C	T	CT	CC	CC	CT	CT	CT	--	CT	CT	--	CT	CT	CC	--	--	--	--	CT	--	CC	--	CT	--	--	CC	--	CC	CC	CT	--	CC	CC	CT	CT	CC	CC	CC	CC	CC
0.09	10	45	54	42	54	ref-3499	TCTCTTTTCACTCTCACTCCCACGTTC	23	C	T	CT	CT	--	CC	CT	CT	CT	TT	CT	CT	TT	TT	TT	TT	TT	--	--	CT	CT	CT	TT	--	CC	--	CT	--	CT	TT	CT	TT	CT	CT	CT	TT	CT	CT	CT	CT	CT
0.14	15	31	63	0	63	ref-3502	ATTCGCCGAACTGCTCCTCCATCAGCT	25	G	A	AG	AG	GG	--	AG	AG	AG	AG	AG	AG	AG	AG	AG	AG	AG	AG	AG	AG	GG	GG	GG	GG	AG	--	AG	AG	GG	AG	AG	--	AG	--	GG	AG	AG	GG	GG	GG	--
0.01	1	3	105	0	105	ref-3515	TCAGCTGGAACCTTGTCTCCCAGCTCT	9	A	G	AG	AG	AG	AG	AG	AG	AG	--	AG	AG	AG	AG	AG	AG	AG	AG	AA	AG	AG	AG	AG	AA	AG	AA	AG	AG	AG	AG	AG	AG	AG	AG	AG	AG	AG	AG	AG	AG	AG
0.01	1	53	55	53	55	ref-3519	GATTCGTCAACTAGGCCTCCATGGCTG	21	A	G	AG	AG	AG	AG	AG	GG	GG	GG	GG	GG	AG	AG	GG	AG	GG	GG	GG	GG	AG	AG	GG	AG	AG	GG	AG	AG	AG	AG	AG	GG	AG	GG	AG	AG	GG	AG	GG	GG	AG
0.08	9	52	48	0	48	ref-3520	CCTCCCAAAACCCAAACTCCAACGTCT	25	T	C	TT	CT	TT	CT	--	CT	TT	CT	CT	CT	TT	CT	TT	TT	TT	TT	TT	CT	CT	CT	TT	CT	CT	CT	TT	--	TT	TT	TT	CT	CT	TT	TT	TT	CT	TT	CT	CT	TT
0.09	10	51	48	0	48	ref-3520	CCTCCCAAAACCCAAACTCCAACGTCT	27	T	C	TT	CT	TT	CT	--	CT	TT	CT	CT	CT	TT	CT	TT	TT	TT	TT	TT	CT	CT	CT	TT	CT	CT	CT	TT	--	TT	TT	TT	CT	CT	TT	TT	TT	CT	TT	CT	CT	TT
0.03	3	38	68	0	68	ref-3521	CCTAGCACCACACGTTCTCCTTGGATC	15	T	C	TT	CT	CT	CT	CT	TT	CT	CT	TT	TT	CT	CT	CT	CT	CT	TT	CT	TT	CT	TT	TT	CT	CT	TT	TT	CT	CT	CT	CT	TT	CT	CT	TT	CT	CT	CT	CT	CT	TT
0.04	4	33	72	0	72	ref-3524	TCATTGGAAACTTGTTCTCCCCATCTA	7	G	C	CG	CG	CG	CG	CG	CG	CG	GG	GG	GG	CG	CG	GG	GG	CG	CG	GG	CG	GG	GG	CG	CG	--	CG	--	GG	CG	GG	CG	GG	CG	GG	CG	GG	CG	GG	CG	CG	CG
0	0	0	109	0	109	ref-3533	CCTAAAGTCACGTGATCTCCTCCAGAG	12	G	A	AG	AG	AG	AG	AG	AG	AG	AG	AG	AG	AG	AG	AG	AG	AG	AG	AG	AG	AG	AG	AG	AG	AG	AG	AG	AG	AG	AG	AG	AG	AG	AG	AG	AG	AG	AG	AG	AG	AG
0	0	0	109	0	109	ref-3533	CCTAAAGTCACGTGATCTCCTCCAGAG	24	A	G	AG	AG	AG	AG	AG	AG	AG	AG	AG	AG	AG	AG	AG	AG	AG	AG	AG	AG	AG	AG	AG	AG	AG	AG	AG	AG	AG	AG	AG	AG	AG	AG	AG	AG	AG	AG	AG	AG	AG
0.03	3	55	51	0	51	ref-3547	ACATCTAAAACCTGTCCTCCAAGCCAA	2	C	A	AC	CC	AC	AC	AC	AC	CC	CC	CC	CC	CC	CC	AC	CC	CC	AC	AC	AC	AC	AC	CC	AC	CC	CC	AC	CC	AC	AC	AC	CC	CC	AC	CC	AC	CC	CC	CC	CC	AC
0	0	0	109	0	109	ref-3548	AGTTCAAACACTTTCACTCCCAAGTTA	21	C	A	AC	AC	AC	AC	AC	AC	AC	AC	AC	AC	AC	AC	AC	AC	AC	AC	AC	AC	AC	AC	AC	AC	AC	AC	AC	AC	AC	AC	AC	AC	AC	AC	AC	AC	AC	AC	AC	AC	AC
0	0	0	109	0	109	ref-3548	AGTTCAAACACTTTCACTCCCAAGTTA	22	A	G	AG	AG	AG	AG	AG	AG	AG	AG	AG	AG	AG	AG	AG	AG	AG	AG	AG	AG	AG	AG	AG	AG	AG	AG	AG	AG	AG	AG	AG	AG	AG	AG	AG	AG	AG	AG	AG	AG	AG
0.1	11	49	49	0	49	ref-3553	AATTCCGGAACATCTTCTCCTTTTCCG	27	G	T	GT	GG	GT	--	GT	GT	GG	GG	GT	GG	GT	GG	GG	GT	GG	GT	GG	GT	GG	GT	GG	GT	GT	GT	GT	GG	GG	GT	GT	GT	GG	GT	GG	GT	GG	GT	GG	GG	GG
0	0	1	108	0	108	ref-3555	AGGCCTTCCACCAACACTCCATCCTTA	27	A	G	AG	AG	AG	AG	AG	AG	AG	AG	AG	AG	AG	AG	AG	AG	AG	AG	AG	AG	AG	AG	AG	AG	AG	AG	AG	AG	AG	AG	AG	AG	AG	AG	AG	AG	AG	AG	AG	AG	AG
0	0	0	109	0	109	ref-3564	CAACTTTTGACTGCTTCTCCTGCATTC	5	T	G	GT	GT	GT	GT	GT	GT	GT	GT	GT	GT	GT	GT	GT	GT	GT	GT	GT	GT	GT	GT	GT	GT	GT	GT	GT	GT	GT	GT	GT	GT	GT	GT	GT	GT	GT	GT	GT	GT	GT
0.07	8	49	52	0	52	ref-3565	GGATTAATAACTTCTTCTCCTTTATAT	7	A	G	AA	AG	--	--	AA	AA	AG	AG	AG	AA	AG	AG	AA	AG	AA	AG	--	AA	AA	AA	AA	AG	AG	AG	AA	AG	AG	AA	AA	AA	AG	AG	AG	AG	AA	AG	AA	AG	AA
0.01	1	0	108	0	108	ref-3566	GAGCCATCAACAACATCTCCTCTTTTG	1	G	A	AG	AG	AG	AG	AG	AG	AG	AG	AG	AG	AG	AG	AG	AG	AG	AG	AG	AG	AG	AG	AG	AG	AG	AG	AG	AG	AG	AG	AG	AG	AG	AG	AG	AG	AG	AG	AG	AG	AG
0.01	1	2	106	0	106	ref-3566	GAGCCATCAACAACATCTCCTCTTTTG	2	A	C	AC	AC	AC	AC	AC	AC	AC	AC	AC	AC	AC	AC	AC	AC	AC	AC	AC	AC	AC	AC	AC	AC	AC	AC	AC	AC	AC	AC	AC	AC	AC	AC	AC	AC	AC	AC	AC	AC	AC
0.09	10	31	68	0	68	ref-3566	GAGCCATCAACAACATCTCCTCTTTTG	13	A	G	AG	AG	AG	AG	--	AG	AG	AG	AG	AG	AA	--	AG	AG	--	AA	AG	AG	AG	AG	AG	AA	AG	AG	AG	AG	AG	--	AA	AG	AA	AG	AG	AG	AG	AA	AG	AG	AG
0	0	0	109	0	109	ref-3566	GAGCCATCAACAACATCTCCTCTTTTG	23	T	A	AT	AT	AT	AT	AT	AT	AT	AT	AT	AT	AT	AT	AT	AT	AT	AT	AT	AT	AT	AT	AT	AT	AT	AT	AT	AT	AT	AT	AT	AT	AT	AT	AT	AT	AT	AT	AT	AT	AT
0.03	3	45	61	0	61	ref-3566	GAGCCATCAACAACATCTCCTCTTTTG	27	G	A	AG	GG	GG	GG	GG	AG	AG	AG	AG	GG	GG	GG	GG	GG	AG	GG	AG	GG	GG	AG	GG	--	GG	GG	AG	GG	GG	AG	AG	--	GG	AG	GG	GG	AG	AG	AG	AG	AG
0.02	2	1	106	0	106	ref-3568	CATACCGGAACTTTGGCTCCACGGGAT	12	T	C	CT	CT	CT	CT	CT	CT	CT	CT	CT	CT	--	CT	CT	CT	CT	CT	CT	CT	--	CT	CT	CT	CT	CT	CT	CT	CT	CT	CT	CT	CT	CT	CT	CT	CT	CT	CT	CT	CT
0.02	2	1	106	0	106	ref-3568	CATACCGGAACTTTGGCTCCACGGGAT	22	C	T	CT	CT	CT	CT	CT	CT	CT	CT	CT	CT	--	CT	CT	CT	CT	CT	CT	CT	--	CT	CT	CT	CT	CT	CT	CT	CT	CT	CT	CT	CT	CT	CT	CT	CT	CT	CT	CT	CT
0.01	1	0	108	0	108	ref-3577	GCTAGTCCTACCACTGCTCCAGGTGTT	12	C	A	AC	AC	AC	AC	AC	AC	AC	AC	AC	AC	AC	AC	AC	AC	AC	AC	AC	AC	AC	AC	AC	AC	AC	AC	AC	AC	AC	AC	AC	AC	AC	AC	AC	AC	AC	AC	AC	AC	AC
0.01	1	54	54	0	54	ref-3584	CATTGAAACACTTGTGCTCCTCTCTCT	23	T	C	CT	TT	TT	TT	TT	CT	CT	CT	TT	TT	CT	CT	CT	TT	TT	TT	TT	TT	CT	CT	TT	TT	TT	CT	CT	CT	TT	CT	TT	TT	TT	CT	CT	CT	CT	--	CT	CT	CT
0	0	48	61	0	61	ref-3602	ACACTGGAAACTTCCACTCCTTGAATA	8	A	G	AA	AG	AG	AG	AG	AA	AA	AA	AA	AA	AG	AG	AG	AG	AG	AA	AA	AA	AG	AA	AG	AA	AG	AG	AG	AG	AG	AA	AG	AA	AG	AG	AG	AG	AG	AG	AA	AA	AA
0.03	3	93	13	0	13	ref-3605	AATTTACTTACAGTTGCTCCTTCTCCA	3	T	A	AT	AT	TT	TT	TT	TT	AT	TT	TT	TT	TT	TT	TT	AT	TT	TT	AT	AT	AT	TT	TT	--	AT	TT	TT	TT	TT	TT	TT	TT	TT	TT	TT	TT	TT	TT	TT	TT	TT
0	0	0	109	0	109	ref-3605	AATTTACTTACAGTTGCTCCTTCTCCA	15	T	A	AT	AT	AT	AT	AT	AT	AT	AT	AT	AT	AT	AT	AT	AT	AT	AT	AT	AT	AT	AT	AT	AT	AT	AT	AT	AT	AT	AT	AT	AT	AT	AT	AT	AT	AT	AT	AT	AT	AT
0.13	14	54	41	0	41	ref-3619	TAAAAAACAACGTTTCCTCCTCTATGT	7	A	T	AA	AT	AA	AT	AT	AT	AA	AT	AT	AT	AA	AT	AA	AA	AA	AA	AA	AT	AT	AT	AA	AT	AT	AT	AT	AA	AA	AA	AA	AT	AT	AA	AA	AA	--	AA	AT	--	AA
0.08	9	34	66	0	66	ref-3621	TGTAAGCCTACTACAACTCCATGTAAA	3	T	C	CT	CT	CT	CT	CT	TT	CT	CT	CT	CT	CT	TT	CT	CT	CT	CT	CT	CT	CT	CT	CT	CT	CT	CT	CT	CT	CT	--	CT	CT	TT	TT	CT	TT	CT	TT	--	CT	TT
0.08	9	2	98	0	98	ref-3621	TGTAAGCCTACTACAACTCCATGTAAA	6	G	A	AG	AG	AG	AG	AG	AG	AG	AG	AG	AG	AG	AG	AG	AG	AG	AG	AG	AG	AG	AG	--	AG	AG	AG	AG	AG	AG	AG	AG	AG	AG	--	--	AG	AG	AG	--	AG	AG
0.06	6	5	98	0	98	ref-3621	TGTAAGCCTACTACAACTCCATGTAAA	7	C	G	CG	CG	CG	CG	CG	CG	--	CG	CG	CG	CG	CG	CG	CG	CG	CG	CG	CG	CG	--	CG	CG	CG	CG	CG	CG	CG	CG	CG	CG	CG	CG	CG	CG	CC	CG	CG	CG	CG
0.07	8	3	98	0	98	ref-3621	TGTAAGCCTACTACAACTCCATGTAAA	12	T	A	AT	AT	AT	AT	AT	AT	AT	AT	AT	AT	AT	AT	AT	AT	AT	AT	AT	AT	AT	AT	--	AT	AT	AT	AT	AT	AT	AT	AT	AT	AT	--	--	AT	AT	AT	--	AT	AT
0.07	8	35	66	0	66	ref-3621	TGTAAGCCTACTACAACTCCATGTAAA	13	A	G	AG	AG	AG	AG	AG	AA	AG	AG	AG	AG	AG	AA	AG	AG	AG	AG	AG	AG	AG	AG	AG	AG	AG	AG	AG	AG	AG	AA	AG	AG	AA	AA	AG	AA	AG	AA	--	AG	AA
0.08	9	13	87	0	87	ref-3622	AGTGCTTTGACGTCAGCTCCTTCTTCT	16	G	A	AG	AG	AG	AG	AG	AG	AG	AG	AG	AG	AG	AG	AG	--	AG	AG	AG	AG	GG	--	AG	AG	AG	AG	AG	AG	AG	AG	GG	AG	AG	AG	GG	AG	AG	AG	AG	--	--
0.02	2	61	46	0	46	ref-3622	AGTGCTTTGACGTCAGCTCCTTCTTCT	26	C	A	AC	CC	CC	CC	CC	AC	CC	CC	AC	CC	CC	CC	CC	CC	AC	AC	CC	CC	CC	AC	CC	CC	CC	CC	CC	AC	AC	AC	AC	CC	CC	AC	AC	CC	CC	CC	AC	CC	CC
0.09	10	45	54	0	54	ref-3626	ACATGTACAACTCCCGCTCCCAGTATC	22	A	C	AA	AC	AA	--	AC	AA	--	AC	AA	AC	AA	AA	AC	--	AC	--	--	AA	AA	--	AC	AA	AA	--	AA	--	AA	AA	AC	--	AC	AA	AC	AC	AA	--	AC	AC	AA
0.13	14	1	94	0	94	ref-3628	ACACCCCCTACCCCCTCTCCTTCTCCT	1	A	C,G	AG	AG	AG	AG	--	--	AG	AG	--	--	AG	--	AA	AC	AG	AC	AG	--	--	AG	--	--	--	--	--	--	AG	AG	AG	AG	AG	AG	AG	AG	AG	AG	AG	AG	AG
0.12	13	0	96	0	96	ref-3628	ACACCCCCTACCCCCTCTCCTTCTCCT	2	C	A,G	CG	CG	CG	CG	CG	--	CG	CG	--	--	CG	--	CG	CG	CG	CG	CG	--	--	CG	--	--	--	--	--	--	CG	CG	CG	CG	CG	CG	CG	CG	CG	CG	CG	CG	CG
0.14	15	43	51	0	51	ref-3628	ACACCCCCTACCCCCTCTCCTTCTCCT	7	C	T	CC	CT	CC	CC	CC	CC	CC	CC	--	CC	CT	--	CT	--	--	--	--	--	--	CC	--	--	--	--	--	--	CT	CC	CT	CC	CT	CT	CT	CC	CT	CC	CT	CT	CT
0	0	0	109	0	109	ref-3631	CGTGATGACACAAATTCTCCTTTAGTC	2	G	A	AG	AG	AG	AG	AG	AG	AG	AG	AG	AG	AG	AG	AG	AG	AG	AG	AG	AG	AG	AG	AG	AG	AG	AG	AG	AG	AG	AG	AG	AG	AG	AG	AG	AG	AG	AG	AG	AG	AG
0	0	0	109	0	109	ref-3631	CGTGATGACACAAATTCTCCTTTAGTC	12	A	C	AC	AC	AC	AC	AC	AC	AC	AC	AC	AC	AC	AC	AC	AC	AC	AC	AC	AC	AC	AC	AC	AC	AC	AC	AC	AC	AC	AC	AC	AC	AC	AC	AC	AC	AC	AC	AC	AC	AC
0.18	20	21	68	0	68	ref-3632	CACCTTTGAACATGTGCTCCAGAACAA	3	C	T	CT	CT	CT	CT	--	CT	--	CT	CT	CT	CT	CC	CC	CT	--	CT	CC	CT	CT	--	--	CT	--	CT	--	--	CT	CT	CC	CT	CC	CT	CT	CT	CT	CT	--	CC	CT
0.08	9	7	93	0	93	ref-3632	CACCTTTGAACATGTGCTCCAGAACAA	21	A	G	AG	AG	AG	AG	AG	AG	--	AG	AG	AG	AG	AA	AG	AG	--	AG	AG	AG	AG	--	AG	AG	--	AG	AG	--	AG	AG	AA	AG	AG	AG	AG	AG	AG	AG	AG	AG	AG
0.04	4	0	105	0	105	ref-3632	CACCTTTGAACATGTGCTCCAGAACAA	22	G	A	AG	AG	AG	AG	AG	AG	AG	AG	AG	AG	AG	AG	AG	AG	--	AG	AG	AG	--	AG	AG	AG	AG	--	AG	--	AG	AG	AG	AG	AG	AG	AG	AG	AG	AG	AG	AG	AG
0.08	9	58	42	2	42	ref-3659	CTATCTGAAACGTGTTCTCCCTACTAA	24	C	T	CT	CC	CC	CC	CC	CT	CC	CT	CT	CC	CC	CC	--	CC	--	--	--	CC	CC	TT	CC	CC	--	--	CC	CT	CT	CT	CT	CC	CC	CT	CT	CC	CC	CC	CT	CC	CC
0.1	11	50	48	31	48	ref-3659	CTATCTGAAACGTGTTCTCCCTACTAA	27	A	T	AT	AT	AT	AT	AT	AT	--	TT	AT	AA	AT	AT	--	AT	--	--	--	AA	AT	TT	AA	AT	--	--	AA	TT	TT	TT	TT	AA	AT	TT	AT	--	AT	AT	TT	AT	AA
0.06	7	45	57	43	57	ref-3660	CTCAGTGTCACTTCTTCTCCTCCGGTG	15	T	C	CT	CT	CT	CC	--	--	CC	--	CT	CT	CT	CT	CT	CC	--	CT	CT	CC	--	--	CT	CT	TT	TT	CC	CC	CC	CT	CC	CC	CT	CC	CC	CT	CT	CC	CC	CT	CC
0.11	12	50	47	0	47	ref-3662	TTGTCCGTGACTGCCTCTCCACACTCA	7	G	A	GG	AG	AG	--	GG	GG	AG	AG	--	--	--	--	AG	GG	--	--	--	GG	GG	AG	--	GG	--	--	--	GG	GG	GG	AG	GG	AG	GG	GG	AG	GG	AG	GG	GG	AG
0.04	4	0	105	0	105	ref-3665	CCAATTTGTACCTCTCCTCCTTCGGCA	5	T	C	CT	CT	CT	--	CT	CT	CT	CT	CT	CT	--	CT	CT	CT	--	CT	CT	CT	CT	CT	CT	CT	CT	CT	CT	--	CT	CT	CT	CT	CT	CT	CT	CT	CT	CT	CT	CT	CT
0.02	2	52	55	1	55	ref-3666	TCTCTTGAGACATCATCTCCAGATATT	23	A	T	AT	AA	AA	AT	AT	AT	AT	AA	AT	AT	AA	AT	AT	AA	AT	AT	AT	AT	AA	AA	AA	AA	AT	AT	AT	AA	AA	AT	AA	AA	AA	AA	AA	AT	AT	AA	AA	AA	AA
0.02	2	63	44	0	44	ref-3668	AATTCACAAACCTCTGCTCCAGAGGAC	14	C	G	CG	CC	CC	CC	CC	CC	CC	CC	CG	CC	CC	--	CG	CC	CC	CC	CC	CC	CG	CC	CC	CC	CC	CC	CC	CG	CG	CC	CC	CC	CC	CC	CC	CC	CC	CC	CC	CG	CG
0.01	1	43	65	42	65	ref-3668	AATTCACAAACCTCTGCTCCAGAGGAC	22	G	A	AG	AG	AG	AG	AG	AG	AG	AG	AA	AG	AG	AA	AA	AG	AG	AG	GG	AG	AA	AG	AG	AG	AG	AG	AG	AA	AA	AG	AG	AG	AG	AG	AG	AG	AG	AG	AG	AA	AA
0.12	13	2	94	0	94	ref-3671	TCTCCCATTACCAACCCTCCAACACAT	24	A	G	AG	AG	AG	AG	AG	AG	AG	AG	AG	AG	AG	AG	AG	AG	--	--	AG	AA	AA	--	AG	AG	AG	AG	AG	AG	--	AG	--	AG	AG	AG	AG	AG	AG	AG	AG	AG	AG
0.15	16	15	78	0	78	ref-3680	ATCAACTTAACAAGTTCTCCTCACCTG	13	A	G	AA	AG	AG	AG	--	AG	AG	AG	AG	AG	AG	AG	AG	AG	--	AA	AG	AG	AG	AG	AG	AG	AG	--	AG	--	AG	AG	AG	AG	--	AG	AG	AG	AG	AG	AG	--	--
0.09	10	2	97	1	97	ref-3680	ATCAACTTAACAAGTTCTCCTCACCTG	15	T	A	AT	AT	AT	AT	AT	AT	AT	AT	AT	AT	AT	AT	AT	AT	AT	AT	AT	AT	AT	AT	AT	AT	AT	AT	AT	--	AT	AT	AT	AT	AT	AT	AT	AT	AT	AT	AT	--	--
0.05	5	42	62	0	62	ref-3685	GCCGGTCACACACAGACTCCGCCCCCG	22	C	T	CT	CC	CT	CT	CT	CC	CT	CT	CC	CC	CT	--	CC	CT	CT	--	CC	CT	CT	CC	CC	CT	CC	CT	CC	CT	CC	CC	--	CT	CC	CC	CT	CC	CT	CT	CC	CT	CT
0.08	9	49	51	0	51	ref-3689	ACTGGACCCACTATCTCTCCTTTTCTT	3	T	G	GT	GT	GT	GT	GT	TT	TT	TT	TT	GT	GT	--	GT	TT	TT	GT	GT	TT	TT	--	--	--	--	--	GT	--	TT	GT	TT	GT	GT	TT	TT	GT	GT	GT	TT	GT	GT
0.05	5	33	71	0	71	ref-3696	TAAAACTCGACGAAACCTCCACGATCA	8	C	T	CT	CC	CT	CT	CT	CC	CT	CT	CT	CT	CT	CT	CT	CT	CC	CT	CT	CT	CT	CT	CT	CT	CC	CT	CT	CT	CT	CT	CT	CT	CC	CC	--	CT	CT	CC	CC	CT	CC
0.05	5	8	96	0	96	ref-3696	TAAAACTCGACGAAACCTCCACGATCA	16	C	T	CC	CT	CT	CT	CT	CT	CT	CT	CT	CT	CT	CT	CT	CT	CT	CT	CC	CT	CT	CT	CT	CT	CT	CT	CT	CC	CT	CT	CT	CT	CT	CT	CC	CT	CT	CT	CT	CT	CT
0.03	3	7	99	0	99	ref-3696	TAAAACTCGACGAAACCTCCACGATCA	21	A	G	AG	AG	AA	AG	AG	AG	AG	AG	AA	AA	AG	--	AG	--	AG	AG	AG	AG	AA	AG	AG	AG	AG	AG	AG	AG	AG	AG	AG	AG	AG	AG	AG	AG	AG	AG	AG	AG	AG
0.04	4	14	91	0	91	ref-3703	TTTCAGGAGACATCAGCTCCTATGGAT	1	T	C	CT	CT	CT	CT	CT	TT	CT	CT	TT	CT	TT	CT	CT	CT	CT	CT	CT	TT	CT	CT	CT	--	--	CT	CT	CT	CT	CT	CT	CT	TT	CT	CT	CT	CT	CT	TT	CT	CT
0.04	4	11	94	0	94	ref-3703	TTTCAGGAGACATCAGCTCCTATGGAT	4	C	T	CT	CT	CT	CT	CT	CT	CT	CT	CT	CT	CT	CT	CT	CT	CC	CT	CT	CT	CT	CT	CC	CT	CT	CT	CT	CC	CT	CT	CT	CT	CT	CT	CT	CT	CT	CT	CT	CT	CC
0.04	4	14	91	0	91	ref-3703	TTTCAGGAGACATCAGCTCCTATGGAT	7	G	A	AG	AG	AG	AG	AG	GG	AG	AG	GG	AG	GG	AG	AG	AG	AG	AG	AG	GG	AG	AG	AG	--	--	AG	AG	AG	AG	AG	AG	AG	GG	AG	AG	AG	AG	AG	GG	AG	AG
0.03	3	4	102	0	102	ref-3703	TTTCAGGAGACATCAGCTCCTATGGAT	12	A	G	AG	AG	AG	AG	AG	AG	AG	AG	AG	AG	AG	AG	AG	AG	AG	AG	AG	AG	AG	AG	AG	AG	AG	AG	AG	AG	AG	AG	AG	AG	AG	AA	AG	AG	AG	AG	AG	AG	AG
0.07	8	10	91	0	91	ref-3703	TTTCAGGAGACATCAGCTCCTATGGAT	16	G	A,T	GT	GT	GT	GT	GT	GT	GT	GT	GT	GT	GT	GT	GT	GT	GT	GT	GT	--	GT	GT	GT	AG	GT	GT	GT	GT	GT	GT	GT	GT	GT	GG	GG	AG	GG	AG	GT	GT	GT
0.06	7	49	53	0	53	ref-3703	TTTCAGGAGACATCAGCTCCTATGGAT	21	T	A	AT	AT	AT	TT	--	AT	TT	AT	AT	AT	AT	AT	TT	TT	TT	AT	TT	AT	AT	AT	TT	AT	AT	TT	AT	TT	AT	TT	TT	AT	AT	TT	AT	TT	AT	AT	TT	AT	TT
0.06	6	11	92	0	92	ref-3703	TTTCAGGAGACATCAGCTCCTATGGAT	27	T	C	CT	CT	CT	CT	TT	CT	--	CT	CT	CT	CT	CT	--	CT	TT	CT	CT	CT	CT	CT	TT	CT	CT	CT	CT	TT	TT	CT	CT	CT	CT	CT	CT	CT	CT	CT	CT	CT	TT
0.02	2	40	67	1	67	ref-3712	TCTCCTGCAACGAGCTCTCCCAGCGCG	4	C	T	CC	CT	CT	CT	CT	CC	CT	CT	CC	CC	CT	CT	CT	CT	CT	CC	CT	CC	CT	CC	CC	CT	CT	CC	CC	CT	CT	CT	CT	CC	CT	CT	CC	--	CT	CT	CT	CT	CC
0.04	4	50	55	20	55	ref-3712	TCTCCTGCAACGAGCTCTCCCAGCGCG	5	C	T	CT	CT	CT	CT	CT	CT	CT	CC	CT	TT	CT	CT	CT	CT	CC	CT	CT	TT	CT	CT	TT	CT	CT	TT	TT	CC	CC	CC	CC	--	CT	CC	CT	--	CT	CT	CC	CT	TT
0.03	3	39	67	1	67	ref-3712	TCTCCTGCAACGAGCTCTCCCAGCGCG	21	C	T	CC	CT	CT	CT	CT	CC	CT	CT	CC	CC	CT	CT	CT	CT	CT	CC	CT	CC	CT	CC	CC	CT	CT	CC	CC	CT	CT	CT	CT	CC	CT	CT	CC	--	CT	CT	CT	CT	CC
0.04	4	4	101	0	101	ref-3722	AACAAGGTAACCTTTCCTCCCTTGCGT	6	G	T	GT	GT	GT	GT	GT	GT	GT	GT	GT	GT	GT	GT	GT	GT	GT	GT	GT	GT	--	GT	GT	GT	GT	GT	GT	GT	GT	GT	GT	GT	GT	GT	GT	GT	GT	GT	GT	GT	GT
0	0	0	109	0	109	ref-3722	AACAAGGTAACCTTTCCTCCCTTGCGT	22	T	C	CT	CT	CT	CT	CT	CT	CT	CT	CT	CT	CT	CT	CT	CT	CT	CT	CT	CT	CT	CT	CT	CT	CT	CT	CT	CT	CT	CT	CT	CT	CT	CT	CT	CT	CT	CT	CT	CT	CT
0	0	0	109	0	109	ref-3722	AACAAGGTAACCTTTCCTCCCTTGCGT	26	G	A	AG	AG	AG	AG	AG	AG	AG	AG	AG	AG	AG	AG	AG	AG	AG	AG	AG	AG	AG	AG	AG	AG	AG	AG	AG	AG	AG	AG	AG	AG	AG	AG	AG	AG	AG	AG	AG	AG	AG
0.01	1	59	49	0	49	ref-3725	CCCGTGGCAACAAAAACTCCGCGTACG	9	A	C	AC	AA	AA	AC	AC	AC	AC	AA	AC	AA	AA	AA	AA	AC	AA	AA	AA	AA	AA	AC	AA	AC	AA	--	AC	AA	AC	AC	AA	AA	AA	AC	AC	AA	AA	AC	AA	AA	AA
0	0	0	109	0	109	ref-3725	CCCGTGGCAACAAAAACTCCGCGTACG	21	G	A	AG	AG	AG	AG	AG	AG	AG	AG	AG	AG	AG	AG	AG	AG	AG	AG	AG	AG	AG	AG	AG	AG	AG	AG	AG	AG	AG	AG	AG	AG	AG	AG	AG	AG	AG	AG	AG	AG	AG
0.01	1	59	49	0	49	ref-3725	CCCGTGGCAACAAAAACTCCGCGTACG	24	T	C	CT	TT	TT	CT	CT	CT	CT	TT	CT	TT	TT	TT	TT	CT	TT	TT	TT	TT	TT	CT	TT	CT	TT	--	CT	TT	CT	CT	TT	TT	TT	CT	CT	TT	TT	CT	TT	TT	TT
0.05	5	52	52	1	52	ref-3729	AACCAACTTACTTTGGCTCCGGATGCT	22	G	T	GT	GG	GG	GT	GT	GG	GT	GT	GG	GG	GG	GG	GG	GT	GT	GG	GT	GT	GG	GG	GT	GT	GT	GT	GG	GT	GG	GT	GT	GG	GG	GT	GG	GT	GG	GG	GT	GT	GT
0	0	58	51	0	51	ref-3731	TGTAGCAACACCCTCACTCCCTCATCA	14	T	C	TT	CT	TT	TT	TT	TT	CT	CT	TT	TT	CT	TT	CT	TT	CT	TT	TT	CT	CT	CT	CT	CT	TT	CT	TT	TT	CT	TT	CT	CT	CT	CT	CT	TT	CT	CT	TT	TT	CT
0.02	2	1	106	0	106	ref-3743	TATGTAAGAACGAGTCCTCCCAGCGTA	2	A	G	AG	AG	AG	AG	AG	AG	AG	AG	AG	AG	AG	AG	AG	AG	AG	AG	AG	AG	AG	AG	--	AG	AG	--	AG	AA	AG	AG	AG	AG	AG	AG	AG	AG	AG	AG	AG	AG	AG
0	0	60	49	0	49	ref-3743	TATGTAAGAACGAGTCCTCCCAGCGTA	21	C	T	CC	CT	CC	CC	CC	CC	CT	CT	CT	CC	CT	CC	CT	CC	CT	CC	CC	CC	CC	CT	CC	CC	CC	CT	CC	CC	CC	CC	CT	CC	CT	CC	CC	CT	CC	CT	CC	CC	CT
0.03	3	3	103	2	103	ref-3743	TATGTAAGAACGAGTCCTCCCAGCGTA	25	G	C	CG	CG	CG	CG	CG	CG	CG	CG	CG	CG	CG	CG	CG	CG	CG	CG	CG	CG	CG	CG	--	CG	CG	CG	CG	GG	CG	CG	CG	CG	CG	CG	CG	CG	CG	CG	CG	CG	CG
0.17	19	46	44	0	44	ref-3761	TCGGATACAACTACACCTCCCTCACCT	25	C	G	CG	CG	--	--	CG	--	--	CC	--	--	--	--	--	--	--	--	--	--	--	--	--	CC	--	CG	CC	--	CC	CG	CG	CG	CG	CC	CC	CG	CG	CG	CC	CC	CC
0.04	4	50	55	0	55	ref-3765	CACGGGACCACTTCCCCTCCTCCGGAG	5	G	A	AG	AG	GG	GG	GG	GG	AG	GG	GG	AG	GG	GG	--	--	AG	AG	AG	GG	AG	GG	AG	GG	GG	AG	GG	--	AG	AG	GG	AG	AG	GG	GG	GG	AG	GG	AG	AG	AG
0.04	4	50	55	0	55	ref-3765	CACGGGACCACTTCCCCTCCTCCGGAG	22	C	G	CG	CG	CC	CC	CC	CC	CG	CC	CC	CG	CC	CC	--	--	CG	CG	CG	CC	CG	CC	CG	CC	CC	CG	CC	--	CG	CG	CC	CG	CG	CC	CC	CC	CG	CC	CG	CG	CG
0.12	13	43	53	0	53	ref-3786	AAGGAGACGACTGATCCTCCTATTTGT	12	T	C	TT	CT	CT	CT	CT	TT	TT	TT	TT	TT	CT	CT	CT	--	TT	CT	TT	CT	TT	TT	TT	TT	CT	CT	CT	TT	CT	TT	CT	CT	CT	CT	CT	TT	CT	TT	--	--	CT
0.03	3	53	53	0	53	ref-3792	TTCAACACTACAACTACTCCACGGCTT	22	C	T	CC	CT	CT	CC	--	CT	CT	CT	CT	CC	CT	CT	CC	CC	CC	CT	CC	CC	CT	CT	CC	CT	CT	--	CT	CC	CT	CC	CC	CC	CT	CT	CC	CC	CC	CC	CC	--	CC
0	0	48	61	0	61	ref-3795	AACTTGGGCACCTGTTCTCCAGGCATC	3	C	A	CC	AC	CC	AC	AC	AC	AC	AC	AC	AC	CC	AC	AC	CC	AC	CC	AC	AC	CC	AC	CC	CC	CC	CC	CC	CC	AC	AC	AC	AC	AC	CC	CC	AC	CC	AC	CC	CC	CC
0.08	9	9	91	1	91	ref-3798	CACCTAGAAACAGTCTCTCCAGAGCGT	22	G	A	AG	AG	AG	AG	AG	AG	AG	AG	AG	AG	AG	AG	AG	AG	--	AG	AG	--	AA	AG	--	AG	AG	AG	AG	--	AG	AG	AG	AG	AG	AG	AG	AG	AG	AG	AG	AG	AG
0.05	5	9	95	0	95	ref-3801	CTATCTCCCACGCTGCCTCCTGCAGCT	1	C	T	CT	CT	CT	CT	CT	CT	CT	CT	CT	CT	CT	CT	CT	CT	CT	CT	CT	CT	CT	CT	CT	CT	CC	CT	CT	CT	CT	CT	--	CT	CT	CT	CT	CT	CT	CT	CT	CT	CC
0	0	57	52	0	52	ref-3801	CTATCTCCCACGCTGCCTCCTGCAGCT	22	G	C	GG	CG	CG	GG	GG	CG	CG	CG	CG	GG	CG	CG	GG	GG	GG	CG	GG	GG	CG	CG	GG	CG	CG	CG	CG	GG	GG	GG	GG	GG	CG	CG	GG	GG	GG	GG	GG	CG	GG
0.08	9	19	81	0	81	ref-3801	CTATCTCCCACGCTGCCTCCTGCAGCT	26	C	T	CT	CT	CC	CC	CT	CC	CT	CT	CT	CT	CT	--	CT	CT	CT	CT	CT	CT	CT	CT	CT	CT	CT	CT	CT	CT	CT	CT	CT	CT	CT	CC	CT	CT	--	CC	CC	CT	CT
0.03	3	2	104	0	104	ref-3827	CTCCTAAGCACCGAAGCTCCTCATTCC	9	C	G	CG	CG	CG	CG	CG	CG	CG	CG	CG	CG	CG	CG	CG	CG	CG	CG	CG	CG	CG	CG	CG	CG	CG	CG	CG	CG	CG	CG	CG	CG	CG	CG	CG	CG	CG	CG	CC	CG	CG
0.03	3	2	104	0	104	ref-3827	CTCCTAAGCACCGAAGCTCCTCATTCC	12	C	T	CT	CT	CT	CT	CT	CT	CT	CT	CT	CT	CT	CT	CT	CT	CT	CT	CT	CT	CT	CT	CT	CT	CT	CT	CT	CT	CT	CT	CT	CT	CT	CT	CT	CT	CT	CT	CC	CT	CT
0.05	5	30	74	0	74	ref-3827	CTCCTAAGCACCGAAGCTCCTCATTCC	21	T	C	CT	CT	TT	TT	TT	CT	TT	CT	CT	CT	CT	CT	TT	CT	CT	CT	CT	CT	TT	CT	CT	CT	TT	--	CT	TT	TT	CT	TT	CT	CT	TT	TT	TT	TT	CT	CT	CT	CT
0.02	2	46	61	0	61	ref-3828	ATTTCTCTAACCCAAGCTCCATCACAA	8	T	A	AT	AT	AT	TT	TT	TT	AT	TT	AT	AT	TT	TT	AT	TT	AT	AT	TT	TT	AT	TT	AT	AT	AT	TT	TT	AT	TT	AT	AT	TT	AT	AT	AT	AT	AT	AT	AT	TT	AT
0.07	8	25	76	5	76	ref-3828	ATTTCTCTAACCCAAGCTCCATCACAA	9	A	G	AG	AG	AG	AG	AG	AG	AA	AA	AG	AA	AG	AA	AG	AG	AG	AG	AG	AG	AG	GG	AG	AG	AA	AG	AG	AG	AG	AG	AG	GG	AG	--	AG	AA	AA	AG	AG	AG	AG
0	0	0	109	0	109	ref-3836	GTTGTTCCCACCCCTTCTCCTCCGTCG	15	T	G	GT	GT	GT	GT	GT	GT	GT	GT	GT	GT	GT	GT	GT	GT	GT	GT	GT	GT	GT	GT	GT	GT	GT	GT	GT	GT	GT	GT	GT	GT	GT	GT	GT	GT	GT	GT	GT	GT	GT
0.08	9	8	92	0	92	ref-3839	GTGTTCCCAACAGCAACTCCATACTTG	21	A	G	AA	AG	AG	AG	AG	AG	AG	AG	AG	AG	AG	AG	AG	AG	AG	AG	AA	AG	--	AG	AG	AG	AG	AG	AG	AG	AA	AG	AG	AG	AG	AG	AG	AG	AG	AG	AG	AG	--
0.01	1	9	99	0	99	ref-3840	TCGTACGTTACCAAATCTCCTTCCCTT	9	T	C	CT	CT	CT	TT	CT	TT	CT	TT	CT	CT	CT	TT	CT	CT	CT	CT	CT	CT	CT	CT	TT	TT	CT	CT	TT	TT	CT	CT	CT	CT	CT	CT	CT	CT	CT	CT	CT	CT	CT
0	0	0	109	0	109	ref-3840	TCGTACGTTACCAAATCTCCTTCCCTT	23	C	T	CT	CT	CT	CT	CT	CT	CT	CT	CT	CT	CT	CT	CT	CT	CT	CT	CT	CT	CT	CT	CT	CT	CT	CT	CT	CT	CT	CT	CT	CT	CT	CT	CT	CT	CT	CT	CT	CT	CT
0.1	11	9	89	6	89	ref-3843	TCTCGGCGTACACTTCCTCCAGCTTCG	14	T	C	CT	CT	CT	CT	CT	CC	CT	--	--	--	CC	CT	TT	CT	--	TT	CT	CT	--	CT	--	--	CT	--	CT	TT	CT	CT	CT	CT	CT	CT	CT	CT	CT	CT	CT	CT	CT
0	0	57	52	0	52	ref-3860	TATTAACACACACCGCCTCCATCTCCG	5	A	G	AA	AG	AA	AA	AA	AA	AG	AG	AG	AA	AG	AG	AA	AG	AA	AG	AG	AA	AA	AA	AA	AG	AG	AG	AA	AG	AG	AA	AA	AA	AG	AG	AG	AG	AA	AG	AA	AG	AA
0	0	57	52	0	52	ref-3860	TATTAACACACACCGCCTCCATCTCCG	25	C	T	CC	CT	CC	CC	CC	CC	CT	CT	CT	CC	CT	CT	CC	CT	CC	CT	CT	CC	CC	CC	CC	CT	CT	CT	CC	CT	CT	CC	CC	CC	CT	CT	CT	CT	CC	CT	CC	CT	CC
0.17	18	90	1	0	1	ref-3864	GAGATAGTTACCCCAACTCCTAGAGTG	25	G	T	GT	GG	--	GG	GG	GG	--	GG	--	GG	GG	--	--	--	--	GG	GG	--	GG	--	--	--	--	--	--	GG	GG	GG	GG	GG	GG	GG	GG	GG	GG	GG	GG	GG	GG
0.16	17	91	1	0	1	ref-3864	GAGATAGTTACCCCAACTCCTAGAGTG	26	T	C	CT	TT	--	TT	TT	TT	--	TT	--	TT	TT	--	--	--	--	TT	TT	--	TT	--	--	--	--	--	--	TT	TT	TT	TT	TT	TT	TT	TT	TT	TT	TT	TT	TT	TT
0.05	5	12	92	0	92	ref-3869	CACTGCGGCACAATATCTCCAGAAGAT	6	C	T	CT	CT	CT	CT	CT	CT	CT	CT	CT	CT	CT	CT	CC	--	CT	CT	CT	CT	CT	CT	CC	CT	CT	CT	CT	CC	CT	CT	CT	CT	CT	CT	CT	CT	CT	CT	CT	CT	CT
0.07	8	36	65	0	65	ref-3869	CACTGCGGCACAATATCTCCAGAAGAT	7	G	A,C	GG	AG	AG	AG	GG	GG	AG	GG	AG	GG	--	AG	AG	AG	AG	AG	AG	GG	GG	AG	GG	GG	AG	GG	GG	GG	AG	GG	AG	--	AG	AG	AG	AG	AG	AG	AG	AG	AG
0.02	2	2	105	0	105	ref-3870	ACGTGAGTAACGGCTTCTCCACACACT	21	A	G	AA	AG	AG	AG	AG	AG	AG	AG	AG	AG	AG	AG	AG	AG	AG	AG	AG	AG	--	AG	AG	AG	AG	AG	AG	--	AG	AG	AG	AG	AG	AG	AG	AG	AG	AG	AG	AG	AG
0	0	0	109	0	109	ref-3871	CACCGTACGACCATCACTCCCAAACTT	3	C	T	CT	CT	CT	CT	CT	CT	CT	CT	CT	CT	CT	CT	CT	CT	CT	CT	CT	CT	CT	CT	CT	CT	CT	CT	CT	CT	CT	CT	CT	CT	CT	CT	CT	CT	CT	CT	CT	CT	CT
0.04	4	7	98	0	98	ref-3871	CACCGTACGACCATCACTCCCAAACTT	4	C	T	CT	CT	CT	CT	CT	CT	CT	CT	CC	CT	CT	CT	CT	CT	CT	CT	CT	CT	CT	CT	CC	CT	CT	CT	CT	CT	CT	CT	CC	--	CT	CT	CT	CT	CT	CT	CT	CT	CT
0.02	2	43	64	0	64	ref-3885	AACCAAGAAACTGACACTCCAACGCAG	3	C	A	CC	AC	CC	CC	CC	CC	CC	AC	CC	AC	CC	AC	AC	AC	AC	AC	CC	AC	AC	AC	AC	CC	CC	CC	CC	AC	CC	AC	AC	AC	AC	AC	AC	AC	AC	CC	CC	AC	AC
0.03	3	55	51	0	51	ref-3887	ATGCTTGCCACTGCCTCTCCTCCCAAC	8	C	G	CG	CG	CG	--	CG	CC	CC	CG	CG	CG	CC	CC	CC	CG	CG	CG	--	CG	CC	CC	CG	CG	CG	CC	CC	CC	CG	CG	CC	CG	CG	CC	CC	CC	CG	CG	CC	CC	CC
0.14	15	62	32	15	32	ref-3898	ACCTTGTTGACCGAATCTCCTTAGTAA	13	G	A	AG	AG	AA	GG	GG	AG	GG	GG	AG	AG	AG	GG	AA	GG	GG	--	GG	GG	AA	AG	--	GG	GG	GG	AA	GG	--	GG	GG	AG	AG	GG	AA	--	AG	AA	GG	GG	GG
0.09	10	74	25	0	25	ref-3915	TACCATGAGACCTTCTCTCCGGTCTCA	12	C	A	AC	CC	AC	AC	AC	AC	CC	CC	CC	CC	--	CC	CC	AC	CC	AC	CC	CC	CC	AC	CC	CC	CC	CC	CC	CC	CC	--	CC	CC	CC	AC	CC	CC	CC	CC	CC	CC	AC
0.06	7	6	96	0	96	ref-3915	TACCATGAGACCTTCTCTCCGGTCTCA	22	G	A	AG	AG	AG	AG	AG	AG	AG	AG	AG	AG	AG	AG	AG	AG	AG	AG	AG	AG	AG	AG	AG	AG	AG	AG	AG	AG	AG	--	AG	AG	AG	--	AG	AG	AG	AG	AG	AG	AG
0.14	15	13	81	0	81	ref-3915	TACCATGAGACCTTCTCTCCGGTCTCA	24	C	T	CT	CT	CT	CT	CT	CT	CT	CT	CT	CT	CT	CT	--	CT	CT	CT	CT	CT	CT	CT	CT	CT	CT	CT	CT	CT	CT	CT	--	CT	CT	CT	--	--	CT	CT	CC	CT	--
0.06	6	54	49	0	49	ref-3915	TACCATGAGACCTTCTCTCCGGTCTCA	25	T	C	TT	CT	TT	TT	TT	TT	TT	TT	CT	CT	TT	CT	TT	TT	CT	TT	--	CT	--	TT	CT	TT	TT	TT	TT	CT	CT	--	CT	CT	CT	TT	CT	CT	TT	TT	TT	CT	TT
0.01	1	0	108	0	108	ref-3929	TGCTCCGAGACCTCGACTCCTCAAACG	2	G	T	GT	GT	GT	GT	GT	GT	GT	GT	GT	GT	GT	GT	GT	GT	GT	GT	GT	GT	GT	GT	GT	GT	GT	GT	GT	GT	GT	GT	GT	GT	GT	GT	GT	GT	GT	GT	GT	GT	GT
0.02	2	1	106	0	106	ref-3929	TGCTCCGAGACCTCGACTCCTCAAACG	27	G	C	CG	CG	CG	CG	CG	--	--	CG	CG	CG	CG	GG	CG	CG	CG	CG	CG	CG	CG	CG	CG	CG	CG	CG	CG	CG	CG	CG	CG	CG	CG	CG	CG	CG	CG	CG	CG	CG	CG
0.06	7	5	97	0	97	ref-3932	GAGATATTCACAAGATCTCCATCACGG	25	C	G	CG	CG	CG	CG	CG	CG	CG	CG	CG	CG	CG	CG	CG	CG	CG	CG	CG	CG	CG	CG	CG	CG	CG	CG	CG	CG	CC	CG	CG	CG	CG	--	CG	CG	CG	CG	CG	CG	CG
0	0	58	51	0	51	ref-3932	GAGATATTCACAAGATCTCCATCACGG	26	G	A	AG	GG	GG	GG	GG	AG	AG	AG	AG	GG	GG	GG	GG	GG	AG	AG	GG	AG	GG	GG	GG	GG	GG	GG	GG	AG	AG	AG	AG	GG	GG	AG	AG	GG	GG	GG	AG	GG	GG
0.06	6	1	102	0	102	ref-3935	CTCCGGATCACTCAAGCTCCAGCTTTT	4	C	G	CG	CG	CG	CG	CG	CG	CG	CG	CG	CG	CG	CG	CG	CG	CG	CG	CG	CG	--	CG	CG	CG	CG	CG	CG	--	CG	CG	CG	CG	CG	CG	CG	CG	CG	CG	CG	CG	CG
0.06	6	1	102	0	102	ref-3935	CTCCGGATCACTCAAGCTCCAGCTTTT	23	C	G	CG	CG	CG	CG	CG	CG	CG	CG	CG	CG	CG	CG	CG	CG	CG	CG	CG	CG	--	CG	CG	CG	CG	CG	CG	--	CG	CG	CG	CG	CG	CG	CG	CG	CG	CG	CG	CG	CG
0.03	3	55	51	0	51	ref-3936	GCTCAAACTACTGGCTCTCCATTTGGT	4	C	T	CT	CT	CT	CC	CC	CC	CC	CT	--	CT	CC	CC	CT	CC	--	CT	CC	CC	CT	CT	CC	CC	CC	CC	CC	CC	CC	CT	CC	CT	CT	CC	CC	CC	CT	CC	CC	CC	CT
0.01	1	54	54	0	54	ref-3937	CTGCCACTGACCACTGCTCCCCGCCAT	3	G	A	AG	AG	AG	GG	GG	AG	--	GG	AG	AG	AG	AG	AG	GG	GG	AG	GG	GG	AG	AG	GG	GG	GG	GG	AG	GG	AG	GG	GG	AG	AG	GG	AG	GG	AG	AG	GG	GG	GG
0.02	2	54	53	0	53	ref-3937	CTGCCACTGACCACTGCTCCCCGCCAT	21	C	T	CT	CC	CC	CT	CT	CC	CT	CT	--	CC	CC	CC	CC	CT	CT	CC	CT	CT	CC	CC	CT	CT	CT	--	CC	CT	CC	CT	CT	CC	CC	CT	CC	CT	CC	CC	CT	CT	CT
0.01	1	54	54	0	54	ref-3937	CTGCCACTGACCACTGCTCCCCGCCAT	25	C	A,G	CG	CG	CG	CC	CC	CG	--	CC	CG	CG	CG	CG	CG	CC	CC	CG	CC	CC	CG	CG	CC	CC	CC	CC	CG	CC	CG	CC	CC	CG	CG	CC	CG	CC	CG	CG	CC	CC	CC
0.03	3	2	104	0	104	ref-3942	TCTTTCCAAACCTGAACTCCACTACAA	27	A	T	AT	AT	AT	AT	AA	AT	AT	AT	AA	AT	AT	AT	AT	AT	AT	AT	AT	AT	AT	--	AT	AT	AT	AT	--	--	AT	AT	AT	AT	AT	AT	AT	AT	AT	AT	AT	AT	AT
0.04	4	13	92	0	92	ref-3953	CAACTAGAAACAAATTCTCCTCACACT	5	T	C	TT	CT	CT	CT	--	CT	CT	CT	CT	CT	CT	CT	CT	TT	TT	CT	CT	CT	CT	CT	--	TT	CT	CT	CT	TT	CT	CT	CT	CT	CT	CT	CT	CT	TT	CT	CT	CT	CT
0	0	0	109	0	109	ref-3956	CCGTCAAAGACTCCACCTCCGTCTCCA	12	T	G	GT	GT	GT	GT	GT	GT	GT	GT	GT	GT	GT	GT	GT	GT	GT	GT	GT	GT	GT	GT	GT	GT	GT	GT	GT	GT	GT	GT	GT	GT	GT	GT	GT	GT	GT	GT	GT	GT	GT
0	0	0	109	0	109	ref-3956	CCGTCAAAGACTCCACCTCCGTCTCCA	23	C	T	CT	CT	CT	CT	CT	CT	CT	CT	CT	CT	CT	CT	CT	CT	CT	CT	CT	CT	CT	CT	CT	CT	CT	CT	CT	CT	CT	CT	CT	CT	CT	CT	CT	CT	CT	CT	CT	CT	CT
0.03	3	4	102	4	102	ref-3964	TATAGAATTACTCAAACTCCACCAGGA	3	T	C	CT	CT	CT	CT	CT	CT	CT	CT	CT	CT	CT	CT	CT	CT	CT	CT	CT	CT	CT	CT	CT	CT	CT	CT	CT	CT	CT	CT	CT	CT	CT	CT	CT	CT	CT	CT	CT	--	CT
0.02	2	51	56	51	56	ref-3968	TTGAGTGTCACACTTCCTCCTGTAGAG	3	G	C	CG	CG	CG	CC	CC	CC	CG	CC	CC	CC	CC	CG	CG	CG	CG	CG	CG	CC	CG	CG	CC	CC	CG	CC	CC	CG	CG	CG	CC	CC	CG	CG	CG	CG	CG	CC	CG	CG	CG
0.06	7	60	42	0	42	ref-3973	CCACCAATCACATTCTCTCCCTCATTT	4	C	G	CC	CG	--	CG	CG	CC	CC	CC	CC	CC	CC	CG	CG	CG	CG	CC	CC	CC	CG	CC	CG	CC	CG	CG	CG	CG	CC	CC	CG	CC	CG	CG	CG	CG	--	CG	CC	CC	CC
0	0	2	107	2	107	ref-3980	TTTGGTGTGACAACATCTCCGCAATCT	2	T	C	CT	CT	CT	CT	CT	CT	CT	CT	CT	CT	CT	CT	CT	CT	CT	CT	CT	CT	CT	CT	CT	CT	CT	CT	CT	CT	CT	CT	CC	CT	CT	CT	CT	CT	CT	CT	CT	CT	CT
0.04	4	44	61	0	61	ref-3980	TTTGGTGTGACAACATCTCCGCAATCT	21	G	A	AG	GG	AG	AG	AG	AG	GG	AG	GG	AG	GG	AG	GG	--	GG	AG	GG	GG	GG	AG	AG	AG	AG	AG	AG	AG	GG	--	GG	GG	GG	AG	GG	GG	AG	GG	GG	AG	GG
0.05	5	64	40	0	40	ref-3980	TTTGGTGTGACAACATCTCCGCAATCT	26	C	A	AC	AC	CC	AC	AC	AC	AC	CC	AC	--	CC	CC	CC	CC	AC	AC	CC	--	AC	AC	CC	CC	AC	CC	AC	CC	AC	CC	CC	CC	CC	AC	AC	CC	AC	CC	AC	CC	AC
0.08	9	63	37	0	37	ref-3983	TTTCCTTCTACTAAACCTCCTACCTTA	24	C	T	CC	CT	CT	CC	CC	CT	CT	CT	CT	CC	CT	CT	CC	CC	CC	CT	CC	CC	CT	CT	CC	CT	CT	CT	CT	CC	CT	CC	CC	CC	CT	CT	CC	CC	CC	CC	CC	--	CC
0.08	9	63	37	0	37	ref-3983	TTTCCTTCTACTAAACCTCCTACCTTA	25	T	C	TT	CT	CT	TT	TT	CT	CT	CT	CT	TT	CT	CT	TT	TT	TT	CT	TT	TT	CT	CT	TT	CT	CT	CT	CT	TT	CT	TT	TT	TT	CT	CT	TT	TT	TT	TT	TT	--	TT
0.08	9	60	40	0	40	ref-3984	GTCCTCCTCACCAAATCTCCATGGCAA	1	G	A	AG	GG	GG	GG	AG	AG	--	GG	AG	AG	GG	GG	GG	AG	GG	GG	GG	GG	GG	AG	AG	--	GG	--	AG	GG	AG	AG	GG	GG	GG	AG	AG	GG	GG	AG	GG	GG	GG
0.11	12	51	46	0	46	ref-3984	GTCCTCCTCACCAAATCTCCATGGCAA	9	C	T	CT	CT	CT	CC	CT	CC	CT	CT	CC	CC	CT	CC	CT	CC	CC	CT	--	--	CT	CT	CC	CT	CC	CC	CT	CC	CC	--	--	CC	CT	CT	CT	CT	CT	CT	CT	CC	CT
0.11	12	51	46	0	46	ref-3984	GTCCTCCTCACCAAATCTCCATGGCAA	25	C	A	AC	AC	AC	CC	AC	CC	AC	AC	CC	CC	AC	CC	AC	CC	CC	AC	--	--	AC	AC	CC	AC	CC	CC	AC	CC	CC	--	--	CC	AC	AC	AC	AC	AC	AC	AC	CC	AC
0.04	4	53	52	0	52	ref-4004	GTCTTCCCTACTATCCCTCCGTCTCTT	9	T	C	CT	TT	TT	CT	CT	CT	CT	TT	TT	CT	TT	CT	CT	TT	CT	CT	CT	CT	TT	TT	TT	TT	TT	CT	CT	TT	TT	CT	TT	TT	TT	TT	TT	CT	CT	TT	CT	TT	TT
0	0	44	65	0	65	ref-4008	TACTCTCTCACCCCCTCTCCTTTGCCC	26	C	T	CC	CT	CT	CT	CT	CC	CT	CT	CC	CC	CT	CT	CT	CC	CT	CC	CT	CC	CT	CC	CC	CT	CT	CT	CC	CT	CT	CT	CT	CC	CT	CT	CC	CT	CT	CT	CT	CT	CC
0.02	2	59	48	0	48	ref-4017	ATTATCTATACATTGTCTCCTCACAAT	4	A	G	AG	AA	AG	AA	AA	AA	AA	AA	AG	AG	AA	AG	AA	AA	AG	AA	AA	AG	AA	AA	AA	AG	AG	AA	AA	AG	AG	AA	AA	AA	AA	AG	AG	AA	AA	AA	AG	AG	AG
0.13	14	79	16	0	16	ref-4022	GCAGAAGCGACATCTTCTCCAGTTTTC	1	G	A	GG	AG	GG	GG	GG	AG	GG	GG	--	AG	GG	AG	--	AG	AG	GG	GG	AG	GG	GG	GG	GG	GG	GG	GG	AG	AG	AG	GG	GG	GG	AG	GG	GG	GG	GG	GG	GG	GG
0.1	11	5	93	0	93	ref-4022	GCAGAAGCGACATCTTCTCCAGTTTTC	2	C	T	CT	CT	CT	CT	CT	CT	CT	CT	--	CT	CT	CT	CT	CT	CT	CT	CT	CT	CT	CT	CT	CC	CT	CT	CT	CT	CT	CT	--	CT	CT	CT	CT	CT	--	CT	CC	CT	CT
0.17	18	65	26	0	26	ref-4022	GCAGAAGCGACATCTTCTCCAGTTTTC	9	G	A	AG	GG	GG	--	GG	GG	GG	GG	AG	GG	GG	--	GG	GG	GG	GG	AG	--	AG	--	AG	--	GG	AG	GG	GG	AG	GG	GG	--	GG	--	GG	GG	GG	--	GG	GG	AG
0.04	4	50	55	29	55	ref-4024	GGATAAAGTACATTGGCTCCAAGCTGG	3	A	C	AC	AC	CC	CC	CC	AC	CC	--	AC	AC	AC	AC	CC	CC	--	AA	AC	AC	--	AA	AC	AC	CC	AC	AA	--	CC	AA	CC	AC	AC	CC	CC	CC	CC	AA	AC	AC	AC
0.07	8	2	99	0	99	ref-4025	TGTCAATCAACTCCATCTCCATTCAAA	1	T	C	CT	CT	CT	CT	CT	CT	CT	CT	--	CT	CT	CT	CT	--	CT	CT	CT	CT	CT	CT	CT	CT	CT	CT	CT	--	CT	CT	--	CT	CT	CT	CT	CT	CT	CT	CT	CT	CT
0.02	2	1	106	0	106	ref-4031	CTACTCTCAACACGCCCTCCTCACGAG	1	C	T	CC	CT	CT	CT	CT	CT	CT	CT	CT	CT	CT	CT	CT	CT	CT	CT	CT	CT	CT	CT	--	--	CT	CT	CT	CT	CT	CT	CT	CT	CT	CT	CT	CT	CT	CT	CT	CT	CT
0.02	2	51	56	0	56	ref-4039	CATTATGGCACTATCCCTCCTCATTTA	21	T	C	TT	CT	CT	TT	TT	CT	CT	CT	CT	CT	CT	CT	CT	CT	CT	CT	TT	CT	TT	TT	TT	CT	CT	TT	TT	CT	TT	CT	TT	TT	CT	TT	TT	TT	TT	CT	CT	TT	TT
0.02	2	41	66	1	66	ref-4042	TTCTCTCCAACTCCATCTCCTCGCTTA	3	C	T	CC	CT	CT	--	CT	CC	CT	CT	CC	CC	CT	CT	CT	CT	CT	CC	CT	CC	CT	CC	CC	CT	CT	CC	CC	CT	CT	CT	CT	CC	CT	CT	CC	--	CT	CT	CT	CT	CC
0.02	2	0	107	0	107	ref-4045	ATTTCAATCACTGCAGCTCCCCAGTTC	21	C	A	AC	AC	AC	AC	AC	AC	AC	AC	AC	AC	AC	AC	AC	AC	AC	AC	AC	AC	AC	AC	AC	AC	AC	AC	AC	AC	AC	AC	AC	AC	AC	AC	AC	AC	AC	AC	AC	AC	AC
0.02	2	0	107	0	107	ref-4045	ATTTCAATCACTGCAGCTCCCCAGTTC	22	C	A	AC	AC	AC	AC	AC	AC	AC	AC	AC	AC	AC	AC	AC	AC	AC	AC	AC	AC	AC	AC	AC	AC	AC	AC	AC	AC	AC	AC	AC	AC	AC	AC	AC	AC	AC	AC	AC	AC	AC
0.19	21	23	65	0	65	ref-4048	TCCGTCCCCACCCATTCTCCATCTCCA	25	C	T	CT	CC	--	CT	CT	CT	--	--	--	CT	CC	--	CT	--	--	--	--	--	--	--	--	--	--	--	CT	--	CC	CT	CT	CT	CC	CC	CT	CT	CT	CC	CT	CC	CT
0.13	14	50	45	0	45	ref-4059	AGTTGATGGACAATTGCTCCAAATGTA	2	G	A	AG	AG	AG	--	AG	GG	GG	GG	AG	GG	AG	AG	GG	AG	AG	GG	GG	GG	AG	AG	GG	AG	AG	AG	AG	--	AG	AG	GG	GG	AG	GG	AG	AG	AG	AG	GG	GG	AG
0.13	14	50	45	0	45	ref-4059	AGTTGATGGACAATTGCTCCAAATGTA	26	T	A	AT	AT	AT	--	AT	TT	TT	TT	AT	TT	AT	AT	TT	AT	AT	TT	TT	TT	AT	AT	TT	AT	AT	AT	AT	--	AT	AT	TT	TT	AT	TT	AT	AT	AT	AT	TT	TT	AT
0	0	4	105	0	105	ref-4064	ACCTCGCACACCGACACTCCTTCAGCA	4	T	C	TT	CT	CT	CT	CT	CT	CT	CT	CT	CT	CT	CT	CT	CT	CT	CT	CT	CT	CT	CT	CT	CT	CT	CT	CT	CT	CT	CT	CT	CT	CT	CT	CT	CT	CT	CT	CT	CT	CT
0.01	1	62	46	62	46	ref-4069	CGGCTTCATACACACCCTCCATTCCTG	9	T	C	CT	CT	CC	CC	CC	CC	CC	CC	CT	CT	CC	CC	CT	CC	CT	CT	CT	CT	CC	CT	CT	CC	CT	CC	CT	CC	CT	CT	CC	CC	CT	CT	CC	CT	CC	CC	CT	CC	CC
0.07	8	8	93	0	93	ref-4070	AATCGGGAAACAGAAGCTCCAACGAGA	2	A	G	AG	AG	AG	AG	AG	AG	AG	AG	AA	AG	AG	AG	AG	AG	AG	AG	AG	AG	AG	AG	AG	--	AG	AG	AG	AG	AG	AG	AG	AG	AG	AG	AG	AG	AG	AA	AG	AG	AG
0.07	8	8	93	0	93	ref-4070	AATCGGGAAACAGAAGCTCCAACGAGA	4	C	T	CT	CT	CT	CT	CT	CT	CT	CT	CC	CT	CT	CT	CT	CT	CT	CT	CT	CT	CT	CT	CT	--	CT	CT	CT	CT	CT	CT	CT	CT	CT	CT	CT	CT	CT	CC	CT	CT	CT
0.04	4	41	64	0	64	ref-4089	CTCATTGGCACATGCACTCCAAAATCA	9	C	T	CC	CT	CT	CT	CT	CC	CC	CT	CC	CT	CT	CC	CC	CC	CC	CT	CC	CT	CT	CT	CC	CC	CT	CT	CT	CC	CC	CT	CC	CT	CT	CT	CT	CC	--	CC	CT	CT	CT
0.04	4	41	64	0	64	ref-4089	CTCATTGGCACATGCACTCCAAAATCA	13	T	C	TT	CT	CT	CT	CT	TT	TT	CT	TT	CT	CT	TT	TT	TT	TT	CT	TT	CT	CT	CT	TT	TT	CT	CT	CT	TT	TT	CT	TT	CT	CT	CT	CT	TT	--	TT	CT	CT	CT
0.05	5	5	99	0	99	ref-4096	TCTGTCCATACTCTCTCTCCCCTCTCT	13	C	T	CT	CT	CT	CT	CT	CT	CT	CT	CT	CT	CT	CT	CT	CT	CT	CT	CT	CT	CT	CT	CT	CT	CT	CT	CT	CT	CT	CC	CT	CT	CT	CT	CT	CT	CT	CT	CT	CT	CT
0.01	1	4	104	0	104	ref-4096	TCTGTCCATACTCTCTCTCCCCTCTCT	21	C	T	CT	CT	CT	CT	CT	CT	CT	CT	CT	CT	CT	CT	CT	CT	CT	CT	CT	CT	CT	CT	CT	CT	CT	CT	CT	CT	CT	CT	CT	CT	CT	CT	CT	CT	CC	CT	CT	CT	CT
0.01	1	4	104	0	104	ref-4096	TCTGTCCATACTCTCTCTCCCCTCTCT	27	T	G	GT	GT	GT	GT	GT	GT	GT	GT	GT	GT	GT	GT	GT	GT	GT	GT	GT	GT	GT	GT	GT	GT	GT	GT	GT	GT	GT	GT	GT	GT	GT	GT	GT	GT	TT	GT	GT	GT	GT
0.04	4	46	59	0	59	ref-4102	GTTCTCCAGACAGAAACTCCAGACTCA	1	G	C	CG	CG	GG	CG	CG	CG	CG	GG	GG	CG	GG	GG	GG	GG	GG	CG	GG	CG	--	CG	GG	GG	CG	GG	CG	CG	CG	GG	CG	GG	CG	CG	CG	GG	CG	CG	CG	CG	CG
0.04	4	46	59	0	59	ref-4102	GTTCTCCAGACAGAAACTCCAGACTCA	3	T	C	CT	CT	TT	CT	CT	CT	CT	TT	TT	CT	TT	TT	TT	TT	TT	CT	TT	CT	--	CT	TT	TT	CT	TT	CT	CT	CT	TT	CT	TT	CT	CT	CT	TT	CT	CT	CT	CT	CT
0.17	18	52	39	0	39	ref-4104	TTCAATACGACAAACACTCCACCAGCA	25	G	A	GG	AG	--	--	AG	--	AG	GG	AG	AG	--	GG	--	--	--	--	--	--	--	AG	--	--	--	--	--	--	AG	GG	GG	AG	AG	GG	AG	GG	GG	AG	GG	GG	GG
0.07	8	50	51	21	51	ref-4109	TGGCACATCACCCATTCTCCGTCGGCA	12	C	T	CT	CT	CC	CC	CC	CT	CC	CT	CT	CT	CT	CT	CC	CT	CT	TT	CT	CT	CC	CT	CT	CT	CC	CT	TT	CC	CC	TT	CC	CT	CT	CC	CC	CC	--	TT	CT	CT	CT
0.09	10	9	90	0	90	ref-4110	GTCGTTCGTACTAAAACTCCACCTAAG	2	T	C	CT	CT	CT	CT	TT	CT	CT	CT	CT	CT	CT	CT	CT	CT	CT	CT	CT	CT	CT	CT	CT	--	CT	--	CT	CT	--	CT	CT	CT	CT	CT	CT	CT	CT	CT	CT	CT	TT
0.09	10	9	90	0	90	ref-4110	GTCGTTCGTACTAAAACTCCACCTAAG	21	A	G	AG	AG	AG	AG	AA	AG	AG	AG	AG	AG	AG	AG	AG	AG	AG	AG	AG	AG	AG	AG	AG	--	AG	--	AG	AG	--	AG	AG	AG	AG	AG	AG	AG	AG	AG	AG	AG	AA
0	0	54	55	0	55	ref-4111	ACATTGATAACTTGGCCTCCATTGTAT	9	A	C	AC	AA	AA	AC	AC	AC	AA	AC	AC	AC	AC	AC	AA	AC	AA	AA	AA	AC	AA	AC	AC	AC	AC	AA	AC	AC	AC	AA	AC	AA	AA	AC	AA	AA	AA	AA	AA	AA	AC
0.01	1	2	106	0	106	ref-4111	ACATTGATAACTTGGCCTCCATTGTAT	24	G	A	AG	AG	AG	AG	AG	AG	AG	AG	AG	AG	AG	AG	AG	AG	AG	AG	AG	AG	AG	AG	AG	AG	AG	AG	AG	AG	AG	AG	AG	AG	AG	AG	AG	AG	AG	AG	AG	AG	GG
0.19	21	48	40	0	40	ref-4114	CTTGTCAGCACCCCAACTCCCCTCTCA	14	C	G	CC	CG	CG	CC	--	CG	--	CG	--	CC	CG	CG	--	--	--	--	--	CC	--	--	--	CG	--	--	--	--	CG	CC	CC	CC	CG	CG	CC	CC	CC	CC	CC	CG	CC
0.01	1	0	108	0	108	ref-4117	TTGTATCACACCATATCTCCTACTAGT	3	G	C	CG	CG	CG	CG	CG	CG	CG	CG	CG	CG	CG	CG	CG	CG	CG	CG	CG	CG	CG	CG	CG	CG	CG	CG	CG	CG	--	CG	CG	CG	CG	CG	CG	CG	CG	CG	CG	CG	CG
0.01	1	0	108	0	108	ref-4117	TTGTATCACACCATATCTCCTACTAGT	7	C	A	AC	AC	AC	AC	AC	AC	AC	AC	AC	AC	AC	AC	AC	AC	AC	AC	AC	AC	AC	AC	AC	AC	AC	AC	AC	AC	--	AC	AC	AC	AC	AC	AC	AC	AC	AC	AC	AC	AC
0.06	6	57	46	1	46	ref-4119	TCCATGAATACATCATCTCCATCATCG	6	G	T	GT	GG	GT	GT	GT	GG	GT	GT	GT	GG	GG	GT	GT	GG	GG	GG	GT	GT	GT	GT	GG	GT	GG	GT	GT	GG	GT	GG	GG	GT	GG	GG	GG	GT	GG	GG	GT	GG	GG
0	0	0	109	0	109	ref-4130	GCTGCTGTAACACCTGCTCCACATAAA	5	C	T	CT	CT	CT	CT	CT	CT	CT	CT	CT	CT	CT	CT	CT	CT	CT	CT	CT	CT	CT	CT	CT	CT	CT	CT	CT	CT	CT	CT	CT	CT	CT	CT	CT	CT	CT	CT	CT	CT	CT
0	0	60	49	0	49	ref-4130	GCTGCTGTAACACCTGCTCCACATAAA	8	T	C	CT	TT	TT	TT	TT	CT	CT	CT	CT	TT	TT	TT	TT	TT	CT	CT	TT	TT	TT	TT	TT	TT	TT	TT	TT	CT	CT	CT	CT	TT	TT	CT	CT	TT	TT	TT	CT	TT	TT
0	0	0	109	0	109	ref-4130	GCTGCTGTAACACCTGCTCCACATAAA	24	T	A	AT	AT	AT	AT	AT	AT	AT	AT	AT	AT	AT	AT	AT	AT	AT	AT	AT	AT	AT	AT	AT	AT	AT	AT	AT	AT	AT	AT	AT	AT	AT	AT	AT	AT	AT	AT	AT	AT	AT
0.14	15	0	94	0	94	ref-4136	TGGCAGCGGACCTCAACTCCACATTGA	23	A	G	AG	AG	AG	AG	AG	AG	AG	AG	AG	AG	AG	AG	AG	AG	AG	AG	--	--	--	--	--	--	AG	--	AG	--	AG	AG	AG	AG	AG	AG	AG	AG	AG	AG	AG	AG	AG
0.14	15	0	94	0	94	ref-4136	TGGCAGCGGACCTCAACTCCACATTGA	26	G	A	AG	AG	AG	AG	AG	AG	AG	AG	AG	AG	AG	AG	AG	AG	AG	AG	--	--	--	--	--	--	AG	--	AG	--	AG	AG	AG	AG	AG	AG	AG	AG	AG	AG	AG	AG	AG
0.09	10	4	95	0	95	ref-4139	GGAACTGTTACACTTCCTCCAGTGTCG	4	A	G	AG	AG	--	AA	AG	AA	AG	AA	AG	--	--	AG	AA	AG	--	--	--	AG	--	AG	--	AG	--	AG	AG	--	AG	AG	AG	AG	AG	AG	AG	AG	AG	AG	AG	AG	AG
0.01	1	0	108	0	108	ref-4139	GGAACTGTTACACTTCCTCCAGTGTCG	7	G	C	CG	CG	CG	CG	CG	CG	CG	CG	CG	CG	CG	CG	CG	CG	CG	CG	CG	CG	CG	CG	CG	CG	CG	CG	CG	CG	CG	CG	CG	CG	CG	CG	CG	CG	CG	CG	CG	CG	CG
0.11	12	6	91	0	91	ref-4139	GGAACTGTTACACTTCCTCCAGTGTCG	16	C	G	CC	CG	CG	CG	--	CG	CG	--	--	--	CG	--	CG	CC	CC	--	CG	CC	--	CC	--	CG	CC	--	CG	--	CG	CG	CG	CG	CG	CG	CG	CG	CG	CG	CG	CG	CG
0.15	16	61	32	0	32	ref-4142	GCCCAAAAGACCAATTCTCCACCCAAA	1	G	A	AG	AG	--	AG	GG	AG	GG	AG	AG	GG	AG	--	GG	AG	AG	--	GG	GG	AG	AG	GG	GG	AG	AG	GG	--	GG	GG	AG	GG	AG	GG	AG	AG	--	GG	GG	GG	AG
0.1	11	80	18	0	18	ref-4142	GCCCAAAAGACCAATTCTCCACCCAAA	8	A	T	AA	AT	--	AA	AA	AA	AA	AA	--	AA	AA	AT	AA	AA	AA	--	AA	AA	AA	AA	AA	AT	AA	AA	AA	--	AA	AA	AA	AT	AA	AT	AA	AA	AA	AA	AA	--	AA
0.06	6	49	54	1	54	ref-4143	GAGATTACTACTACTACTCCAACGACG	23	C	G	CC	CG	CG	CC	CC	CC	CC	CG	CC	CC	CG	CG	CC	CG	CG	CC	CC	CC	CC	CC	CG	CC	CG	CG	CG	CC	CC	CC	CG	CG	CG	CG	CG	CG	CG	CG	CC	CG	CC
0.03	3	60	46	2	46	ref-4143	GAGATTACTACTACTACTCCAACGACG	26	C	T	CT	CC	CC	CT	CT	CT	CT	CT	CC	CC	CC	CC	CC	CT	CT	CC	CC	CT	CT	CC	CC	CC	CC	--	CT	TT	TT	CC	CT	CT	CC	CT	CT	CC	CC	CT	CT	CC	CT
0.07	8	41	60	1	60	ref-4154	GCGCCTGCAACGTTCTCTCCTCAACAC	25	C	G	CG	CG	CC	CG	CG	CG	CG	CC	--	CG	CC	--	CC	--	CG	CG	CC	CG	CG	CG	--	--	CG	CC	GG	--	CG	CC	CC	CG	CG	CG	CG	CC	CG	CG	CG	CC	CG
0.02	2	52	55	21	55	ref-4162	TAATGATTCACCCTCACTCCATCTCTT	7	T	C	CT	CT	CT	CT	CT	CT	CT	TT	CT	CC	CT	CT	CT	CT	TT	CT	CT	CC	--	--	CC	CT	CT	CC	CC	TT	TT	TT	TT	CC	CT	TT	CT	CT	CT	CT	TT	CT	CC
0.02	2	52	55	21	55	ref-4162	TAATGATTCACCCTCACTCCATCTCTT	15	C	T	CT	CT	CT	CT	CT	CT	CT	CC	CT	TT	CT	CT	CT	CT	CC	CT	CT	TT	--	--	TT	CT	CT	TT	TT	CC	CC	CC	CC	TT	CT	CC	CT	CT	CT	CT	CC	CT	TT
0.01	1	53	55	0	55	ref-4171	AGACTGAATACGAGGTCTCCTAATAGA	1	A	G	AG	AA	AG	AG	AG	AA	AG	AG	AA	AA	AG	AG	AA	AG	AA	AA	AG	AA	AG	AA	AA	--	AA	AG	AA	AA	AA	AA	AG	AA	AA	AA	AG	AA	AG	AG	AA	AG	AG
0.02	2	1	106	0	106	ref-4171	AGACTGAATACGAGGTCTCCTAATAGA	4	C	T	CT	CT	CT	CT	CT	CT	CT	CT	CT	CT	CT	CT	CT	CT	CT	CT	CT	CT	CT	CT	CT	CT	CT	CT	CT	CT	CT	CT	CT	CT	--	CT	CT	CT	CT	CT	CT	CT	CT
0.01	1	53	55	0	55	ref-4171	AGACTGAATACGAGGTCTCCTAATAGA	6	G	A	AG	GG	AG	AG	AG	GG	AG	AG	GG	GG	AG	AG	GG	AG	GG	GG	AG	GG	AG	GG	GG	--	GG	AG	GG	GG	GG	GG	AG	GG	GG	GG	AG	GG	AG	AG	GG	AG	AG
0.04	4	11	94	0	94	ref-4174	TTGACCGCCACGACTCCTCCTCCTTGC	2	T	C	CT	CT	CT	CT	CT	TT	CT	CT	CT	CT	CT	CT	CT	CT	--	TT	CT	CT	CT	--	CT	CT	CT	CT	CT	TT	CT	--	CT	CT	--	CT	CT	CT	CT	CT	CT	CT	CT
0.04	4	14	91	0	91	ref-4174	TTGACCGCCACGACTCCTCCTCCTTGC	3	G	A	AG	AG	AG	AG	AG	GG	AG	AG	AG	AG	AG	AG	AG	AG	--	GG	AG	AG	AG	GG	AG	AG	AG	--	AG	GG	AG	GG	AG	AG	--	AG	AG	AG	AG	AG	AG	AG	AG
0.09	10	48	51	0	51	ref-4180	TTTGTAATCACACTGACTCCTACAAAT	26	A	T	AT	AA	AA	AT	AT	AT	AA	AT	AT	AA	AT	AT	AA	AA	AA	AA	AA	AT	AA	AA	AT	AT	AA	AA	AT	AA	AA	AA	AT	AT	AA	AA	AT	AT	AA	AT	AA	--	AA
0.09	10	48	51	0	51	ref-4180	TTTGTAATCACACTGACTCCTACAAAT	27	T	A	AT	TT	TT	AT	AT	AT	TT	AT	AT	TT	AT	AT	TT	TT	TT	TT	TT	AT	TT	TT	AT	AT	TT	TT	AT	TT	TT	TT	AT	AT	TT	TT	AT	AT	TT	AT	TT	--	TT
0	0	0	109	0	109	ref-4182	ATATTTCACACACCTTCTCCTGCAACA	9	C	T	CT	CT	CT	CT	CT	CT	CT	CT	CT	CT	CT	CT	CT	CT	CT	CT	CT	CT	CT	CT	CT	CT	CT	CT	CT	CT	CT	CT	CT	CT	CT	CT	CT	CT	CT	CT	CT	CT	CT
0.15	16	60	33	0	33	ref-4186	TTCCGTTGCACGAATCCTCCACCACCG	3	C	T	CT	CC	CT	CC	CT	CC	CC	CC	CT	--	CT	CT	CT	CT	CT	CT	CC	--	--	CT	CC	--	CC	CT	CC	CC	CC	CC	CT	CC	CC	--	CC	CC	CC	CT	CC	--	CC
0	0	0	109	0	109	ref-4186	TTCCGTTGCACGAATCCTCCACCACCG	24	A	G	AG	AG	AG	AG	AG	AG	AG	AG	AG	AG	AG	AG	AG	AG	AG	AG	AG	AG	AG	AG	AG	AG	AG	AG	AG	AG	AG	AG	AG	AG	AG	AG	AG	AG	AG	AG	AG	AG	AG
0.16	17	49	43	0	43	ref-4188	TTTAAATTAACTTCTGCTCCCCCAGGG	23	C	A	CC	AC	AC	AC	AC	CC	--	AC	CC	CC	--	--	AC	AC	--	CC	CC	CC	--	CC	CC	AC	AC	CC	CC	AC	AC	AC	AC	CC	AC	AC	CC	AC	CC	--	AC	AC	CC
0.06	7	4	98	0	98	ref-4188	TTTAAATTAACTTCTGCTCCCCCAGGG	25	G	A	AG	AG	AG	AG	AG	AG	AG	AG	AG	AG	AG	AG	AG	AG	AG	GG	GG	AG	AG	AG	GG	AG	AG	--	AG	--	--	AG	AG	AG	AG	AG	AG	AG	AG	AG	AG	AG	AG
0.08	9	52	48	26	48	ref-4198	AGCCACCCCACTTATTCTCCAGGAAGG	12	T	C	CT	CT	TT	CT	CT	CT	CT	CC	CC	TT	CC	CC	TT	CT	TT	CT	CT	TT	TT	CT	TT	CC	CC	CT	CC	CT	--	--	CT	TT	CT	CC	CC	CC	TT	CC	TT	CT	TT
0.13	14	42	53	0	53	ref-4199	GAGTTCGAGACGCATTCTCCCCTCATT	24	C	T	CC	CT	CC	--	CT	CT	CC	CT	CT	CC	CT	CC	CT	--	CT	CC	CC	--	CC	--	--	CT	CT	CT	CT	CT	CT	CT	CC	CC	CT	CT	CT	CT	CC	CC	CT	CC	CC
0.09	10	20	79	0	79	ref-4199	GAGTTCGAGACGCATTCTCCCCTCATT	27	T	C	TT	CT	TT	--	TT	CT	TT	--	TT	TT	--	TT	TT	--	CT	TT	--	TT	--	TT	--	CT	CT	TT	--	TT	CT	CT	CT	CT	CT	CT	CT	CT	CT	CT	CT	CT	CT
0.17	19	39	51	15	51	ref-4204	CCCATGACCACAGGAACTCCTCCTGCC	7	A	C	AC	AC	AA	--	--	AC	AA	AC	AC	AA	AC	AC	AA	AA	AC	CC	AC	AC	--	CC	AC	AC	AA	AC	CC	--	--	CC	--	AC	AC	AA	AA	AA	AA	CC	AC	AC	AC
0.08	9	8	92	0	92	ref-4206	TCATATCCGACATAGACTCCCATCCTT	2	C	T	CT	CT	CT	CT	CT	CT	CT	CT	CT	CT	CT	CT	CT	--	--	CT	CT	CC	--	CC	CT	--	--	CT	CT	--	CT	CT	CT	CT	CT	CT	CT	CT	CT	CC	CT	CT	CT
0.06	7	0	102	0	102	ref-4206	TCATATCCGACATAGACTCCCATCCTT	25	C	A	AC	AC	AC	AC	AC	AC	AC	AC	AC	AC	AC	AC	AC	--	AC	AC	AC	AC	--	AC	AC	--	--	AC	AC	--	AC	AC	AC	AC	AC	AC	AC	AC	AC	AC	AC	AC	AC
0.07	8	40	61	0	61	ref-4207	CCAAGGTGAACGTGCACTCCACCTCTC	15	C	T	CT	CT	CT	CT	CT	CT	CT	CT	CC	CT	CT	CC	CC	CT	CT	--	CT	CT	--	CT	CT	CT	CT	CC	CT	--	CC	CT	--	CT	CT	CT	CT	--	CT	CT	CT	CC	CC
0.06	7	40	62	0	62	ref-4207	CCAAGGTGAACGTGCACTCCACCTCTC	16	A	T	AT	AT	AT	AT	AT	AT	AT	AT	AA	AT	AT	AA	AA	AT	AT	--	AT	AT	--	AT	AT	AT	AT	AA	AT	--	AA	AT	AT	AT	AT	AT	AT	--	AT	AT	AT	AA	AA
0.03	3	28	78	0	78	ref-4214	ATTGCTTTTACATAGACTCCCAAGATC	6	T	C	TT	CT	CT	CT	CT	CT	CT	CT	CT	TT	CT	CT	TT	CT	CT	TT	CT	CT	CT	CT	CT	CT	CT	TT	TT	TT	CT	CT	CT	CT	CT	CT	CT	TT	CT	TT	--	CT	CT
0.07	8	81	20	0	20	ref-4216	CTTCATAATACGAATACTCCTTCCATC	12	G	A	GG	AG	AG	AG	GG	GG	GG	GG	GG	GG	GG	AG	GG	AG	GG	GG	AG	GG	AG	GG	GG	--	GG	GG	GG	GG	GG	--	GG	GG	GG	AG	GG	AG	AG	GG	AG	GG	GG
0.13	14	25	70	0	70	ref-4216	CTTCATAATACGAATACTCCTTCCATC	24	C	T	CT	CT	CT	CT	CT	CC	CT	CT	CT	CT	CT	CT	CT	CT	--	CT	CT	CT	CT	CT	CT	CT	CT	CT	CT	CT	CC	CT	CC	CC	CT	CT	CT	CT	CT	--	CT	CC	CT
0.02	2	75	32	0	32	ref-4216	CTTCATAATACGAATACTCCTTCCATC	27	C	A	AC	CC	CC	CC	CC	CC	CC	CC	AC	CC	CC	AC	--	CC	CC	CC	CC	CC	AC	CC	CC	CC	CC	CC	AC	--	CC	CC	AC	CC	CC	CC	CC	CC	CC	CC	CC	CC	AC
0.01	1	0	108	0	108	ref-4232	TCATCTCAAACGGCCGCTCCTCACCGT	23	A	C	AC	AC	AC	AC	AC	AC	AC	AC	AC	AC	AC	AC	AC	AC	AC	AC	AC	AC	AC	AC	AC	AC	AC	AC	AC	AC	AC	AC	AC	AC	AC	AC	AC	AC	AC	AC	AC	AC	AC
0.14	15	22	72	7	72	ref-4242	TAAGACTGTACCCTTTCTCCTCCTCGC	25	C	T	CT	CT	CT	--	CT	CC	CT	--	CC	CT	CT	CT	CT	CT	CT	--	CT	--	CT	--	CT	CT	CT	CT	CT	--	CT	CT	CT	--	CT	CT	CC	CT	CT	CT	CT	CT	CT
0.14	15	22	72	7	72	ref-4242	TAAGACTGTACCCTTTCTCCTCCTCGC	26	G	T	GT	GT	GT	--	GT	GG	GT	--	GG	GT	GT	GT	GT	GT	GT	--	GT	--	GT	--	GT	GT	GT	GT	GT	--	GT	GT	GT	--	GT	GT	GG	GT	GT	GT	GT	GT	GT
0	0	60	49	0	49	ref-4249	GGGGAACTCACTAGAGCTCCTCCCATA	23	C	T	CT	CT	CT	CC	CC	CC	CC	CT	CT	CC	CC	CC	CT	CT	CT	CT	CC	CC	CT	CT	CC	CC	CC	CC	CC	CC	CC	CT	CC	CT	CT	CC	CC	CC	CT	CC	CC	CC	CT
0	0	0	109	0	109	ref-4249	GGGGAACTCACTAGAGCTCCTCCCATA	26	T	A	AT	AT	AT	AT	AT	AT	AT	AT	AT	AT	AT	AT	AT	AT	AT	AT	AT	AT	AT	AT	AT	AT	AT	AT	AT	AT	AT	AT	AT	AT	AT	AT	AT	AT	AT	AT	AT	AT	AT
0	0	0	109	0	109	ref-4249	GGGGAACTCACTAGAGCTCCTCCCATA	27	A	T	AT	AT	AT	AT	AT	AT	AT	AT	AT	AT	AT	AT	AT	AT	AT	AT	AT	AT	AT	AT	AT	AT	AT	AT	AT	AT	AT	AT	AT	AT	AT	AT	AT	AT	AT	AT	AT	AT	AT
0.11	12	42	55	0	55	ref-4261	TGTTTGTCAACCAAAACTCCATCAAAT	2	G	A	AG	GG	AG	AG	AG	GG	AG	AG	GG	GG	AG	GG	GG	AG	AG	AG	AG	AG	GG	GG	AG	AG	AG	AG	AG	AG	AG	AG	AG	GG	GG	AG	AG	AG	GG	GG	GG	GG	AG
0.19	21	26	62	0	62	ref-4261	TGTTTGTCAACCAAAACTCCATCAAAT	21	A	G	AG	AG	AG	--	AG	AG	AG	AG	AG	AG	--	AG	AG	AA	AG	AG	AG	AA	AG	AG	AG	--	AG	AG	AA	AG	AG	AA	AG	AG	--	--	AG	AG	AA	AA	AG	--	AG
0.07	8	4	97	4	97	ref-4261	TGTTTGTCAACCAAAACTCCATCAAAT	22	T	G	GT	GT	GT	GT	GT	GT	GT	GT	GT	GT	GT	GT	GT	GT	GT	GT	GT	GT	GT	GT	GT	GT	GT	GT	GT	GT	GT	GT	GT	GT	GT	GT	GT	GT	GT	GT	GT	GT	GT
0.05	5	2	102	0	102	ref-4267	TACCTTTGAACTGCACCTCCGTCCAAT	12	T	C	CT	CT	--	CT	CT	CT	CT	CT	CT	CT	--	CT	CT	--	CT	CT	--	CT	CT	CT	CT	CT	CT	CT	CT	--	CT	CT	CT	CT	CT	CT	CT	CT	CT	CT	CT	CT	CT
0.13	14	11	84	8	84	ref-4273	GATCCAAATACTAGAACTCCTGCCCGT	25	C	T	CT	CT	--	--	TT	CT	CT	CT	CT	CT	CT	CT	CT	TT	CT	--	--	CT	CT	CT	CT	CT	--	--	CT	--	CT	CT	--	CT	CT	CT	--	CT	CT	CT	CT	CT	CT
0.02	2	45	62	25	62	ref-4280	TGAACCTGAACAAGGTCTCCGATGAGA	7	T	C	CT	CT	CC	CT	CT	CT	TT	CT	TT	CT	CC	CT	TT	CT	TT	CT	CT	TT	--	CC	CT	CT	CT	CT	CT	CT	CT	CC	CC	CT	CT	CT	CC	CC	TT	CT	CT	CT	CT
0	0	57	52	0	52	ref-4284	GCAAGTGGCACATTAGCTCCAACTCTG	25	C	A	CC	AC	CC	CC	CC	CC	AC	AC	CC	CC	AC	CC	AC	CC	AC	CC	CC	AC	AC	AC	AC	AC	CC	AC	CC	CC	AC	CC	AC	AC	AC	AC	AC	CC	AC	AC	CC	CC	AC
0	0	52	57	0	57	ref-4284	GCAAGTGGCACATTAGCTCCAACTCTG	26	T	A	AT	AT	TT	TT	TT	AT	TT	AT	TT	AT	AT	TT	TT	TT	TT	TT	TT	AT	AT	AT	TT	TT	AT	TT	AT	AT	AT	AT	TT	TT	AT	AT	AT	AT	TT	TT	TT	TT	AT
0	0	52	57	0	57	ref-4284	GCAAGTGGCACATTAGCTCCAACTCTG	27	G	T	GT	GT	GG	GG	GG	GT	GG	GT	GG	GT	GT	GG	GG	GG	GG	GG	GG	GT	GT	GT	GG	GG	GT	GG	GT	GT	GT	GT	GG	GG	GT	GT	GT	GT	GG	GG	GG	GG	GT
0.02	2	1	106	0	106	ref-4289	ATCCCACTAACTTGCACTCCATATATT	1	A	T	AT	AT	AT	AT	AT	AT	AT	--	--	AT	AT	AT	AT	AT	AT	AA	AT	AT	AT	AT	AT	AT	AT	AT	AT	AT	AT	AT	AT	AT	AT	AT	AT	AT	AT	AT	AT	AT	AT
0.02	2	1	106	0	106	ref-4289	ATCCCACTAACTTGCACTCCATATATT	4	C	A	AC	AC	AC	AC	AC	AC	AC	--	--	AC	AC	AC	AC	AC	AC	CC	AC	AC	AC	AC	AC	AC	AC	AC	AC	AC	AC	AC	AC	AC	AC	AC	AC	AC	AC	AC	AC	AC	AC
0.16	17	49	43	0	43	ref-4291	TTCGTTTCCACGACATCTCCTCTCGCC	27	C	T	CC	CT	--	CT	CT	CT	--	--	--	--	--	CT	--	--	--	--	--	CT	--	--	--	CT	--	--	CT	--	CC	CC	CC	CT	CT	CC	CC	CC	CT	CT	CC	CT	CC
0.05	5	29	75	0	75	ref-4299	CCACCTTCTACGTAACCTCCTATTTTT	1	C	T	CT	CT	CT	CC	--	CT	CC	CT	CT	CT	CT	CT	CT	CC	--	CT	CC	CT	CT	CT	CC	CT	--	CT	CT	CC	CT	--	CC	CT	CT	CC	CT	CC	CT	CT	CT	CT	CC
0.05	5	2	102	0	102	ref-4306	CATTTAACGACAAGTCCTCCTCGAGAA	8	C	A	CC	AC	AC	AC	AC	AC	AC	AC	AC	AC	AC	AC	AC	AC	AC	AC	AC	AC	AC	AC	AC	AC	AC	AC	AC	--	AC	AC	AC	AC	AC	AC	AC	AC	AC	AC	AC	AC	AC
0	0	0	109	0	109	ref-4314	CAAGCTTAGACCAAATCTCCAGTCCAC	21	A	G	AG	AG	AG	AG	AG	AG	AG	AG	AG	AG	AG	AG	AG	AG	AG	AG	AG	AG	AG	AG	AG	AG	AG	AG	AG	AG	AG	AG	AG	AG	AG	AG	AG	AG	AG	AG	AG	AG	AG
0	0	0	109	0	109	ref-4316	TTTTCCTGAACTTCACCTCCCGCCGAT	2	T	A	AT	AT	AT	AT	AT	AT	AT	AT	AT	AT	AT	AT	AT	AT	AT	AT	AT	AT	AT	AT	AT	AT	AT	AT	AT	AT	AT	AT	AT	AT	AT	AT	AT	AT	AT	AT	AT	AT	AT
0.03	3	12	94	0	94	ref-4316	TTTTCCTGAACTTCACCTCCCGCCGAT	8	G	A	AG	AG	GG	AG	--	AG	AG	AG	AG	AG	AG	AG	GG	GG	AG	AG	AG	AG	AG	AG	AG	AG	GG	AG	AG	GG	AG	AG	AG	AG	AG	AG	AG	AG	AG	AG	AG	AG	AG
0.03	3	12	94	0	94	ref-4316	TTTTCCTGAACTTCACCTCCCGCCGAT	9	A	G	AG	AG	AA	AG	--	AG	AG	AG	AG	AG	AG	AG	AA	AA	AG	AG	AG	AG	AG	AG	AG	AG	AA	AG	AG	AA	AG	AG	AG	AG	AG	AG	AG	AG	AG	AG	AG	AG	AG
0.06	7	12	90	0	90	ref-4316	TTTTCCTGAACTTCACCTCCCGCCGAT	14	C	T	CT	CT	CT	--	CT	CT	CT	CT	CT	CT	CT	CT	CT	CT	CT	CT	CT	CT	CT	CT	CT	CT	CT	--	CT	CT	CT	CT	CT	CC	CT	CC	CT	CT	CC	CT	CT	CT	CT
0.06	7	68	34	0	34	ref-4316	TTTTCCTGAACTTCACCTCCCGCCGAT	24	C	A	AC	AC	AC	CC	CC	AC	CC	CC	CC	CC	AC	CC	CC	AC	AC	AC	CC	CC	CC	CC	CC	AC	AC	CC	CC	CC	CC	CC	AC	CC	AC	CC	--	CC	AC	CC	CC	CC	AC
0.02	2	55	52	18	52	ref-4322	CCCCGGCGAACGGCCCCTCCTTCGGAA	26	A	G	AG	AA	AA	AA	AA	GG	AA	AG	GG	AG	AA	AA	AA	AG	--	GG	AA	AG	AA	AG	AG	AA	AA	AA	AG	AG	AG	AG	AG	AG	AA	AG	GG	AA	AA	AA	AG	AA	AG
0.11	12	57	40	0	40	ref-4324	TGTGTTCTCACGTTAACTCCACTTCAA	3	T	C	CT	TT	TT	TT	TT	TT	TT	TT	CT	TT	TT	CT	CT	TT	--	--	--	TT	CT	TT	--	TT	TT	--	CT	--	CT	TT	TT	TT	TT	TT	TT	TT	--	TT	TT	CT	CT
0.11	12	57	40	0	40	ref-4324	TGTGTTCTCACGTTAACTCCACTTCAA	24	T	C	CT	TT	TT	TT	TT	TT	TT	TT	CT	TT	TT	CT	CT	TT	--	--	--	TT	CT	TT	--	TT	TT	--	CT	--	CT	TT	TT	TT	TT	TT	TT	TT	--	TT	TT	CT	CT
0	0	51	58	0	58	ref-4334	TAAGGTGACACAGGGTCTCCTTGCTTA	15	G	A	AG	GG	AG	AG	AG	AG	AG	AG	AG	GG	GG	GG	AG	AG	AG	GG	AG	AG	AG	GG	GG	AG	AG	GG	GG	AG	AG	GG	AG	AG	GG	AG	AG	AG	AG	GG	AG	AG	AG
0.13	14	53	42	0	42	ref-4335	GATCTTGTTACTCAAGCTCCAAGGAAA	14	A	G	AA	AG	AA	AA	AA	--	AG	AG	AG	AG	AA	AA	--	AA	AG	AG	AG	AA	AG	AG	AA	AA	AA	AA	AA	AA	--	--	AA	AA	AG	AG	AA	AG	AG	AG	AG	AA	AA
0	0	11	98	0	98	ref-4338	GAACAGCAAACTGGTTCTCCCATATAC	6	G	A	GG	AG	AG	AG	AG	AG	AG	AG	AG	AG	AG	AG	AG	AG	GG	AG	AG	AG	AG	AG	AG	AG	AG	GG	AG	AG	AG	AG	AG	AG	AG	AG	AG	AG	AG	AG	AG	AG	AG
0.01	1	1	107	0	107	ref-4340	CTTTCTCCGACACAAACTCCATGACAA	1	C	A	AC	AC	AC	AC	AC	AC	AC	AC	AC	AC	AC	AC	AC	AC	AC	AC	AC	AC	AC	AC	AC	AC	AC	AC	AC	CC	AC	AC	AC	AC	AC	AC	AC	AC	AC	AC	AC	AC	AC
0	0	0	109	0	109	ref-4340	CTTTCTCCGACACAAACTCCATGACAA	8	C	T	CT	CT	CT	CT	CT	CT	CT	CT	CT	CT	CT	CT	CT	CT	CT	CT	CT	CT	CT	CT	CT	CT	CT	CT	CT	CT	CT	CT	CT	CT	CT	CT	CT	CT	CT	CT	CT	CT	CT
0.06	6	78	25	0	25	ref-4340	CTTTCTCCGACACAAACTCCATGACAA	12	A	T	AT	AT	--	AT	--	AT	AT	AT	AA	AT	AT	AT	AA	AT	AA	AA	AA	AA	AT	AT	AT	AT	AT	AT	AA	AT	AA	--	AA	AA	--	AA	AT	--	AA	AA	AA	AA	AA
0.02	2	32	75	0	75	ref-4340	CTTTCTCCGACACAAACTCCATGACAA	13	C	T	CC	CT	CT	CT	CT	CT	CT	CC	CC	CT	CT	CC	CC	CT	CT	CT	CT	CT	CT	CT	CC	CC	CT	CT	CT	CC	CT	CT	CT	CT	CT	CT	CT	CT	CC	CT	CT	CT	CT
0.06	7	61	41	0	41	ref-4340	CTTTCTCCGACACAAACTCCATGACAA	23	G	T	GT	GG	GG	GG	GG	GT	GT	GG	GT	GT	GG	GT	GT	GG	GT	GT	GT	GT	GG	GG	GT	GG	GG	GG	GT	GT	GT	GG	GG	GG	GG	GG	GG	GG	GT	GT	GT	GG	GG
0	0	52	57	0	57	ref-4343	CTCCAAGCCACCAAGGCTCCTTGTTTT	6	A	T	AA	AT	AT	AA	AA	AT	AA	AT	AA	AA	AA	AT	AT	AA	AA	AA	AA	AA	AA	AT	AA	AT	AT	AT	AT	AA	AA	AA	AA	AA	AT	AT	AA	AT	AA	AT	AT	AA	AT
0.1	11	56	42	0	42	ref-4353	GGCCTTTTAACGAACACTCCGTTGCCC	2	G	C	GG	CG	GG	GG	GG	GG	CG	CG	GG	--	--	--	CG	GG	--	GG	GG	CG	--	CG	--	CG	--	--	GG	--	CG	GG	GG	CG	--	CG	CG	GG	GG	CG	GG	GG	CG
0.06	6	98	5	0	5	ref-4357	ACAGGGGCGACACACCCTCCAGGGATG	4	G	A	AG	GG	GG	GG	GG	GG	GG	--	GG	GG	GG	GG	GG	GG	GG	GG	GG	GG	GG	GG	GG	GG	GG	--	GG	GG	GG	GG	GG	--	GG	GG	GG	--	GG	GG	GG	GG	GG
0.08	9	41	59	0	59	ref-4357	ACAGGGGCGACACACCCTCCAGGGATG	6	G	T	GT	GG	GG	GT	GT	--	GT	GT	GG	GG	--	GT	GT	GG	GG	GG	GT	--	--	GT	GG	GG	--	GG	--	--	GG	GT	GG	GG	GT	GT	GG	GT	GT	GT	GT	GG	GG
0.01	1	73	35	0	35	ref-4357	ACAGGGGCGACACACCCTCCAGGGATG	8	C	T	CC	CT	CT	CC	CT	CT	CC	CC	CT	CC	CT	CT	CT	CT	CT	CT	CC	CT	CC	CC	CT	CT	CC	CT	CT	CT	CT	--	CC	CC	CC	CC	CC	CC	CC	CC	CC	CC	CC
0.04	4	92	13	0	13	ref-4357	ACAGGGGCGACACACCCTCCAGGGATG	9	G	A	GG	AG	AG	GG	GG	GG	GG	GG	GG	GG	GG	GG	GG	GG	GG	GG	GG	GG	GG	GG	--	--	GG	GG	--	GG	GG	GG	GG	GG	GG	GG	GG	GG	GG	AG	GG	GG	GG
0.03	3	3	103	0	103	ref-4357	ACAGGGGCGACACACCCTCCAGGGATG	22	G	A	AG	AG	AG	AG	AG	AG	AG	AG	AG	AG	AG	AG	AG	GG	AG	AG	AG	AG	--	AG	GG	AG	AG	AG	AG	AG	AG	AG	AG	AG	AG	AG	AG	AG	AG	AG	AG	AG	AG
0.06	7	97	5	0	5	ref-4357	ACAGGGGCGACACACCCTCCAGGGATG	24	G	T	GT	GG	GG	GG	GG	GG	GG	--	GG	GG	GG	GG	GG	GG	GG	GG	GG	GG	GG	GG	GG	GG	GG	--	GG	GG	GG	GG	GG	--	GG	GG	GG	--	GG	GG	GG	GG	GG
0.06	7	16	86	0	86	ref-4357	ACAGGGGCGACACACCCTCCAGGGATG	27	G	A	AG	AG	AG	AG	GG	AG	GG	AG	AG	AG	AG	AG	AG	AG	AG	AG	AG	AG	AG	AG	AG	--	AG	--	AG	AG	AG	AG	AG	AG	AG	AG	AG	AG	AG	AG	AG	GG	GG
0.15	16	1	92	1	92	ref-4374	GCTTTAGCAACATCCTCTCCTCTCTTC	5	T	C	CT	CT	CT	CT	--	CT	CT	--	--	CT	CT	CT	CT	--	CT	--	--	--	--	CT	--	--	--	--	CT	--	CT	CT	CT	CT	CT	CT	CT	CT	CT	CT	CT	CT	CT
0.16	17	45	47	0	47	ref-4376	CTTTTCTCAACTTGCACTCCCTTGTTT	6	C	T	CC	CT	CT	CT	--	CC	CC	CC	CC	CC	CT	CT	CT	CT	CT	CC	CC	CC	CC	CC	CT	CC	CT	CT	CT	CT	CC	CC	CC	CT	CT	CT	CT	CT	CT	CT	CC	CC	CC
0.17	18	47	44	25	44	ref-4376	CTTTTCTCAACTTGCACTCCCTTGTTT	9	A	G	AG	AG	GG	--	GG	AG	AG	AG	AG	AA	AG	AG	GG	GG	GG	AA	AA	AG	AG	AA	AG	AA	GG	AG	AG	GG	GG	AA	GG	GG	AG	GG	GG	AG	GG	AG	AG	AG	AG
0.03	3	53	53	0	53	ref-4399	AACACCAAAACAATATCTCCGGCAGTT	1	A	G	AG	AA	AG	AA	--	AG	--	AG	AG	AG	AG	AG	AA	AA	AA	AA	AA	AA	AG	AA	AG	AA	AG	AG	AA	AG	AG	AA	AA	AG	AA	AA	AA	AA	AA	AA	AA	AG	AG
0.05	5	1	103	0	103	ref-4399	AACACCAAAACAATATCTCCGGCAGTT	24	A	G	AA	AG	AG	AG	--	AG	--	AG	AG	AG	AG	AG	--	AG	AG	AG	AG	AG	AG	AG	AG	AG	AG	AG	AG	AG	AG	AG	AG	AG	AG	AG	AG	AG	AG	AG	AG	AG	AG
0.04	4	46	59	16	59	ref-4413	AAAAGAGAGACCAATGCTCCTCCACTT	24	A	G	AG	AA	AG	GG	GG	AA	--	AG	GG	AG	AG	AG	AG	AG	AA	AG	GG	GG	GG	AG	AG	AG	AA	AG	AG	AA	GG	AG	AG	GG	AA	AG	AG	GG	AG	AA	AG	AG	AA
0.05	5	64	40	1	40	ref-4418	CAGCCCTTTACATCTGCTCCAGACATC	1	C	T	CT	CC	CT	CC	CC	CC	CC	CC	CC	CC	CT	--	CC	CC	CT	CC	CC	CT	CC	CC	CC	--	CT	CC	CT	CT	CC	CC	CT	CC	CC	CT	--	CC	CC	CC	CT	CT	CT
0.04	4	69	36	0	36	ref-4418	CAGCCCTTTACATCTGCTCCAGACATC	6	C	A	AC	CC	AC	AC	AC	CC	AC	CC	AC	CC	CC	AC	AC	CC	CC	CC	AC	AC	CC	AC	CC	AC	CC	AC	AC	CC	CC	CC	CC	AC	CC	CC	CC	CC	CC	CC	AC	CC	CC
0.04	4	65	40	1	40	ref-4418	CAGCCCTTTACATCTGCTCCAGACATC	9	T	A	AT	TT	AT	TT	TT	TT	TT	TT	TT	TT	AT	--	TT	TT	AT	TT	TT	AT	TT	TT	TT	--	AT	TT	AT	AT	TT	TT	AT	TT	TT	AT	--	TT	TT	TT	AT	AT	AT
0.01	1	1	107	0	107	ref-4420	TCTACCTCTACTGCATCTCCAGCCCTT	6	C	T	CT	CT	CT	CT	CT	CT	CT	CT	CT	CT	CT	CT	CT	CT	CC	CT	--	CT	CT	CT	CT	CT	CT	CT	CT	CT	CT	CT	CT	CT	CT	CT	CT	CT	CT	CT	CT	CT	CT
0.01	1	58	50	1	50	ref-4424	GACGACAGCACTTGTGCTCCACGCATC	22	C	T	CC	CT	CC	CC	CC	CC	CT	CT	CC	CC	CT	CC	CT	CC	CT	CC	CC	CT	CT	CT	CT	--	CC	TT	CC	CC	CT	CC	CT	CT	CT	CT	CT	CC	CT	CT	CC	CC	CT
0.05	5	4	100	0	100	ref-4434	TCTGAGACGACATCAACTCCATTCTTA	9	G	C	CG	CG	CG	CG	CG	GG	CG	CG	CG	CG	CG	CG	CG	CG	CG	CG	CG	CG	--	CG	CG	--	CG	CG	CG	CG	CG	--	CG	CG	CG	CG	CG	CG	CG	CG	CG	CG	CG
0	0	0	109	0	109	ref-4440	TGTGTTTTCACGTTGGCTCCACTTCAA	7	T	C	CT	CT	CT	CT	CT	CT	CT	CT	CT	CT	CT	CT	CT	CT	CT	CT	CT	CT	CT	CT	CT	CT	CT	CT	CT	CT	CT	CT	CT	CT	CT	CT	CT	CT	CT	CT	CT	CT	CT
0	0	0	109	0	109	ref-4440	TGTGTTTTCACGTTGGCTCCACTTCAA	12	G	A	AG	AG	AG	AG	AG	AG	AG	AG	AG	AG	AG	AG	AG	AG	AG	AG	AG	AG	AG	AG	AG	AG	AG	AG	AG	AG	AG	AG	AG	AG	AG	AG	AG	AG	AG	AG	AG	AG	AG
0.03	3	46	60	0	60	ref-4455	TTATACCTGACTTTTCCTCCTCTAACA	2	T	C	TT	CT	CT	CT	CT	TT	TT	CT	TT	CT	CT	TT	TT	CT	TT	TT	TT	TT	CT	CT	CT	CT	CT	CT	TT	--	TT	CT	CT	CT	CT	CT	CT	CT	TT	CT	CT	CT	TT
0.03	3	47	59	0	59	ref-4455	TTATACCTGACTTTTCCTCCTCTAACA	5	A	T	AA	AT	AT	AT	AT	AA	AA	AT	AA	AT	AT	AA	AA	AT	AA	AA	AA	AA	AT	AT	AT	AT	AT	AT	AA	--	AA	AT	AT	AT	AT	AT	AT	AT	AA	AT	AT	AT	AA
0	0	56	53	0	53	ref-4459	GATATCGTCACACGTACTCCTCAACTT	7	G	A	GG	AG	GG	GG	GG	AG	AG	GG	GG	AG	GG	GG	GG	AG	AG	GG	AG	GG	GG	AG	AG	GG	AG	GG	GG	GG	AG	AG	AG	AG	AG	AG	AG	GG	GG	AG	AG	GG	GG
0.05	5	79	25	0	25	ref-4463	CTGTTTTGCACCGTGCCTCCCTGTGCT	12	C	T	CT	CT	CC	CC	CC	CT	CT	CC	CC	CC	CT	CT	CC	CC	CC	CT	CC	CC	CC	CT	--	CT	CC	CT	CT	CC	CC	CT	CC	CC	CC	CC	CC	CC	CC	CC	CC	CC	CT
0.06	7	83	19	0	19	ref-4463	CTGTTTTGCACCGTGCCTCCCTGTGCT	21	C	A,T	AC	AC	--	CC	CC	--	AC	CC	CC	CC	AC	AC	CC	CC	CC	AC	CC	CC	CC	AC	--	AC	CT	AC	AC	--	CC	CC	CC	CC	CC	CC	CC	CC	CC	CC	CC	CC	CC
0.01	1	5	103	1	103	ref-4463	CTGTTTTGCACCGTGCCTCCCTGTGCT	27	T	G	GT	GT	GT	GT	GT	GT	GT	GT	GT	TT	GT	TT	GT	TT	GT	GT	GT	GT	GT	GT	--	GT	GT	GT	TT	GT	GT	GT	GT	GT	GT	GT	GT	GT	GT	GT	GT	GT	GT
0.07	8	72	29	21	29	ref-4471	TTCAACATCACCCTCCCTCCTTATCTC	22	T	C	CT	CT	TT	TT	TT	CC	TT	TT	CC	CC	TT	TT	TT	TT	CC	CC	TT	TT	TT	CT	CT	TT	CT	TT	TT	TT	CC	CT	TT	CC	CT	CC	TT	CT	TT	TT	CC	TT	TT
0.03	3	34	72	0	72	ref-4473	TCTTCTTTAACCCCTTCTCCTTTATCA	7	T	G	TT	GT	GT	GT	GT	GT	GT	TT	GT	GT	GT	GT	GT	GT	GT	TT	TT	GT	GT	TT	GT	GT	GT	TT	GT	GT	GT	GT	GT	TT	GT	GT	GT	TT	TT	GT	GT	TT	GT
0.07	8	65	36	0	36	ref-4473	TCTTCTTTAACCCCTTCTCCTTTATCA	12	C	T	CT	CC	--	CC	CC	CC	CC	CT	CC	CC	CC	CC	CC	CC	CC	CT	CT	CC	CC	CT	CC	CC	CC	CT	CC	CC	CC	CC	--	CT	CT	CC	CC	CT	CC	--	CC	CT	CC
0.07	8	66	35	0	35	ref-4473	TCTTCTTTAACCCCTTCTCCTTTATCA	13	C	T	CT	CC	CC	CC	CC	CC	CC	CT	CC	CC	CC	CC	CC	CC	CC	CT	CT	CC	CC	CT	CC	CC	--	CT	CC	CC	CC	CC	CC	CT	CC	CC	CC	CT	CT	CT	CT	CT	CC
0.06	7	66	36	0	36	ref-4473	TCTTCTTTAACCCCTTCTCCTTTATCA	15	T	A	AT	TT	--	TT	TT	TT	TT	AT	TT	TT	TT	TT	TT	TT	TT	AT	AT	TT	TT	AT	TT	TT	TT	AT	TT	TT	TT	TT	--	AT	AT	TT	TT	AT	TT	--	TT	AT	TT
0.06	7	9	93	9	93	ref-4474	GACGTCATGACTATCACTCCGTTGCAT	1	G	T	GT	GT	GT	GT	GT	GT	GT	GT	GT	GT	GT	GT	GT	GT	GT	--	GT	GT	--	GT	GT	TT	--	GT	--	--	GT	GT	--	GT	GT	TT	GT	GT	GT	GT	GT	GT	GT
0.07	8	31	70	0	70	ref-4474	GACGTCATGACTATCACTCCGTTGCAT	21	G	A	AG	AG	GG	AG	AG	AG	AG	AG	AG	AG	GG	GG	AG	AG	AG	--	AG	AG	--	AG	--	GG	--	AG	--	--	GG	AG	--	AG	AG	GG	AG	AG	AG	AG	AG	AG	GG
0	0	0	109	0	109	ref-4475	ATACACATTACAAACTCTCCCTCATCA	1	A	G	AG	AG	AG	AG	AG	AG	AG	AG	AG	AG	AG	AG	AG	AG	AG	AG	AG	AG	AG	AG	AG	AG	AG	AG	AG	AG	AG	AG	AG	AG	AG	AG	AG	AG	AG	AG	AG	AG	AG
0.05	5	51	53	47	53	ref-4476	TAACAAGGAACACGCCCTCCAGATGGA	14	G	A	AG	AG	AG	--	AG	AA	AG	AA	AA	AA	AA	AG	AG	AG	AG	AG	AG	AA	AG	AG	AA	AA	AG	--	--	AG	AA	AG	AA	AA	AG	AG	AG	AG	AG	AA	AG	AG	AG
0.17	19	59	31	0	31	ref-4490	CAAATACAAACAGTACCTCCAAAGACA	1	C	A	AC	AC	AC	CC	CC	AC	AC	AC	CC	CC	AC	AC	AC	--	AC	AC	CC	--	AC	CC	CC	CC	--	AC	AC	--	--	CC	CC	--	AC	AC	CC	AC	CC	CC	CC	CC	--
0.17	19	59	31	0	31	ref-4490	CAAATACAAACAGTACCTCCAAAGACA	24	G	A	AG	AG	AG	GG	GG	AG	AG	AG	GG	GG	AG	AG	AG	--	AG	AG	GG	--	AG	GG	GG	GG	--	AG	AG	--	--	GG	GG	--	AG	AG	GG	AG	GG	GG	GG	GG	--
0.04	4	0	105	0	105	ref-4496	GATGCATATACATAATCTCCTCATTTA	7	T	G	GT	GT	GT	GT	GT	GT	GT	GT	GT	GT	GT	GT	GT	GT	GT	GT	GT	GT	GT	GT	GT	GT	GT	GT	GT	GT	GT	GT	GT	GT	GT	GT	GT	GT	GT	GT	GT	GT	GT
0.06	7	7	95	3	95	ref-4497	TAGTGGCGTACGGCCACTCCATGGCAT	3	G	T	GT	GT	GT	GT	GT	GT	GT	GT	GT	GT	GT	GT	GT	GT	GT	GT	GG	GT	GG	GT	GT	GT	GT	--	GT	GG	GT	GT	GT	GT	GT	GT	GT	GT	GT	GT	GT	GT	GT
0.13	14	6	89	0	89	ref-4497	TAGTGGCGTACGGCCACTCCATGGCAT	7	C	T	CT	CT	CT	CT	CT	CT	CT	CT	CT	CT	CT	CT	CT	CT	CT	CT	CT	CT	CT	CT	CT	CT	CT	CT	CT	CT	CT	--	CT	CT	CT	CT	CT	CT	CT	CT	CT	CT	CT
0.13	14	6	89	0	89	ref-4497	TAGTGGCGTACGGCCACTCCATGGCAT	15	C	A	AC	AC	AC	AC	AC	AC	AC	AC	AC	AC	AC	AC	AC	AC	AC	AC	AC	AC	AC	AC	AC	AC	AC	AC	AC	AC	AC	--	AC	AC	AC	AC	AC	AC	AC	AC	AC	AC	AC
0.06	7	7	95	3	95	ref-4497	TAGTGGCGTACGGCCACTCCATGGCAT	16	A	G	AG	AG	AG	AG	AG	AG	AG	AG	AG	AG	AG	AG	AG	AG	AG	AG	AA	AG	AA	AG	AG	AG	AG	--	AG	AA	AG	AG	AG	AG	AG	AG	AG	AG	AG	AG	AG	AG	AG
0.18	20	47	42	2	42	ref-4501	TCTAGTCTAACAGAAACTCCATGCTGG	24	C	T	CT	CT	CT	CC	CC	CC	CC	CC	CT	CC	CT	CC	CT	CC	CC	CT	CC	CC	CT	--	CC	CT	CC	CT	CC	--	CT	CT	--	CT	CT	CT	CT	CC	CC	CT	CC	--	CT
0.01	1	3	105	0	105	ref-4502	TTCGGACGCACGTCAACTCCTCAACAG	3	C	T	CT	CT	CT	CT	CT	CT	CT	CT	CT	CT	CT	CT	CT	CT	CT	CT	CT	CT	CC	CT	CT	CT	CT	CT	CT	CT	CT	CT	CT	CT	CT	CT	CT	CT	CT	CT	CT	CT	CT
0.01	1	3	105	0	105	ref-4502	TTCGGACGCACGTCAACTCCTCAACAG	27	G	T	GT	GT	GT	GT	GT	GT	GT	GT	GT	GT	GT	GT	GT	GT	GT	GT	GT	GT	GG	GT	GT	GT	GT	GT	GT	GT	GT	GT	GT	GT	GT	GT	GT	GT	GT	GT	GT	GT	GT
0.08	9	2	98	0	98	ref-4506	AAGATACTAACTTCTCCTCCAGAGCTT	8	T	C	CT	CT	CT	CT	CT	--	CT	CT	CT	TT	--	CT	--	CT	--	CT	--	CT	CT	TT	CT	CT	CT	CT	--	CT	CT	CT	CT	--	CT	CT	--	CT	CT	CT	CT	CT	CT
0.01	1	4	104	0	104	ref-4508	CATTTACAAACAGACGCTCCTCCATCT	24	A	C	AC	AC	AC	AC	--	AC	AC	AC	AA	AC	AC	AC	AC	AC	AC	AC	AC	AC	AC	AC	AC	AC	AC	AA	AC	AC	AC	AC	AC	AC	AC	AC	AC	AC	AC	AC	AC	AC	AC
0.06	6	4	99	4	99	ref-4512	CACCGCTTGACCAATCCTCCTATTCTT	21	T	C	CT	CT	CT	--	CT	CT	CT	CT	CT	CT	CT	CT	CT	CT	CT	CT	CT	CT	CT	CT	CT	CT	CT	CT	CT	CT	CT	CT	CT	CT	--	CT	CT	CT	CT	CT	CT	CT	CT
0.05	5	47	57	0	57	ref-4516	TGGTGCGAGACTCAAGCTCCAGACAGC	24	C	T	CC	CT	CT	CT	CT	CC	CT	CC	CT	CT	CT	CT	CT	CT	CT	CC	CC	CT	--	CT	CC	CC	CT	CC	CC	CT	CC	CC	--	CC	CT	CT	CC	CT	CC	CT	CC	--	CT
0.09	10	48	51	22	51	ref-4522	TTCACCACCACCAATGCTCCATGACGG	25	C	A	AC	AC	AC	AC	AC	AC	AC	CC	AC	AA	CC	AC	AC	CC	--	AA	AC	AA	--	AC	CC	AC	AA	AC	AA	CC	AC	CC	AC	AC	AC	AA	AC	AC	AA	AC	AC	AA	CC
0.02	2	51	56	0	56	ref-4535	GCTAAGATCACTCCCTCTCCCCATTTA	2	C	A	AC	CC	CC	AC	AC	AC	AC	AC	CC	AC	CC	AC	AC	CC	AC	--	--	AC	CC	CC	CC	CC	AC	AC	AC	CC	CC	AC	CC	CC	CC	CC	CC	AC	AC	CC	AC	CC	CC
0.02	2	51	56	1	56	ref-4545	TACGTCACAACTAGTACTCCAATAGCT	3	C	G	CG	CC	CG	CG	CG	CG	CG	CG	CG	CC	CC	CC	CG	CG	CG	CC	CG	CG	CG	CC	CC	CG	CG	CC	CC	CG	CG	CC	CG	CG	CC	CG	CG	CG	CG	CC	CG	CG	--
0.01	1	47	61	0	61	ref-4553	TCTACAGCAACTGCGACTCCTTCTCGG	8	C	A	AC	AC	CC	AC	AC	AC	AC	CC	AC	AC	CC	CC	CC	CC	AC	AC	CC	AC	AC	AC	CC	CC	AC	CC	AC	AC	AC	CC	CC	AC	AC	AC	AC	CC	AC	AC	AC	CC	AC
0	0	53	56	15	56	ref-4557	ATCCTTCACACCAAGACTCCAGTGCTC	2	T	C	CT	TT	CT	CT	CT	CT	CT	CC	CT	CT	CT	TT	CT	CT	CT	CT	CC	CT	TT	CT	TT	TT	CT	CT	TT	TT	TT	TT	TT	CT	TT	TT	CT	CT	CC	TT	TT	CT	CT
0	0	0	109	0	109	ref-4559	ATGAACAAGACACCTTCTCCATTACAA	24	A	G	AG	AG	AG	AG	AG	AG	AG	AG	AG	AG	AG	AG	AG	AG	AG	AG	AG	AG	AG	AG	AG	AG	AG	AG	AG	AG	AG	AG	AG	AG	AG	AG	AG	AG	AG	AG	AG	AG	AG
0.13	14	2	93	1	93	ref-4565	AATCTGATTACGACGACTCCGAATACC	24	T	C	TT	CT	CT	CT	CT	CT	CT	CT	CT	CT	CT	CT	CT	CT	CT	CT	CT	CT	--	CT	CT	CT	CT	CT	CT	CT	CT	--	CT	CT	CT	CT	CT	CT	CT	CT	--	CT	CT
0	0	48	61	48	61	ref-4572	CCATGTGGTACTGCAGCTCCTCCACTA	15	A	G	AG	AG	GG	AG	AG	AG	AG	GG	AG	AG	GG	GG	GG	GG	GG	AG	GG	AG	AG	AG	GG	GG	AG	GG	AG	AG	AG	GG	AG	GG	AG	AG	AG	GG	AG	AG	AG	AG	AG
0	0	48	61	48	61	ref-4572	CCATGTGGTACTGCAGCTCCTCCACTA	26	T	A	AT	AT	AA	AT	AT	AT	AT	AA	AT	AT	AA	AA	AA	AA	AA	AT	AA	AT	AT	AT	AA	AA	AT	AA	AT	AT	AT	AA	AT	AA	AT	AT	AT	AA	AT	AT	AT	AT	AT
0.03	3	1	105	0	105	ref-4573	CACGGTTATACCGTATCTCCTCGTAAG	12	C	A	AC	AC	AC	AC	AC	AC	AC	AC	AC	AC	AC	AC	AC	AC	AC	AC	AC	AC	AC	AC	AC	AC	AC	AC	AC	AC	AC	AC	AC	AC	AC	--	AC	AC	AC	AC	AC	AC	AC
0	0	0	109	0	109	ref-4579	TATTACATCACTATCCCTCCATTAAGT	12	T	C	CT	CT	CT	CT	CT	CT	CT	CT	CT	CT	CT	CT	CT	CT	CT	CT	CT	CT	CT	CT	CT	CT	CT	CT	CT	CT	CT	CT	CT	CT	CT	CT	CT	CT	CT	CT	CT	CT	CT
0.06	6	3	100	1	100	ref-4586	ATGCTAATTACATCTTCTCCTATGAAG	5	T	C	CT	CT	CT	CT	CT	CT	CT	CT	CT	CT	CT	CT	CT	CT	CT	CT	CT	CT	CT	CT	CT	CT	CT	CT	CT	CT	CT	CT	CT	CT	CT	CT	CT	CT	CT	CT	CT	CT	CT
0	0	0	109	0	109	ref-4587	GCCGGGGCTACTATGCCTCCTGACCTC	15	G	A	AG	AG	AG	AG	AG	AG	AG	AG	AG	AG	AG	AG	AG	AG	AG	AG	AG	AG	AG	AG	AG	AG	AG	AG	AG	AG	AG	AG	AG	AG	AG	AG	AG	AG	AG	AG	AG	AG	AG
0	0	0	109	0	109	ref-4587	GCCGGGGCTACTATGCCTCCTGACCTC	23	A	C	AC	AC	AC	AC	AC	AC	AC	AC	AC	AC	AC	AC	AC	AC	AC	AC	AC	AC	AC	AC	AC	AC	AC	AC	AC	AC	AC	AC	AC	AC	AC	AC	AC	AC	AC	AC	AC	AC	AC
0.12	13	42	54	1	54	ref-4594	ATAAACCCAACTTTCTCTCCTTTGCGC	7	C	T	CT	CT	--	CC	CC	CT	CT	CC	CC	CT	--	CC	--	CC	--	CT	CC	CC	CC	--	CT	CC	CT	CC	CC	CT	CC	CT	CT	CC	CT	CT	CT	CC	--	CT	CC	CT	CT
0.02	2	0	107	0	107	ref-4598	TTTATATGCACTTCAACTCCAAATGAT	7	T	C	CT	CT	CT	CT	CT	CT	CT	CT	CT	CT	CT	CT	CT	CT	CT	CT	CT	CT	CT	CT	CT	CT	CT	CT	CT	CT	CT	CT	CT	CT	CT	CT	CT	CT	CT	CT	CT	CT	CT
0.02	2	0	107	0	107	ref-4598	TTTATATGCACTTCAACTCCAAATGAT	26	A	G	AG	AG	AG	AG	AG	AG	AG	AG	AG	AG	AG	AG	AG	AG	AG	AG	AG	AG	AG	AG	AG	AG	AG	AG	AG	AG	AG	AG	AG	AG	AG	AG	AG	AG	AG	AG	AG	AG	AG
0	0	0	109	0	109	ref-4599	AAATCAGCCACTTTCCCTCCAATTCCT	3	A	T	AT	AT	AT	AT	AT	AT	AT	AT	AT	AT	AT	AT	AT	AT	AT	AT	AT	AT	AT	AT	AT	AT	AT	AT	AT	AT	AT	AT	AT	AT	AT	AT	AT	AT	AT	AT	AT	AT	AT
0.01	1	10	98	0	98	ref-4599	AAATCAGCCACTTTCCCTCCAATTCCT	4	T	C	CT	TT	CT	CT	CT	CT	CT	CT	CT	TT	TT	CT	CT	TT	TT	TT	TT	CT	--	CT	TT	TT	CT	TT	CT	CT	CT	CT	CT	CT	CT	CT	CT	CT	CT	CT	CT	CT	CT
0.03	3	60	46	0	46	ref-4599	AAATCAGCCACTTTCCCTCCAATTCCT	7	G	A	AG	AG	AG	AG	AG	AG	AG	GG	AG	AG	AG	AG	AG	AG	GG	AG	AG	AG	AG	AG	AG	AG	AG	AG	AG	AG	AG	GG	GG	AG	GG	AG	GG	GG	GG	--	GG	AG	GG
0.01	1	0	108	0	108	ref-4599	AAATCAGCCACTTTCCCTCCAATTCCT	26	C	T	CT	CT	CT	CT	CT	CT	CT	CT	CT	CT	CT	CT	CT	CT	CT	CT	CT	CT	CT	CT	CT	CT	CT	CT	CT	CT	CT	CT	CT	CT	CT	CT	CT	CT	CT	CT	CT	CT	CT
0	0	0	109	0	109	ref-4607	ACCGCAACTACTCGCTCTCCTGCAATT	3	C	T	CT	CT	CT	CT	CT	CT	CT	CT	CT	CT	CT	CT	CT	CT	CT	CT	CT	CT	CT	CT	CT	CT	CT	CT	CT	CT	CT	CT	CT	CT	CT	CT	CT	CT	CT	CT	CT	CT	CT
0	0	0	109	0	109	ref-4607	ACCGCAACTACTCGCTCTCCTGCAATT	4	G	A	AG	AG	AG	AG	AG	AG	AG	AG	AG	AG	AG	AG	AG	AG	AG	AG	AG	AG	AG	AG	AG	AG	AG	AG	AG	AG	AG	AG	AG	AG	AG	AG	AG	AG	AG	AG	AG	AG	AG
0.07	8	64	37	0	37	ref-4607	ACCGCAACTACTCGCTCTCCTGCAATT	24	A	G	AA	AG	AA	AG	AG	AA	AG	AG	AA	AG	AA	AA	AA	AA	AA	--	AG	AG	AG	AG	AG	AA	AG	AA	AG	AA	AG	AA	AG	AA	--	AA	AA	AA	AG	AG	AG	AA	AA
0.05	5	57	47	3	47	ref-4608	GGTCACAATACCAAATCTCCTTTCTCT	9	T	A	AT	TT	AT	AT	AT	TT	TT	TT	TT	TT	--	TT	--	TT	TT	AT	AT	AT	AT	AA	TT	AT	AT	AT	TT	TT	AT	AT	AT	TT	TT	AT	AT	AT	TT	TT	TT	TT	AT
0	0	1	108	0	108	ref-4616	TGGAACTCTACATAACCTCCCTCCTGT	4	A	G	AG	AG	AG	AG	AG	AG	AG	AG	AG	AG	AG	AG	AG	AG	AG	AG	AG	AG	AG	AG	AG	AG	AG	AG	AG	AG	AG	AG	AG	AG	AG	AG	AG	AG	AG	AG	AG	AG	AG
0	0	0	109	0	109	ref-4616	TGGAACTCTACATAACCTCCCTCCTGT	24	C	A	AC	AC	AC	AC	AC	AC	AC	AC	AC	AC	AC	AC	AC	AC	AC	AC	AC	AC	AC	AC	AC	AC	AC	AC	AC	AC	AC	AC	AC	AC	AC	AC	AC	AC	AC	AC	AC	AC	AC
0	0	0	109	0	109	ref-4616	TGGAACTCTACATAACCTCCCTCCTGT	27	T	C	CT	CT	CT	CT	CT	CT	CT	CT	CT	CT	CT	CT	CT	CT	CT	CT	CT	CT	CT	CT	CT	CT	CT	CT	CT	CT	CT	CT	CT	CT	CT	CT	CT	CT	CT	CT	CT	CT	CT
0.09	10	74	25	0	25	ref-4621	AACAATTCAACACATTCTCCAAAAGTC	27	C	T	CT	CT	CC	CC	CC	CC	CC	CC	CC	CT	CC	--	CC	CT	--	CC	CC	CT	CC	CC	--	--	--	CC	CC	CC	CT	CC	CC	--	CC	CC	CC	CC	CT	CT	CC	CC	CC
0	0	39	70	0	70	ref-4625	AGAATCACGACGAGCTCTCCAAGCAGA	14	G	A	GG	AG	GG	GG	GG	AG	GG	GG	GG	AG	GG	GG	GG	GG	AG	AG	AG	AG	AG	GG	AG	AG	AG	AG	GG	AG	AG	AG	AG	AG	AG	GG	AG	AG	GG	GG	GG	AG	AG
0.05	5	41	63	0	63	ref-4634	TTCTCTTAGACTTTTCCTCCATATCTC	4	T	A	AT	TT	AT	AT	AT	TT	AT	AT	AT	AT	TT	TT	AT	AT	TT	AT	AT	AT	AT	AT	AT	AT	TT	AT	AT	AT	AT	AT	TT	AT	TT	AT	--	AT	AT	TT	AT	AT	TT
0.03	3	10	96	0	96	ref-4634	TTCTCTTAGACTTTTCCTCCATATCTC	7	T	A	AT	AT	AT	AT	AT	AT	AT	AT	AT	AT	AT	AT	AT	AT	AT	AT	AT	AT	AT	AT	AT	AT	AT	AT	AT	AT	AT	AT	TT	AT	AT	AT	AT	AT	AT	AT	AT	AT	AT
0.09	10	74	25	0	25	ref-4634	TTCTCTTAGACTTTTCCTCCATATCTC	25	C	T	CC	CT	CC	CC	CC	CT	CC	--	CC	CC	CT	CT	CC	CC	CC	CT	CT	CC	CC	CC	CC	CT	CT	CC	--	CC	CC	CC	CC	CC	CC	CT	CT	--	CC	CT	CC	CC	CC
0.06	7	53	49	0	49	ref-4636	GTACCATCGACTCCTACTCCTTCTTCA	8	C	T	CT	CT	CC	--	CT	CC	CC	CC	CT	CT	CC	CC	CC	CC	CC	CT	CT	CT	CT	CT	CT	CC	CT	--	CT	CC	CT	CT	CT	CT	CT	CT	CT	CT	CT	CC	CT	CC	CC
0.06	6	45	58	0	58	ref-4636	GTACCATCGACTCCTACTCCTTCTTCA	12	T	C	CT	TT	--	CT	--	CT	CT	CT	CT	--	CT	CT	CT	TT	CT	TT	TT	TT	TT	TT	TT	TT	CT	CT	--	TT	CT	TT	CT	CT	TT	CT	CT	TT	TT	TT	TT	CT	CT
0.06	6	45	58	0	58	ref-4636	GTACCATCGACTCCTACTCCTTCTTCA	14	C	T	CT	CC	--	CT	--	CT	CT	CT	CT	--	CT	CT	CT	CC	CT	CC	CC	CC	CC	CC	CC	CC	CT	CT	--	CC	CT	CC	CT	CT	CC	CT	CT	CC	CC	CC	CC	CT	CT
0.04	4	1	104	0	104	ref-4643	TGTTCTTCTACTCATTCTCCTCGTCTA	27	A	G	AA	AG	AG	AG	AG	AG	AG	AG	AG	AG	AG	AG	AG	AG	--	--	AG	AG	AG	AG	AG	AG	AG	AG	AG	AG	AG	AG	AG	AG	AG	AG	AG	AG	AG	AG	AG	AG	AG
0.1	11	26	72	0	72	ref-4660	ATTGAGCACACCAGCCCTCCACCTCCA	12	C	T	CT	CC	CT	CT	CT	CT	CC	CT	CC	--	CT	CT	CC	--	--	--	CT	CT	--	CT	CT	--	CT	--	--	--	CT	CT	CC	CT	CC	CT	CT	--	CT	CC	CT	CT	CC
0.03	3	4	102	0	102	ref-4661	CCTTCACGAACTCCGCCTCCAACTCCG	15	G	A	AG	AG	AG	--	AG	AG	AG	AG	AG	AG	AG	--	AG	AG	AG	AG	AG	AG	GG	AG	AG	AG	AG	AG	AG	AG	AG	AG	GG	AG	AG	AG	AG	AG	AG	AG	AG	AG	AG
0	0	0	109	0	109	ref-4672	TGTGCCACTACTGAATCTCCTTCCTAC	9	T	C	CT	CT	CT	CT	CT	CT	CT	CT	CT	CT	CT	CT	CT	CT	CT	CT	CT	CT	CT	CT	CT	CT	CT	CT	CT	CT	CT	CT	CT	CT	CT	CT	CT	CT	CT	CT	CT	CT	CT
0	0	0	109	0	109	ref-4672	TGTGCCACTACTGAATCTCCTTCCTAC	12	T	A	AT	AT	AT	AT	AT	AT	AT	AT	AT	AT	AT	AT	AT	AT	AT	AT	AT	AT	AT	AT	AT	AT	AT	AT	AT	AT	AT	AT	AT	AT	AT	AT	AT	AT	AT	AT	AT	AT	AT
0.07	8	26	75	1	75	ref-4695	CCCGATCCTACAGCACCTCCTCCAAAA	3	C	A	AC	AC	AC	CC	CC	AC	AC	AC	AC	CC	AC	AC	AC	AC	--	CC	AC	AC	AC	CC	CC	--	AC	AC	CC	AA	AC	AC	AC	CC	AC	AC	AC	AC	AC	AC	AC	AC	CC
0.09	10	4	95	0	95	ref-4695	CCCGATCCTACAGCACCTCCTCCAAAA	5	A	G	AG	AG	AG	AG	AG	AG	AG	AG	AG	AG	AG	AG	AG	--	--	AG	AG	AG	AG	AG	AG	--	--	AG	AG	AA	AG	AG	AG	AG	AA	AG	--	AG	AG	AG	AG	AG	AG
0.14	15	45	49	0	49	ref-4715	GTCTACTTAACACACACTCCCACACGG	1	G	A	AG	AG	GG	GG	GG	GG	GG	--	GG	AG	AG	AG	GG	GG	--	AG	GG	AG	GG	AG	AG	GG	GG	--	AG	GG	GG	AG	GG	AG	AG	GG	GG	GG	GG	AG	GG	--	GG
0.06	7	1	101	0	101	ref-4715	GTCTACTTAACACACACTCCCACACGG	24	A	G	AG	AG	AG	AG	AG	AG	AG	AG	AG	AG	AG	AG	AG	AG	AG	AG	--	AG	AG	AG	AG	AG	AG	--	AG	AG	--	AG	--	AG	AG	AG	AG	AG	AG	AG	AG	AG	AG
0.01	1	0	108	0	108	ref-4719	ATCCTTGAAACAAAGGCTCCAGGCAGT	14	A	G	AG	AG	AG	AG	AG	AG	AG	AG	AG	AG	AG	AG	AG	--	AG	AG	AG	AG	AG	AG	AG	AG	AG	AG	AG	AG	AG	AG	AG	AG	AG	AG	AG	AG	AG	AG	AG	AG	AG
0.01	1	0	108	0	108	ref-4719	ATCCTTGAAACAAAGGCTCCAGGCAGT	22	G	A	AG	AG	AG	AG	AG	AG	AG	AG	AG	AG	AG	AG	AG	--	AG	AG	AG	AG	AG	AG	AG	AG	AG	AG	AG	AG	AG	AG	AG	AG	AG	AG	AG	AG	AG	AG	AG	AG	AG
0.16	17	27	65	23	65	ref-4730	TAGTGTCTTACAAAATCTCCAATTGTG	21	A	G	AG	AG	AG	AG	AG	GG	AG	AG	GG	AG	AA	AG	AG	AG	--	AG	AA	GG	--	AG	AG	--	--	--	AG	AG	AG	AG	AG	AG	AG	GG	GG	AG	AG	AG	--	AG	AG
0.18	20	10	79	0	79	ref-4730	TAGTGTCTTACAAAATCTCCAATTGTG	22	A	G	AA	AG	--	AA	AG	AG	--	AG	AG	--	AA	AG	AG	AG	--	AA	AA	AG	--	AG	AG	--	--	--	AG	AG	AG	AG	AG	AG	AG	--	AG	AG	AG	AG	AG	AG	AG
0.01	1	57	51	0	51	ref-4735	GTTCTTTTCACTTACCCTCCTTTGGTT	4	C	T	CC	CT	CT	CC	CC	CC	CC	CT	CC	CC	CT	CC	CT	CC	CT	CC	CC	CT	CT	CT	CT	CT	CC	CT	CC	CC	CT	CC	CT	CC	CT	CT	CT	CC	CT	CT	CC	CC	CT
0.16	17	2	90	0	90	ref-4737	GACCCCACCACACTTCCTCCAACCACC	3	C	T	CC	CT	CT	--	CT	--	--	--	CT	--	--	--	CT	CT	CT	--	--	--	CT	--	--	--	--	CT	CT	--	CT	CT	CT	CT	CT	CT	CT	CT	CT	--	CT	CT	CT
0.02	2	50	57	49	57	ref-4741	TGGATAGCCACCGGCCCTCCTCCTCCT	5	T	A	AT	AT	AA	AT	AT	AT	AT	AT	AA	AA	AT	AA	AT	AT	AA	AT	AT	AA	AT	AT	AT	AA	AA	AT	AT	--	AA	AT	AT	AT	AT	AA	AA	AT	AT	AT	AA	AA	AA
0.01	1	66	42	0	42	ref-4741	TGGATAGCCACCGGCCCTCCTCCTCCT	23	C	T	CC	CT	CC	CC	CC	CC	CC	CC	CC	CC	CT	CT	CC	CC	CC	CT	CC	CC	CC	CC	CC	CT	CT	CT	CC	--	CC	CC	CC	CT	CT	CC	CT	CC	CT	CC	CT	CC	CT
0.18	20	42	47	15	47	ref-4745	CTGAAAGCAACCCTTCCTCCTCACGGC	14	T	C	CT	CT	CT	CT	CT	CT	--	CT	CT	CC	TT	CT	CT	TT	CT	TT	CC	TT	--	TT	CT	CT	CC	--	CT	--	--	CT	TT	TT	CT	TT	--	--	--	CT	CC	--	CC
0.05	5	5	99	0	99	ref-4749	ATTTCGCCAACCTCTTCTCCGTCTGCA	14	C	T	CT	CT	CT	CT	CT	CT	CT	CT	--	CT	CT	CT	CT	CT	CT	CT	CT	CT	CT	CT	CT	CT	CT	CT	CT	CT	CT	CT	CT	CT	CT	CT	CT	CT	CC	CT	CT	CT	CT
0.05	5	3	101	0	101	ref-4749	ATTTCGCCAACCTCTTCTCCGTCTGCA	26	C	T	CT	CT	CT	CT	CT	CT	CT	CT	CT	CT	CT	CT	CT	CT	CT	CT	CT	CT	CT	CT	CT	CT	CT	CT	CT	CT	CT	CT	CT	CT	CT	CT	CT	CT	CT	CT	CT	CT	CT
0	0	0	109	0	109	ref-4751	AATATGTTTACGCAAGCTCCTACGAAC	16	G	C	CG	CG	CG	CG	CG	CG	CG	CG	CG	CG	CG	CG	CG	CG	CG	CG	CG	CG	CG	CG	CG	CG	CG	CG	CG	CG	CG	CG	CG	CG	CG	CG	CG	CG	CG	CG	CG	CG	CG
0.05	5	3	101	0	101	ref-4752	TGGCCATGTACACATTCTCCTCGCGTG	13	C	T	CC	CT	CT	CT	CT	CT	CT	CT	CT	CT	CT	CT	CT	CT	CT	CT	CT	CT	CT	--	CT	CT	CT	CT	CT	--	--	CT	CT	CT	CT	CT	CT	CT	CT	CT	CT	CT	CT
0.01	1	51	57	0	57	ref-4754	TACCCAGTTACTCTCTCTCCCTCTCTC	23	C	G	CC	CG	CC	CC	CC	CC	CC	CG	CC	CC	CG	CC	CG	CG	CG	CG	CG	CG	CC	CC	CC	CC	CC	CC	CC	CC	CC	CG	CG	CC	CG	CG	CG	CG	CG	CC	CC	CG	--
0.11	12	1	96	1	96	ref-4763	AGATTACCTACGTACTCTCCGATGGGA	6	A	G	AG	AG	AG	AG	AG	AG	AG	AG	AG	AG	AG	AG	AG	AG	AG	AG	AG	AG	--	--	--	--	AG	--	AG	AG	AG	AG	--	AG	AG	AG	AG	AG	AG	AG	AG	AG	AG
0	0	25	84	0	84	ref-4767	AAGCCGCCTACTATAGCTCCAGCCTTT	4	C	G	CG	CC	CG	CG	CG	CG	CG	CG	CG	CG	CG	CC	CG	CC	CG	CC	CC	CG	CC	CG	CG	CG	CC	CG	CG	CG	CG	CG	CG	CG	CC	CC	CG	CG	CC	CG	CG	CC	CC
0	0	25	84	0	84	ref-4767	AAGCCGCCTACTATAGCTCCAGCCTTT	21	A	G	AG	AA	AG	AG	AG	AG	AG	AG	AG	AG	AG	AA	AG	AA	AG	AA	AA	AG	AA	AG	AG	AG	AA	AG	AG	AG	AG	AG	AG	AG	AA	AA	AG	AG	AA	AG	AG	AA	AA
0.02	2	64	43	0	43	ref-4768	TATACATCAACAGACACTCCATTTACC	15	C	G	CG	CC	CC	CC	CC	CC	CC	CC	CG	CC	CC	CG	CG	CC	CC	CC	CC	CC	CG	CC	CC	CC	CC	CC	CG	CG	CG	CC	CC	CC	CC	--	CC	CC	CC	--	CC	CG	CG
0.05	5	7	97	0	97	ref-4775	TCACCCATTACCGCCACTCCAAATTCC	8	T	C	CT	CT	CT	--	TT	CT	TT	CT	TT	TT	CT	--	CT	TT	CT	CT	CT	CT	--	--	CT	CT	TT	CT	CT	CT	CT	CT	CT	CT	CT	CT	CT	CT	CT	CT	CT	CT	CT
0.05	5	3	101	0	101	ref-4775	TCACCCATTACCGCCACTCCAAATTCC	12	C	A	AC	AC	AC	AC	AC	AC	AC	AC	AC	AC	AC	AC	AC	AC	AC	AC	AC	AC	AC	AC	AC	AC	AC	AC	AC	AC	CC	--	AC	AC	AC	AC	AC	AC	AC	AC	AC	AC	AC
0.05	5	3	101	0	101	ref-4775	TCACCCATTACCGCCACTCCAAATTCC	14	C	T	CT	CT	CT	CT	CT	CT	CT	CT	CT	CT	CT	CT	CT	CT	CT	CT	CT	CT	CT	CT	CT	CT	CT	CT	CT	CT	CC	--	CT	CT	CT	CT	CT	CT	CT	CT	CT	CT	CT
0.05	5	51	53	1	53	ref-4777	AGTGAACTCACACATTCTCCAGGTCGG	5	A	T	AT	AA	AA	AT	AT	AT	AT	AT	AA	AT	AA	AT	AA	AA	AT	AT	AT	AT	AA	AA	AA	AA	AT	--	AT	--	AA	AT	AA	AA	AA	AT	AA	AA	AT	AA	AT	AA	AA
0.05	5	80	24	0	24	ref-4786	CCCTAATTGACCGTTGCTCCTCGGGTA	2	C	T	CT	CT	CC	CT	CT	CC	CC	CC	CC	CC	CC	CC	CC	CT	CT	CC	CC	CC	CT	CT	CC	CC	CC	CC	CC	CC	CC	CC	CC	CT	CC	CC	CT	CC	CC	CC	CC	CC	CC
0.01	1	45	63	0	63	ref-4786	CCCTAATTGACCGTTGCTCCTCGGGTA	9	G	A	AG	AG	GG	AG	AG	AG	AG	GG	AG	AG	GG	GG	GG	AG	AG	GG	AG	AG	AG	AG	GG	GG	AG	GG	AG	GG	AG	GG	GG	AG	AG	GG	AG	AG	AG	GG	AG	AG	AG
0.06	7	66	36	0	36	ref-4786	CCCTAATTGACCGTTGCTCCTCGGGTA	13	G	A	AG	GG	AG	GG	GG	AG	GG	AG	AG	AG	AG	AG	--	AG	GG	GG	GG	GG	GG	GG	AG	GG	AG	AG	GG	--	AG	GG	GG	--	GG	GG	GG	AG	GG	--	GG	GG	AG
0.01	1	2	106	0	106	ref-4793	AGGGAAGAAACAAGACCTCCTACTCTC	24	T	C	CT	CT	CT	CT	CT	CT	CT	CT	CT	CT	CT	CT	CT	CT	CT	CT	TT	TT	--	CT	CT	CT	CT	CT	CT	CT	CT	CT	CT	CT	CT	CT	CT	CT	CT	CT	CT	CT	CT
0.03	3	0	106	0	106	ref-4816	TGGTGAATAACTCCTCCTCCATTTTAG	2	G	T	GT	GT	GT	GT	GT	GT	GT	--	GT	GT	GT	--	GT	GT	GT	GT	GT	GT	GT	GT	GT	GT	GT	--	GT	GT	GT	GT	GT	GT	GT	GT	GT	GT	GT	GT	GT	GT	GT
0.03	3	0	106	0	106	ref-4816	TGGTGAATAACTCCTCCTCCATTTTAG	13	C	T	CT	CT	CT	CT	CT	CT	CT	--	CT	CT	CT	--	CT	CT	CT	CT	CT	CT	CT	CT	CT	CT	CT	--	CT	CT	CT	CT	CT	CT	CT	CT	CT	CT	CT	CT	CT	CT	CT
0.03	3	18	88	0	88	ref-4816	TGGTGAATAACTCCTCCTCCATTTTAG	14	C	A	AC	AC	AC	CC	CC	AC	CC	AC	CC	AC	AC	AC	AC	AC	AC	AC	CC	CC	CC	AC	AC	AC	AC	AC	AC	AC	CC	AC	AC	CC	AC	AC	AC	CC	AC	AC	AC	AC	AC
0	0	0	109	0	109	ref-4836	ATAGGTGGTACTGTAGCTCCGTGTTTT	26	T	A	AT	AT	AT	AT	AT	AT	AT	AT	AT	AT	AT	AT	AT	AT	AT	AT	AT	AT	AT	AT	AT	AT	AT	AT	AT	AT	AT	AT	AT	AT	AT	AT	AT	AT	AT	AT	AT	AT	AT
0.01	1	51	57	20	57	ref-4838	GAGAACAACACCTTATCTCCTCTTATT	13	T	C	CT	TT	TT	CT	CT	CC	CT	CT	CC	CT	TT	TT	TT	CT	CT	CT	TT	CC	TT	CT	CT	TT	TT	TT	CT	CT	CT	CT	CT	CT	TT	CT	CC	TT	TT	TT	CT	TT	CT
0.01	1	64	44	64	44	ref-4839	AGGTTAAGCACACTCCCTCCTCTTAAT	7	A	G	AG	AG	GG	GG	GG	AG	GG	GG	AG	AG	GG	GG	AG	GG	GG	AG	AG	GG	GG	AG	AG	GG	AG	GG	AG	GG	AG	AG	GG	GG	AG	AG	GG	AG	GG	GG	AG	GG	GG
0	0	0	109	0	109	ref-4840	TGGTGGTCGACCGACTCTCCAAGTATG	5	G	C	CG	CG	CG	CG	CG	CG	CG	CG	CG	CG	CG	CG	CG	CG	CG	CG	CG	CG	CG	CG	CG	CG	CG	CG	CG	CG	CG	CG	CG	CG	CG	CG	CG	CG	CG	CG	CG	CG	CG
0.01	1	0	108	0	108	ref-4840	TGGTGGTCGACCGACTCTCCAAGTATG	8	C	A	AC	AC	AC	AC	AC	AC	AC	AC	AC	AC	AC	AC	AC	AC	AC	AC	AC	AC	AC	AC	AC	AC	AC	AC	AC	AC	AC	AC	AC	AC	AC	AC	AC	AC	AC	AC	AC	AC	AC
0	0	0	109	0	109	ref-4840	TGGTGGTCGACCGACTCTCCAAGTATG	12	C	A,T	AC	AC	AC	AC	AC	AC	AC	AC	AC	AC	AC	AC	AC	AC	AC	AC	AC	AC	AC	AC	AC	AC	AC	AC	AC	AC	AC	AC	AC	AC	AC	AC	AC	AC	AC	AC	AC	AC	AC
0	0	0	109	0	109	ref-4840	TGGTGGTCGACCGACTCTCCAAGTATG	14	A	C,G	AG	AG	AG	AG	AG	AG	AG	AG	AG	AG	AG	AG	AG	AG	AG	AG	AG	AG	AG	AG	AC	AG	AG	AG	AG	AG	AG	AG	AG	AG	AG	AG	AG	AG	AG	AG	AG	AG	AG
0	0	50	59	0	59	ref-4851	GATCCTTCTACTTCCGCTCCTCGTGAT	22	C	T	CC	CT	CT	CC	CC	CT	CC	CT	CC	CC	CC	CT	CT	CC	CT	CC	CC	CC	CC	CT	CC	CT	CT	CT	CT	CC	CC	CC	CC	CC	CT	CC	CC	CC	CC	CT	CT	CC	CT
0	0	0	109	0	109	ref-4857	ATGCAAGCAACATGACCTCCATTCCGG	2	T	A	AT	AT	AT	AT	AT	AT	AT	AT	AT	AT	AT	AT	AT	AT	AT	AT	AT	AT	AT	AT	AT	AT	AT	AT	AT	AT	AT	AT	AT	AT	AT	AT	AT	AT	AT	AT	AT	AT	AT
0	0	0	109	0	109	ref-4857	ATGCAAGCAACATGACCTCCATTCCGG	7	G	A	AG	AG	AG	AG	AG	AG	AG	AG	AG	AG	AG	AG	AG	AG	AG	AG	AG	AG	AG	AG	AG	AG	AG	AG	AG	AG	AG	AG	AG	AG	AG	AG	AG	AG	AG	AG	AG	AG	AG
0	0	0	109	0	109	ref-4860	CTATCACCAACAAGGCCTCCTGGAGAA	1	C	T	CT	CT	CT	CT	CT	CT	CT	CT	CT	CT	CT	CT	CT	CT	CT	CT	CT	CT	CT	CT	CT	CT	CT	CT	CT	CT	CT	CT	CT	CT	CT	CT	CT	CT	CT	CT	CT	CT	CT
0	0	0	109	0	109	ref-4860	CTATCACCAACAAGGCCTCCTGGAGAA	27	A	T	AT	AT	AT	AT	AT	AT	AT	AT	AT	AT	AT	AT	AT	AT	AT	AT	AT	AT	AT	AT	AT	AT	AT	AT	AT	AT	AT	AT	AT	AT	AT	AT	AT	AT	AT	AT	AT	AT	AT
0.01	1	48	60	0	60	ref-4864	TCATGCTCCACTCTCACTCCACTCTCT	13	C	G	CG	CG	CC	CG	CG	CG	CG	CC	CG	CG	CC	CC	CC	CC	CC	CG	CC	CG	CG	CG	CC	CC	CG	CC	CG	--	CG	CC	CG	CC	CG	CG	CG	CC	CG	CG	CG	CG	CG
0.01	1	62	46	0	46	ref-4868	CCATAAGCAACCTCAGCTCCGTCCCAC	1	C	T	CT	CC	CC	CC	CC	CC	CT	CC	CC	CC	CC	CT	CT	CC	CC	CT	CC	CC	CT	CT	CC	CC	CC	CC	CT	CT	CT	CC	CT	CC	CC	CC	CC	CC	CC	CC	CC	CT	CC
0	0	0	109	0	109	ref-4868	CCATAAGCAACCTCAGCTCCGTCCCAC	21	G	A	AG	AG	AG	AG	AG	AG	AG	AG	AG	AG	AG	AG	AG	AG	AG	AG	AG	AG	AG	AG	AG	AG	AG	AG	AG	AG	AG	AG	AG	AG	AG	AG	AG	AG	AG	AG	AG	AG	AG
0.09	10	13	86	0	86	ref-4877	CCGGCACCTACCTAGTCTCCCTACAAA	3	G	A	AG	AG	AG	AG	AG	AG	AG	AG	AG	AG	AG	GG	AG	AG	AG	AG	AG	AG	AG	AG	AG	AG	AG	AG	AG	AG	GG	AG	AG	AG	AG	AG	AG	GG	AG	GG	AG	AG	AG
0.06	7	48	54	0	54	ref-4877	CCGGCACCTACCTAGTCTCCCTACAAA	4	G	A	AG	AG	GG	AG	GG	GG	AG	AG	AG	AG	AG	GG	GG	AG	AG	--	GG	GG	GG	GG	AG	AG	AG	AG	AG	AG	GG	GG	GG	AG	AG	AG	AG	GG	AG	GG	AG	AG	AG
0.03	3	3	103	0	103	ref-4877	CCGGCACCTACCTAGTCTCCCTACAAA	9	T	A	AT	AT	AT	AT	AT	AT	AT	AT	AT	AT	AT	AT	AT	AT	AT	AT	AT	AT	--	--	TT	TT	AT	AT	AT	--	TT	AT	AT	AT	AT	AT	AT	AT	AT	AT	AT	AT	AT
0.11	12	49	48	4	48	ref-4879	TTTTTAGTCACCACCTCTCCTCCGGCC	22	C	G	CG	CG	CC	CG	CG	CC	CG	CC	CC	CC	CC	CC	CG	CG	CG	CG	CG	CG	CC	CG	CC	CG	CC	CC	CG	CC	CC	CG	GG	CC	CG	CG	CG	CG	CG	--	CG	CC	--
0.06	7	56	46	0	46	ref-4884	CCGTCGTTCACCCTTCCTCCTCCCCAT	1	C	T	CT	CC	CC	CC	CC	CT	CT	CT	CT	CT	CC	CT	CT	--	CT	--	--	CT	CC	CC	CT	CC	CC	CT	CT	CC	CC	CC	CC	CT	CC	CT	CC	CC	CT	CT	CT	CT	CC
0.06	7	56	46	0	46	ref-4884	CCGTCGTTCACCCTTCCTCCTCCCCAT	2	C	T	CT	CC	CC	CC	CC	CT	CT	CT	CT	CT	CC	CT	CT	--	CT	--	--	CT	CC	CC	CT	CC	CC	CT	CT	CC	CC	CC	CC	CT	CC	CT	CC	CC	CT	CT	CT	CT	CC
0.06	6	8	95	0	95	ref-4884	CCGTCGTTCACCCTTCCTCCTCCCCAT	8	T	C	TT	CT	CT	CT	TT	--	CT	TT	CT	--	TT	TT	CT	CT	TT	--	CT	--	CT	TT	--	--	CT	CT	CT	CT	CT	CT	CT	CT	CT	CT	CT	CT	CT	CT	CT	CT	CT
0.06	7	62	40	0	40	ref-4884	CCGTCGTTCACCCTTCCTCCTCCCCAT	13	C	T	CT	CC	CT	CT	CT	CT	CT	CC	CT	--	CT	CT	CT	CT	--	CT	CT	CT	CC	CT	CC	CT	CT	--	--	CC	--	CT	CC	CC	CT	CC	CC	CT	CT	CC	CC	CC	CC
0.01	1	0	108	0	108	ref-4898	GCAATAATCACCCCGACTCCGCCTGCA	14	C	T	CT	CT	CT	CT	CT	CT	CT	CT	CT	CT	CT	CT	CT	CT	--	CT	CT	CT	CT	CT	CT	CT	CT	CT	CT	CT	CT	CT	CT	CT	CT	CT	CT	CT	CT	CT	CT	CT	CT
0.01	1	0	108	0	108	ref-4906	CACACGTGCACATTTTCTCCTTCTGAT	23	C	T	CT	CT	CT	--	CT	CT	CT	CT	CT	CT	CT	CT	CT	CT	CT	CT	CT	CT	CT	CT	CT	CT	CT	CT	CT	CT	CT	CT	CT	CT	CT	CT	CT	CT	CT	CT	CT	CT	CT
0.06	6	1	102	0	102	ref-4907	TGTCTTTGCACTCTTTCTCCGAAGATA	5	T	C	TT	CT	CT	CT	CT	CT	CT	CT	CT	CT	CT	CT	CT	CT	CT	--	CT	--	--	CT	CT	CT	CT	--	CT	CT	CT	CT	CT	CT	CT	CT	CT	CT	CT	CT	CT	CT	CT
0.06	6	1	102	0	102	ref-4907	TGTCTTTGCACTCTTTCTCCGAAGATA	6	T	C	TT	CT	CT	CT	CT	CT	CT	CT	CT	CT	CT	CT	CT	CT	CT	--	CT	--	--	CT	CT	CT	CT	--	CT	CT	CT	CT	CT	CT	CT	CT	CT	CT	CT	CT	CT	CT	CT
0.01	1	2	106	0	106	ref-4913	TACCCTCAAACAAGGTCTCCCCTCTAC	24	C	T	CT	CT	CT	CT	CT	CT	CT	CT	CT	CT	CT	CT	CT	CT	CT	CT	CT	CT	CT	CT	CT	CT	CT	CT	CT	CT	CT	CT	CT	CT	CT	CT	CT	CT	CT	CT	CT	CT	CT
0.04	4	47	58	22	58	ref-4917	TCTACGAAGACCTTTTCTCCGTTAGTT	23	T	C	CT	CT	CT	CT	CT	CT	CC	CT	CT	CT	CT	CT	CT	TT	CT	TT	CC	TT	CT	TT	CT	CT	CC	CT	CT	CT	CC	CT	TT	TT	CT	CT	CT	--	CC	TT	CC	CT	CC
0.12	13	9	87	0	87	ref-4926	TTCGTCAAAACCCAATCTCCCCTTATA	22	C	T	CT	CC	CC	CT	CT	CT	CC	CT	CT	CT	CC	CT	--	CT	CC	CT	--	CT	CT	CC	CT	CC	CT	CT	CT	CT	CT	CT	CT	CT	--	CT	CT	CT	CT	CT	CT	CC	CT
0.11	12	9	88	0	88	ref-4926	TTCGTCAAAACCCAATCTCCCCTTATA	26	T	C	CT	TT	TT	CT	CT	CT	TT	CT	CT	CT	TT	CT	CT	CT	TT	CT	--	CT	CT	TT	CT	TT	CT	CT	CT	CT	CT	CT	CT	CT	--	CT	CT	CT	CT	CT	CT	TT	CT
0	0	2	107	0	107	ref-4932	CCAACATACACAGTTGCTCCTCAAAAC	9	C	G	CG	CG	CG	CG	CG	CG	CG	CG	CG	CG	CG	CG	CG	CG	CG	CG	CG	CG	CG	CG	CG	CG	CG	CG	CG	CC	CG	CG	CG	CG	CG	CG	CG	CG	CG	CG	CG	CG	CG
0	0	2	107	0	107	ref-4932	CCAACATACACAGTTGCTCCTCAAAAC	13	G	A	AG	AG	AG	AG	AG	AG	AG	AG	AG	AG	AG	AG	AG	AG	AG	AG	AG	AG	AG	AG	AG	AG	AG	AG	AG	GG	AG	AG	AG	AG	AG	AG	AG	AG	AG	AG	AG	AG	AG
0.01	1	53	55	0	55	ref-4935	AGGGTGCGGACTGCAGCTCCCCAATAG	21	C	T	CT	CC	CT	CT	CT	CC	CC	CC	CC	CT	CC	CC	CT	CC	CC	CT	CT	CT	CT	CT	CC	CT	CT	CT	CC	--	CT	CT	CT	CC	CC	CT	CC	CT	CC	CC	CC	CC	CC
0.13	14	61	34	0	34	ref-4936	TTTCTCTCGACTTTTCCTCCCCCTGGT	4	C	T	CT	CT	CC	CC	CC	CT	CC	CT	CC	CT	CT	CC	CC	CC	CC	CC	CC	CT	CT	CT	CC	CC	CT	CC	CT	CT	CT	CT	--	CC	--	CT	--	CC	CC	CC	CC	--	CT
0.12	13	38	58	0	58	ref-4936	TTTCTCTCGACTTTTCCTCCCCCTGGT	7	T	C	CT	CT	CT	TT	CT	TT	CT	CT	TT	CT	TT	CT	CT	TT	TT	CT	CT	TT	TT	CT	CT	CT	TT	CT	CT	CT	TT	TT	CT	TT	--	CT	CT	CT	TT	--	CT	--	TT
0.15	16	15	78	1	78	ref-4936	TTTCTCTCGACTTTTCCTCCCCCTGGT	8	C	T	CT	CC	CT	CT	CT	CT	CT	CT	CT	CC	CT	CT	CT	--	CC	--	CT	CT	CT	CT	CT	CT	CT	CT	CT	CT	CT	CT	--	CC	CT	CT	CT	CT	CT	CT	CT	--	CT
0.12	13	68	28	39	28	ref-4941	TATACCTGCACCGTGGCTCCTTAATGT	27	T	C	CT	CT	CC	CC	CC	TT	CT	CC	TT	CC	TT	CC	CC	TT	CT	CC	CT	TT	TT	CC	CC	CT	TT	CC	CC	CC	TT	TT	CT	TT	CT	CC	TT	CT	TT	--	CT	TT	TT
0.19	21	18	70	0	70	ref-4943	TTTATCCGGACATCCACTCCTACTAAT	13	T	C	CT	TT	CT	CT	CT	CT	TT	TT	CT	CT	CT	CT	CT	CT	TT	CT	--	--	--	CT	CT	TT	CT	CT	--	CT	CT	CT	CT	CT	TT	CT	CT	--	CT	CT	CT	CT	--
0.11	12	39	58	0	58	ref-4952	TTCGACGCAACTCCTCCTCCAACTCCT	8	C	T	CC	CT	CC	CT	CT	CT	CT	CT	CT	CT	CC	CT	CT	CC	CT	CC	CT	CT	CC	CT	--	--	CC	CC	CC	--	CT	CT	CT	CT	CT	CT	CC	CT	CC	CT	CC	CC	CC
0.07	8	44	57	42	57	ref-4953	CGATGGCATACGAAAGCTCCTATGATT	16	G	A	AG	AG	AA	AG	AG	AG	AG	AA	AA	AG	AA	AA	AA	AA	AA	GG	AA	AG	--	AG	--	AA	AG	AA	AG	AG	AG	AA	AG	AA	AG	AG	AG	AA	AG	AG	AG	AG	AG
0.04	4	41	64	0	64	ref-4955	CTTTGGCACACTTGTTCTCCTTACAAG	4	T	C	CT	CT	TT	CT	CT	CT	CT	CT	CT	CT	CT	CT	CT	CT	--	TT	CT	CT	CT	CT	CT	CT	CT	CT	CT	CT	TT	TT	CT	TT	CT	CT	CT	TT	CT	CT	TT	CT	CT
0.05	5	3	101	0	101	ref-4955	CTTTGGCACACTTGTTCTCCTTACAAG	24	C	A,G	CG	CG	CG	CG	CG	CG	CG	CG	CG	CG	CG	CG	CG	CG	CG	CG	CG	CG	AC	CG	CG	CG	CG	CG	CG	AC	CG	CG	CG	CG	CG	CG	CG	CG	--	CG	CG	--	CG
0.06	7	69	33	0	33	ref-4955	CTTTGGCACACTTGTTCTCCTTACAAG	26	A	G	AA	AG	AA	AG	AG	AA	AA	AA	AA	AG	AA	AA	AA	AA	AG	AG	AA	AA	AA	AG	AG	AA	AA	AA	AA	AA	AG	AG	AA	AA	AA	AA	AA	AG	AA	AG	AA	AG	AA
0.03	3	4	102	0	102	ref-4956	ACGTCCAGAACAACGTCTCCATACCGA	15	G	T	GT	GT	GT	--	GT	GT	--	GT	GT	GT	GT	GT	GT	GG	GT	GT	GT	GG	GT	--	GT	GG	GT	GT	GT	GT	GT	GT	GT	GT	GT	GT	GT	GT	GT	GT	GT	GT	GT
0	0	0	109	0	109	ref-4962	ATCAGTTCTACCTTTACTCCTCAGCCA	24	G	A	AG	AG	AG	AG	AG	AG	AG	AG	AG	AG	AG	AG	AG	AG	AG	AG	AG	AG	AG	AG	AG	AG	AG	AG	AG	AG	AG	AG	AG	AG	AG	AG	AG	AG	AG	AG	AG	AG	AG
0	0	60	49	60	49	ref-4966	GTAGTAGGGACTGCTTCTCCACATCCA	2	T	C	CT	CT	CT	CT	CT	CT	CT	CT	CC	CT	CC	CC	CC	CT	CT	CC	CC	CT	CT	CC	CT	CT	CC	CC	CT	CC	CC	CC	CC	CT	CT	CC	CT	CC	CC	CC	CC	CC	CC
0.09	10	4	95	0	95	ref-4972	CAAATGAACACATAAACTCCAGATAGA	9	C	A	AC	AC	--	AC	AC	AC	AC	AC	AC	AC	AC	AC	AC	AC	AC	AC	AC	AC	AC	AC	AC	AC	AC	AC	AC	AC	AC	AC	AC	AC	AC	AC	AC	AC	--	AC	AC	AC	AC
0.02	2	1	106	0	106	ref-4972	CAAATGAACACATAAACTCCAGATAGA	13	T	C	CT	CT	CT	CT	CT	CT	CT	CT	CT	CT	CT	CT	CT	--	CT	CT	CT	CT	CT	CT	CT	CT	CT	CT	CT	CT	CT	CT	CT	CT	CT	CT	CT	CT	CT	CT	CT	CT	CT
0.02	2	1	106	0	106	ref-4972	CAAATGAACACATAAACTCCAGATAGA	21	A	G	AG	AG	AG	AG	AG	AG	AG	AG	AG	AG	AG	AG	AG	--	AG	AG	AG	AG	AG	AG	AG	AG	AG	AG	AG	AG	AG	AG	AG	AG	AG	AG	AG	AG	AG	AG	AG	AG	AG
0.05	5	46	58	0	58	ref-4973	TTTAACTCGACACATCCTCCAACCAAA	3	T	G	TT	GT	GT	GT	GT	TT	TT	TT	TT	TT	GT	GT	GT	GT	GT	TT	TT	TT	--	TT	GT	TT	GT	GT	GT	GT	GT	TT	GT	TT	GT	GT	GT	GT	--	GT	TT	TT	TT
0.05	5	46	58	0	58	ref-4973	TTTAACTCGACACATCCTCCAACCAAA	27	A	G	AA	AG	AG	AG	AG	AA	AA	AA	AA	AA	AG	AG	AG	AG	AG	AA	AA	AA	--	AA	AG	AA	AG	AG	AG	AG	AG	AA	AG	AA	AG	AG	AG	AG	--	AG	AA	AA	AA
0.02	2	41	66	0	66	ref-4989	TTGTCCCTCACCGACACTCCCTCTGTC	3	G	T	GT	GT	GT	GT	GT	GT	GT	GT	GT	GT	GT	GT	GT	GT	GT	GG	GG	GG	GT	GT	GT	GG	GG	GG	GT	GT	GG	GG	GG	GT	GT	GG	GT	GG	GT	GT	GT	GT	GG
0.04	4	61	44	0	44	ref-4989	TTGTCCCTCACCGACACTCCCTCTGTC	24	T	C	CT	TT	TT	TT	--	TT	CT	CT	TT	TT	TT	TT	TT	TT	CT	--	CT	CT	TT	TT	TT	TT	CT	CT	CT	TT	TT	--	TT	TT	TT	TT	TT	CT	TT	TT	CT	TT	TT
0.14	15	6	88	0	88	ref-4990	TGTTCTCTCACCCTATCTCCGTCCCCA	5	C	T	CT	CT	CT	CT	CT	CC	CT	CT	CT	CT	--	CT	CT	--	CT	CT	CC	CT	CT	CT	CT	CT	CT	CT	CT	CT	CT	--	CT	--	CT	CT	CT	--	CT	CT	CT	CT	CT
0.14	15	66	28	0	28	ref-4990	TGTTCTCTCACCCTATCTCCGTCCCCA	7	C	G	CG	CG	CG	CC	CG	CG	CG	CC	CC	--	CG	--	CC	CC	CC	--	CG	CC	--	CC	CG	CG	CC	--	CC	CC	CG	CC	CC	CC	CC	CC	CC	CG	CC	CC	CC	CC	--
0.15	16	23	70	0	70	ref-4990	TGTTCTCTCACCCTATCTCCGTCCCCA	15	A	G	AG	AG	AG	AG	AG	AG	AG	AG	AG	AG	AG	AG	AG	--	AG	--	AG	AG	AG	AG	AG	AG	AG	--	AG	AA	AG	--	AA	AG	AA	AA	AG	AG	--	AG	--	AA	AG
0.05	5	28	76	0	76	ref-4997	CATATGAACACGTCGCCTCCAATCTAG	5	T	A	AT	AT	AT	TT	TT	AT	AT	AT	TT	TT	AT	AT	AT	TT	TT	TT	TT	TT	AT	AT	AT	AT	TT	AT	AT	TT	AT	AT	AT	TT	AT	AT	AT	AT	--	TT	AT	AT	AT
0.05	5	28	76	0	76	ref-4997	CATATGAACACGTCGCCTCCAATCTAG	22	A	G	AG	AG	AG	AA	AA	AG	AG	AG	AA	AA	AG	AG	AG	AA	AA	AA	AA	AA	AG	AG	AG	AG	AA	AG	AG	AA	AG	AG	AG	AA	AG	AG	AG	AG	--	AA	AG	AG	AG
0.05	5	59	45	0	45	ref-4999	TCGGAGCAAACACTTTCTCCTTGAAGT	25	A	G	AG	AA	AA	AA	AA	AG	AA	--	AA	AG	--	AG	AA	AA	AG	AG	AG	AA	AA	AG	AA	--	AA	AA	AG	AA	AA	AG	AA	AA	AA	AA	AA	AA	AA	AG	AA	AG	AG
0.06	6	57	46	0	46	ref-4999	TCGGAGCAAACACTTTCTCCTTGAAGT	26	G	A,T	GT	GG	GG	GG	AG	GT	GG	--	GG	AG	--	GT	GG	GG	GT	GT	AG	GG	GG	GT	GG	GG	GG	GG	GT	GG	GG	GT	GG	GG	GG	GG	GG	GG	GG	GT	GG	GT	GT
0.04	4	15	90	0	90	ref-5002	TTTCCAAATACACAGCCTCCACCTGAG	15	G	A	AG	AG	AG	AG	AG	GG	AG	AG	AG	AG	GG	GG	AG	AG	AG	AG	AG	AG	GG	AG	AG	GG	AG	AG	AG	AG	GG	AG	AG	AG	AG	AG	AG	AG	AG	AG	AG	GG	AG
0.03	3	19	87	0	87	ref-5008	TAGAGCACTACGGCATCTCCTATGTGT	3	G	C	CG	CG	CG	CG	CG	CG	CG	CG	CG	CG	CG	CG	GG	CG	CG	CG	CG	CG	CG	CG	CG	CG	CG	CG	CG	--	CG	GG	CG	CG	CG	CG	CG	GG	CG	CG	CG	CG	CG
0.01	1	8	100	8	100	ref-5008	TAGAGCACTACGGCATCTCCTATGTGT	5	G	A	AG	AG	AG	AG	AG	AG	AG	AG	--	AG	AG	AG	AA	AG	AG	AG	AG	AG	AG	AG	AG	AG	AG	AG	AG	AG	AG	AG	AG	AG	AG	AG	AG	AA	AG	AG	AG	AG	AG
0.05	5	48	56	0	56	ref-5008	TAGAGCACTACGGCATCTCCTATGTGT	24	G	A	AG	AG	GG	GG	GG	AG	AG	AG	AG	GG	GG	AG	GG	AG	AG	AG	AG	AG	GG	GG	AG	GG	GG	AG	AG	--	GG	GG	AG	AG	AG	AG	AG	GG	AG	AG	AG	AG	AG
0.02	2	49	58	0	58	ref-5008	TAGAGCACTACGGCATCTCCTATGTGT	26	G	A	GG	AG	AG	AG	AG	AG	AG	AG	GG	AG	AG	AG	GG	AG	GG	AG	GG	GG	AG	AG	GG	AG	AG	AG	AG	--	AG	GG	--	AG	AG	GG	AG	GG	AG	GG	GG	AG	AG
0.09	10	20	79	0	79	ref-5023	TGACTTCCAACCAAAGCTCCTGCCTTT	8	C	T	CC	CT	CT	CT	CT	CT	CT	--	CC	CT	CT	CT	CT	CT	CC	CC	CT	CT	CT	CC	CT	CT	CT	CT	CT	CT	CC	CT	CC	CT	CT	CT	CT	CT	CT	CT	CC	CT	CT
0.03	3	64	42	0	42	ref-5025	AAATTGTGTACTGCATCTCCTACGACC	27	C	T	CT	CC	CC	CC	CC	CC	CC	CC	CT	CC	CC	CT	CT	CC	CC	CC	CC	CC	CT	--	CC	CC	CC	CC	CT	--	CT	CC	CT	CC	CC	CC	CC	CC	CC	CC	CC	CT	CT
0.02	2	49	58	49	58	ref-5029	TTCTAAGTCACGTGGCCTCCCTATCAA	12	G	A	AG	AG	AG	AG	AG	AA	AA	AA	AG	AA	AG	AG	AA	AG	AG	AA	AA	AA	AG	AG	AA	AG	AG	AG	AG	AA	AG	AG	AG	AA	AG	AA	AG	AG	AA	AG	AA	AA	AG
0	0	1	108	1	108	ref-5032	ATTACCGAAACTGCCACTCCTTCCTCC	23	C	T	CT	CT	CT	CT	CT	CT	CT	CT	CT	CT	CT	CT	CT	CT	CT	CT	CT	CT	CT	CT	CT	CT	CT	CT	CT	CT	CT	CT	CT	CT	CT	CT	CT	CT	CT	CT	CT	CT	CT
0.03	3	56	50	1	50	ref-5037	TCTTATGATACTCCATCTCCTTACCCT	5	A	G	AG	AA	AG	AG	AG	AA	AG	AG	AG	AG	AA	AG	AG	AA	AA	AA	AG	AG	AG	AG	AA	AG	AA	AG	AG	AA	AG	AA	AA	AA	AA	AA	AA	AG	AA	AA	AG	AA	AA
0	0	0	109	0	109	ref-5040	GGTGGTGTCACCGAAACTCCATGTCCA	27	A	G	AG	AG	AG	AG	AG	AG	AG	AG	AG	AG	AG	AG	AG	AG	AG	AG	AG	AG	AG	AG	AG	AG	AG	AG	AG	AG	AG	AG	AG	AG	AG	AG	AG	AG	AG	AG	AG	AG	AG
0.03	3	1	105	0	105	ref-5048	CCCCTCCCAACGTTCTCTCCCTCTCTC	2	C	T	CC	CT	CT	CT	CT	CT	CT	CT	CT	--	CT	CT	CT	CT	CT	CT	CT	CT	CT	--	CT	CT	CT	--	CT	CT	CT	CT	CT	CT	CT	CT	CT	CT	CT	CT	CT	CT	CT
0.07	8	1	100	0	100	ref-5054	TTGCCCGCCACCACCACTCCCTGCACT	23	G	A	AG	AG	AG	AG	AG	--	--	--	--	AG	AG	AG	AG	AG	AG	--	AG	--	AG	AG	--	GG	AG	AG	AG	--	AG	AG	AG	AG	AG	AG	AG	AG	AG	AG	AG	AG	AG
0.01	1	0	108	0	108	ref-5074	AGCCTTGGGACGTGAGCTCCTCGGAAG	27	G	C	CG	CG	CG	CG	CG	CG	--	CG	CG	CG	CG	CG	CG	CG	CG	CG	CG	CG	CG	CG	CG	CG	CG	CG	CG	CG	CG	CG	CG	CG	CG	CG	CG	CG	CG	CG	CG	CG	CG
0.01	1	57	51	0	51	ref-5075	AGATAGGCAACCCTTTCTCCTGTAATT	3	A	G	AG	AG	AG	AA	AA	AA	AA	AG	AG	AG	AA	AA	AG	AA	AG	AG	AA	AA	AG	AG	AA	AA	AA	AA	AA	AA	AA	AG	AA	AG	AG	AA	AA	AA	AG	AA	AA	AA	AG
0.01	1	0	108	0	108	ref-5078	CGCAATCTGACACCACCTCCCACACTT	12	A	G	AG	AG	AG	AG	AG	AG	AG	AG	AG	AG	AG	AG	AG	AG	AG	AG	AG	AG	AG	AG	AG	AG	AG	AG	AG	--	AG	AG	AG	AG	AG	AG	AG	AG	AG	AG	AG	AG	AG
0.01	1	0	108	0	108	ref-5078	CGCAATCTGACACCACCTCCCACACTT	24	A	G	AG	AG	AG	AG	AG	AG	AG	AG	AG	AG	AG	AG	AG	AG	AG	AG	AG	AG	AG	AG	AG	AG	AG	AG	AG	--	AG	AG	AG	AG	AG	AG	AG	AG	AG	AG	AG	AG	AG
0.01	1	19	89	0	89	ref-5091	CGGCATTTCACATAGCCTCCTCTGCAT	15	G	A	AG	AG	AG	AG	AG	AG	GG	GG	AG	GG	AG	GG	AG	AG	AG	AG	AG	AG	AG	AG	AG	AG	GG	AG	AG	AG	AG	AG	AG	AG	AG	AG	AG	GG	GG	AG	AG	AG	AG
0.01	1	19	89	0	89	ref-5091	CGGCATTTCACATAGCCTCCTCTGCAT	22	C	T	CT	CT	CT	CT	CT	CT	CC	CC	CT	CC	CT	CC	CT	CT	CT	CT	CT	CT	CT	CT	CT	CT	CC	CT	CT	CT	CT	CT	CT	CT	CT	CT	CT	CC	CC	CT	CT	CT	CT
0.17	18	7	84	7	84	ref-5094	CAAGTTTGGACCAAAGCTCCCGAGAAG	22	G	A	AG	AG	AG	AG	--	AG	AG	AG	AG	AG	AG	AG	AG	AG	AG	AG	AG	AG	AG	AG	AG	AG	AG	AG	AG	AG	--	AG	AG	AG	AG	--	AG	AG	AG	AG	AG	AG	AA
0.01	1	50	58	1	58	ref-5095	GACCTACCGACTACAACTCCTCTAAGC	7	C	T	CT	CT	CC	CC	CC	CT	CT	CC	CT	CC	CT	CC	CC	CT	CT	CC	CT	CT	CT	CC	CC	CT	CT	CC	CC	CC	CT	CT	CT	CT	--	CC	CT	CT	CT	CT	CT	CT	CT
0.02	2	60	47	0	47	ref-5102	AGCCACCCTACACTAGCTCCATCATCC	2	G	A	AG	GG	GG	GG	GG	GG	AG	GG	GG	GG	GG	AG	AG	GG	GG	AG	GG	GG	AG	AG	GG	GG	GG	AG	AG	AG	AG	GG	AG	GG	GG	AG	GG	GG	GG	AG	AG	AG	GG
0.03	3	53	53	0	53	ref-5102	AGCCACCCTACACTAGCTCCATCATCC	5	A	C	AC	AC	AC	AA	AA	AA	AC	AA	AA	AC	AA	AA	AC	AC	AC	AC	AC	AC	AC	AA	AC	AA	AA	--	AA	AC	AC	AC	AA	AC	AC	AA	AA	AA	AC	AA	AC	--	AA
0.03	3	53	53	0	53	ref-5102	AGCCACCCTACACTAGCTCCATCATCC	6	C	T	CT	CT	CT	CC	CC	CC	CT	CC	CC	CT	CC	CC	CT	CT	CT	CT	CT	CT	CT	CC	CT	CC	CC	--	CC	CT	CT	CT	CC	CT	CT	CC	CC	CC	CT	CC	CT	--	CC
0.1	11	82	16	0	16	ref-5103	CCCTCTCCAACGCAGCCTCCGTCTTAA	26	A	G	AG	AG	AG	AG	--	AA	AG	AG	--	--	AA	--	AA	AG	AA	AG	AG	AA	AA	AG	AG	--	AA	AG	AG	AG	AA	AG	AA	AA	AA	AA	AA	AA	AA	AA	AA	AA	AA
0.06	7	60	42	0	42	ref-5106	TTCCTCAATACAACCGCTCCACTTACT	4	C	T	CT	CT	CC	CC	CC	CC	CC	CT	--	CT	--	CC	CT	CC	CC	--	CT	CC	CT	CC	CC	CC	CC	CC	CC	CC	CC	CT	CT	CC	CT	CC	CT	CT	CT	CT	CT	CC	CT
0.06	6	21	82	0	82	ref-5106	TTCCTCAATACAACCGCTCCACTTACT	14	C	T	CT	CC	CC	CC	CT	CT	CT	CC	CT	CT	CT	CT	CT	CT	CT	CT	CT	CT	CT	CT	CT	CT	CT	--	CT	CT	CT	CT	CT	CC	CT	CT	CT	CT	CT	CC	CC	CT	CC
0.04	4	5	100	0	100	ref-5106	TTCCTCAATACAACCGCTCCACTTACT	25	A	C,T	AC	AA	--	AC	AC	AC	--	AC	AT	AA	AC	AC	AT	AC	--	AC	AA	AC	AC	AC	AC	AC	--	AC	AC	AC	AC	AC	AC	AC	AC	AC	AC	AT	AC	AC	AC	AC	AC
0.04	4	61	44	1	44	ref-5112	GTTGTGTTAACCAGTACTCCTCCAAGA	15	T	C	CT	TT	--	TT	TT	CT	TT	TT	TT	TT	CT	TT	TT	CT	TT	CT	CT	CT	--	CT	TT	TT	TT	TT	CT	--	TT	CT	CT	TT	TT	TT	TT	TT	CT	TT	TT	TT	CT
0	0	0	109	0	109	ref-5113	TCCAATGCCACAGTTTCTCCAAATGTT	27	T	C	CT	CT	CT	CT	CT	CT	CT	CT	CT	CT	CT	CT	CT	CT	CT	CT	CT	CT	CT	CT	CT	CT	CT	CT	CT	CT	CT	CT	CT	CT	CT	CT	CT	CT	CT	CT	CT	CT	CT
0.02	2	3	104	0	104	ref-5114	TGAGCTGTTACATGACCTCCATGCATT	1	T	C	CT	CT	CT	CT	CT	CT	CT	CT	CT	CT	CT	CT	CT	CT	CT	CT	CT	CT	CT	CT	CT	CT	CT	CT	CT	CT	CT	CT	CT	CT	CT	CT	TT	CT	CT	CT	CT	CT	CT
0	0	2	107	0	107	ref-5114	TGAGCTGTTACATGACCTCCATGCATT	16	C	G	CG	CG	CG	CG	CG	CG	CG	CG	CG	CG	CG	CG	CG	CG	CG	CG	CG	CG	CG	CG	CG	CG	CG	CG	CG	CG	CG	CG	CG	CG	CC	CG	CG	CG	CG	CG	CG	CG	CG
0	0	2	107	0	107	ref-5114	TGAGCTGTTACATGACCTCCATGCATT	26	T	A	AT	AT	AT	AT	AT	AT	AT	AT	AT	AT	AT	AT	AT	AT	AT	AT	AT	AT	AT	AT	AT	AT	AT	AT	AT	AT	AT	AT	AT	AT	TT	AT	AT	AT	AT	AT	AT	AT	AT
0.08	9	46	54	0	54	ref-5119	CTCTCGCTGACAATTCCTCCCCTTCGT	12	A	C	AA	AC	AC	AC	AC	AA	AA	AA	AA	AC	AC	AC	AC	--	AA	AA	--	--	AA	--	AC	--	AA	--	AA	AA	AC	AA	AC	AA	AC	AC	AC	AC	AC	AA	AA	AA	AA
0.06	6	62	41	0	41	ref-5121	ATCCAAAAGACCATAGCTCCAAGCGTA	15	A	G	AG	AA	AA	AG	AG	AG	AG	AA	AG	AG	AA	AG	AG	AA	AA	AA	AG	AG	AA	AA	AA	AA	AA	--	AG	AA	AA	AG	AA	AA	AA	AA	AA	AG	--	AA	AA	AA	AA
0.02	2	1	106	0	106	ref-5121	ATCCAAAAGACCATAGCTCCAAGCGTA	16	G	A,C	CG	CG	CG	CG	CG	CG	AG	CG	CG	CG	CG	CG	CG	CG	AG	CG	CG	--	CG	CG	AG	CG	CG	CG	CG	CG	CG	CG	CG	CG	CG	CG	AG	CG	CG	CG	CG	CG	CG
0.05	5	42	62	0	62	ref-5121	ATCCAAAAGACCATAGCTCCAAGCGTA	27	A	C	AC	AC	AA	--	AC	AC	AC	AC	AC	AC	AA	AA	AC	AC	AC	--	AC	AC	AC	AA	AC	AC	AA	AA	AA	AA	AA	AA	AA	AC	AC	AC	--	AC	AA	AA	AA	AA	AA
0	0	0	109	0	109	ref-5125	CAGGATGGCACTGCCACTCCTCGCAAT	9	C	T	CT	CT	CT	CT	CT	CT	CT	CT	CT	CT	CT	CT	CT	CT	CT	CT	CT	CT	CT	CT	CT	CT	CT	CT	CT	CT	CT	CT	CT	CT	CT	CT	CT	CT	CT	CT	CT	CT	CT
0.04	4	66	39	0	39	ref-5126	GAGGTTTGAACTAACACTCCCCAGTTT	24	G	A,C	CG	GG	GG	GG	GG	GG	GG	GG	CG	GG	GG	CG	CG	GG	GG	GG	GG	GG	CG	GG	GG	GG	GG	GG	CG	CG	CG	GG	GG	GG	GG	GG	GG	GG	GG	GG	GG	CG	CG
0.05	5	20	84	0	84	ref-5134	ATGGGCAGTACAATTTCTCCTTCTCAA	8	G	C	GG	CG	CG	GG	GG	CG	CG	CG	CG	--	CG	CG	CG	CG	CG	CG	GG	CG	CG	CG	GG	CG	CG	CG	GG	CG	CG	CG	GG	GG	CG	CG	CG	CG	GG	CG	CG	CG	CG
0.02	2	5	102	0	102	ref-5134	ATGGGCAGTACAATTTCTCCTTCTCAA	15	T	A	AT	AT	AT	AT	AT	AT	AT	AT	AT	TT	AT	AT	TT	AT	AT	AT	AT	AT	TT	AT	AT	AT	AT	AT	AT	AT	AT	AT	AT	AT	AT	AT	AT	AT	TT	AT	AT	AT	AT
0.17	19	5	85	1	85	ref-5137	AAATTTCCAACAACTCCTCCAAGGGCA	27	A	G	AG	AG	AG	AG	--	AG	AG	--	--	GG	AG	AG	AG	--	--	--	AG	AG	--	AG	--	AG	--	--	--	--	AG	AG	AG	AG	AG	AG	AG	AG	AG	AG	AG	AG	--
0.11	12	51	46	0	46	ref-5138	CGATTGACAACACATGCTCCACATACG	9	A	C	AC	AC	AA	AA	AA	AC	--	AC	AC	AA	AA	AC	AA	AC	--	--	AC	AC	--	AA	--	AA	AA	AC	AC	--	AA	AA	AA	AC	AC	AC	AC	AA	AC	AC	AC	AC	AC
0.07	8	3	98	1	98	ref-5142	CAATTCTGTACCTTGCCTCCCAAGGTA	2	A	G	AG	AG	AG	AG	AG	--	AG	AG	AG	AG	AG	AG	AG	AG	AG	AG	AG	AG	GG	AA	AG	AG	--	AG	AG	AG	--	AG	AG	AG	AG	AG	AG	--	AG	AG	AG	AG	AG
0.06	6	50	53	23	53	ref-5156	GACGTTCCAACCAGAGCTCCAACTTCT	14	G	A	AG	AG	AG	GG	GG	GG	AG	AA	GG	AG	AA	AG	AG	AG	GG	GG	--	AG	AA	AG	AG	AG	GG	AG	AG	AG	AG	GG	AA	AG	AG	AA	AG	AG	AG	AG	AG	AA	AG
0.06	7	49	53	23	53	ref-5156	GACGTTCCAACCAGAGCTCCAACTTCT	26	C	T	CT	CT	CT	CC	CC	CC	CT	TT	CC	CT	TT	CT	CT	CT	CC	CC	--	CT	TT	CT	CT	CT	CC	CT	CT	CT	CT	CC	TT	CT	CT	TT	CT	CT	CT	CT	CT	TT	CT
0.04	4	38	67	0	67	ref-5158	CCTCCCACCACCGCCACTCCCTATACA	14	C	T	CT	CT	CC	CT	CT	CT	CC	--	CT	CT	CT	CT	CT	CC	CC	CT	CC	CT	CT	CT	CC	CT	CT	CT	CT	CC	CC	CC	CC	CT	CT	CC	CT	CC	CT	CT	CT	CT	CC
0	0	0	109	0	109	ref-5158	CCTCCCACCACCGCCACTCCCTATACA	21	C	T	CT	CT	CT	CT	CT	CT	CT	CT	CT	CT	CT	CT	CT	CT	CT	CT	CT	CT	CT	CT	CT	CT	CT	CT	CT	CT	CT	CT	CT	CT	CT	CT	CT	CT	CT	CT	CT	CT	CT
0	0	0	109	0	109	ref-5167	CGAACATCCACAGTATCTCCTTTCAAG	4	A	C	AC	AC	AC	AC	AC	AC	AC	AC	AC	AC	AC	AC	AC	AC	AC	AC	AC	AC	AC	AC	AC	AC	AC	AC	AC	AC	AC	AC	AC	AC	AC	AC	AC	AC	AC	AC	AC	AC	AC
0.06	6	5	98	0	98	ref-5167	CGAACATCCACAGTATCTCCTTTCAAG	13	G	A	AG	AG	AG	AG	AG	AG	AG	AG	AG	AG	AG	AG	AG	AG	AG	AG	AG	AG	AG	AG	AG	AG	AG	AG	AG	AG	AG	AG	AG	AG	AG	AG	AG	AG	AG	AG	AG	AG	AG
0.02	2	2	105	0	105	ref-5167	CGAACATCCACAGTATCTCCTTTCAAG	23	T	C	CT	CT	CT	CT	CT	CT	TT	CT	CT	CT	CT	CT	CT	CT	CT	CT	TT	CT	CT	CT	CT	CT	CT	CT	CT	CT	CT	CT	CT	CT	CT	CT	CT	CT	CT	CT	CT	CT	CT
0.02	2	2	105	0	105	ref-5167	CGAACATCCACAGTATCTCCTTTCAAG	27	G	T	GT	GT	GT	GT	GT	GT	GT	GT	GT	GT	GT	GT	GT	GT	GT	GT	GT	GT	GT	GT	GT	GT	GT	GT	GT	GT	GT	GT	GT	GT	GT	GT	GT	GT	GT	GT	GT	GT	GT
0	0	0	109	0	109	ref-5168	CCCATGTCAACATTGTCTCCTTGTTGG	12	A	G	AG	AG	AG	AG	AG	AG	AG	AG	AG	AG	AG	AG	AG	AG	AG	AG	AG	AG	AG	AG	AG	AG	AG	AG	AG	AG	AG	AG	AG	AG	AG	AG	AG	AG	AG	AG	AG	AG	AG
0	0	0	109	0	109	ref-5168	CCCATGTCAACATTGTCTCCTTGTTGG	14	T	C	CT	CT	CT	CT	CT	CT	CT	CT	CT	CT	CT	CT	CT	CT	CT	CT	CT	CT	CT	CT	CT	CT	CT	CT	CT	CT	CT	CT	CT	CT	CT	CT	CT	CT	CT	CT	CT	CT	CT
0.05	5	0	104	0	104	ref-5169	GAATTACCAACTGCATCTCCTATTACA	3	A	T	AT	AT	AT	AT	AT	AT	AT	AT	AT	AT	AT	AT	AT	AT	AT	AT	--	AT	AT	--	AT	AT	--	AT	AT	--	AT	AT	AT	AT	AT	AT	AT	AT	AT	AT	AT	AT	AT
0.05	5	0	104	0	104	ref-5169	GAATTACCAACTGCATCTCCTATTACA	23	T	C	CT	CT	CT	CT	CT	CT	CT	CT	CT	CT	CT	CT	CT	CT	CT	CT	--	CT	CT	--	CT	CT	--	CT	CT	--	CT	CT	CT	CT	CT	CT	CT	CT	CT	CT	CT	CT	CT
0.05	5	2	102	0	102	ref-5170	CCCATGCCCACACCCCCTCCTTCGTAT	1	C	G	CG	CG	CG	--	CC	CG	--	CG	CG	CG	CG	CG	CG	CG	CG	CG	CG	CG	--	CG	CG	--	CG	CG	CG	CG	CG	CG	CG	CG	CG	CG	CG	CG	CG	CG	CG	CG	CG
0.01	1	1	107	0	107	ref-5170	CCCATGCCCACACCCCCTCCTTCGTAT	2	C	T	CT	CT	CT	CT	CT	CT	CT	CT	CT	CT	CT	CT	CT	CT	CT	CT	CT	CT	--	CT	CT	CT	CT	CT	CT	CT	CT	CT	CT	CT	CT	CT	CT	CT	CT	CT	CT	CT	CT
0	0	7	102	0	102	ref-5170	CCCATGCCCACACCCCCTCCTTCGTAT	3	C	T	CT	CT	CT	CT	CT	CT	CT	CT	CT	CT	CT	CT	CT	CT	CT	CT	CT	CT	CT	CT	CT	CT	CT	CT	CT	CT	CT	CT	CT	CC	CT	CT	CT	CT	CT	CC	CT	CT	CT
0	0	0	109	0	109	ref-5170	CCCATGCCCACACCCCCTCCTTCGTAT	5	T	C	CT	CT	CT	CT	CT	CT	CT	CT	CT	CT	CT	CT	CT	CT	CT	CT	CT	CT	CT	CT	CT	CT	CT	CT	CT	CT	CT	CT	CT	CT	CT	CT	CT	CT	CT	CT	CT	CT	CT
0.02	2	86	21	0	21	ref-5170	CCCATGCCCACACCCCCTCCTTCGTAT	8	C	T	CT	CC	CC	CT	--	CC	CC	CC	--	CC	CC	CC	CC	CC	CC	CC	CC	CC	CC	CC	CC	CC	CC	CC	CC	CC	CC	CC	CT	CC	CC	CC	CC	CT	CC	CC	CC	CC	CC
0	0	0	109	0	109	ref-5177	AGAACTTTGACGGCGGCTCCCACTTCC	4	A	G	AG	AG	AG	AG	AG	AG	AG	AG	AG	AG	AG	AG	AG	AG	AG	AG	AG	AG	AG	AG	AG	AG	AG	AG	AG	AG	AG	AG	AG	AG	AG	AG	AG	AG	AG	AG	AG	AG	AG
0	0	0	109	0	109	ref-5177	AGAACTTTGACGGCGGCTCCCACTTCC	8	T	C	CT	CT	CT	CT	CT	CT	CT	CT	CT	CT	CT	CT	CT	CT	CT	CT	CT	CT	CT	CT	CT	CT	CT	CT	CT	CT	CT	CT	CT	CT	CT	CT	CT	CT	CT	CT	CT	CT	CT
0.06	6	27	76	0	76	ref-5177	AGAACTTTGACGGCGGCTCCCACTTCC	15	G	A	AG	AG	AG	AG	AG	AG	AG	AG	AG	AG	AG	AG	AG	AG	AG	AG	AG	AG	AG	GG	AG	AG	AG	AG	AG	GG	AG	GG	AG	GG	AG	AG	AG	AG	AG	AG	AG	AG	--
0.04	4	13	92	0	92	ref-5177	AGAACTTTGACGGCGGCTCCCACTTCC	21	C	T	CT	CT	CT	CT	CT	CT	CT	CT	CT	CT	CT	CT	CT	CT	CT	CT	CT	CT	CT	CT	CT	CT	CT	CT	CT	CT	--	CT	CC	CC	CT	CT	CT	CT	CT	CT	CT	--	--
0.06	7	42	60	0	60	ref-5177	AGAACTTTGACGGCGGCTCCCACTTCC	25	T	C	CT	CT	CT	CT	CT	TT	CT	--	TT	CT	CT	CT	CT	CT	TT	TT	CT	CT	CT	--	CT	TT	CT	CT	CT	CT	TT	TT	TT	CT	CT	TT	TT	CT	CT	CT	TT	CT	CT
0.03	3	2	104	2	104	ref-5180	GTTTCACTAACATTTTCTCCTATAGTA	16	T	C	CT	CT	CT	CT	CT	CT	CT	CT	CT	CT	CT	CT	CT	CT	CT	CT	CT	CT	CT	CT	CT	CT	CT	CT	CT	CT	CT	CT	--	CT	CT	CT	CT	CT	CT	CT	CT	CT	CT
0.03	3	2	104	2	104	ref-5180	GTTTCACTAACATTTTCTCCTATAGTA	23	T	A	AT	AT	AT	AT	AT	AT	AT	AT	AT	AT	AT	AT	AT	AT	AT	AT	AT	AT	AT	AT	AT	AT	AT	AT	AT	AT	AT	AT	--	AT	AT	AT	AT	AT	AT	AT	AT	AT	AT
0.16	17	4	88	0	88	ref-5191	CCGCCGTGCACTTCCCCTCCGCGGCCG	1	C	T	CC	CT	--	CT	--	CT	CT	--	--	--	CT	CC	CC	--	CC	--	--	--	--	--	--	--	--	--	--	--	CT	CT	CT	CT	CT	CT	CT	CT	CT	CT	CT	CT	CT
0.16	17	4	88	0	88	ref-5191	CCGCCGTGCACTTCCCCTCCGCGGCCG	23	G	C	GG	CG	--	CG	--	CG	CG	--	--	--	CG	GG	GG	--	GG	--	--	--	--	--	--	--	--	--	--	--	CG	CG	CG	CG	CG	CG	CG	CG	CG	CG	CG	CG	CG
0.1	11	43	55	0	55	ref-5192	TTCCCACATACTTTTCCTCCACCTATA	16	C	A	AC	CC	AC	CC	CC	AC	--	AC	AC	AC	AC	AC	CC	AC	CC	CC	CC	AC	AC	CC	AC	AC	AC	AC	CC	AC	AC	CC	CC	AC	CC	CC	CC	CC	--	CC	--	AC	--
0	0	0	109	0	109	ref-5194	TCTTGTGTAACCTCCTCTCCTCCTCAC	3	T	C	CT	CT	CT	CT	CT	CT	CT	CT	CT	CT	CT	CT	CT	CT	CT	CT	CT	CT	CT	CT	CT	CT	CT	CT	CT	CT	CT	CT	CT	CT	CT	CT	CT	CT	CT	CT	CT	CT	CT
0	0	0	109	0	109	ref-5194	TCTTGTGTAACCTCCTCTCCTCCTCAC	7	G	C	CG	CG	CG	CG	CG	CG	CG	CG	CG	CG	CG	CG	CG	CG	CG	CG	CG	CG	CG	CG	CG	CG	CG	CG	CG	CG	CG	CG	CG	CG	CG	CG	CG	CG	CG	CG	CG	CG	CG
0	0	0	109	0	109	ref-5194	TCTTGTGTAACCTCCTCTCCTCCTCAC	13	T	C	CT	CT	CT	CT	CT	CT	CT	CT	CT	CT	CT	CT	CT	CT	CT	CT	CT	CT	CT	CT	CT	CT	CT	CT	CT	CT	CT	CT	CT	CT	CT	CT	CT	CT	CT	CT	CT	CT	CT
0	0	0	109	0	109	ref-5194	TCTTGTGTAACCTCCTCTCCTCCTCAC	16	T	G	GT	GT	GT	GT	GT	GT	GT	GT	GT	GT	GT	GT	GT	GT	GT	GT	GT	GT	GT	GT	GT	GT	GT	GT	GT	GT	GT	GT	GT	GT	GT	GT	GT	GT	GT	GT	GT	GT	GT
0.02	2	52	55	0	55	ref-5196	ATTAACCACACCTATGCTCCCTTATCC	16	G	T	GT	GG	GT	GT	GT	GT	GT	GT	GT	GG	GG	GG	GT	GT	GT	GG	GT	GT	GT	GG	GG	GT	GT	GG	GG	GT	GT	GG	GT	GT	GG	GT	GT	GT	GT	GG	GT	GT	GT
0.01	1	0	108	0	108	ref-5199	TCAATGCATACTACCTCTCCTCAACCG	1	T	C	CT	CT	CT	CT	CT	CT	CT	CT	CT	CT	CT	CT	CT	CT	CT	CT	CT	CT	CT	CT	CT	CT	CT	CT	CT	--	CT	CT	CT	CT	CT	CT	CT	CT	CT	CT	CT	CT	CT
0.01	1	0	108	0	108	ref-5199	TCAATGCATACTACCTCTCCTCAACCG	8	A	T	AT	AT	AT	AT	AT	AT	AT	AT	AT	AT	AT	AT	AT	AT	AT	AT	AT	AT	AT	AT	AT	AT	AT	AT	AT	--	AT	AT	AT	AT	AT	AT	AT	AT	AT	AT	AT	AT	AT
0.04	4	29	76	0	76	ref-5211	ATGCCCTCAACAAATCCTCCAAATCAA	5	C	T	CT	CT	CT	CT	CT	CT	CC	CT	CT	CT	CT	CT	CC	CT	CT	CC	CC	CC	CC	CT	CT	CT	CT	CT	CT	CC	CC	CT	CT	CT	CT	CT	CT	CT	CT	CT	CT	CC	CT
0.06	7	58	44	0	44	ref-5223	TTGTCCCTGACACAAACTCCTTCTTTA	22	T	C	CT	TT	CT	CT	CT	CT	--	CT	--	TT	TT	TT	CT	CT	CT	TT	TT	CT	--	TT	TT	--	--	--	TT	--	CT	TT	CT	CT	TT	CT	CT	TT	CT	TT	CT	CT	CT
0	0	1	108	0	108	ref-5240	CGCCTCCATACTCATCCTCCCTCAAAC	14	A	C	AC	AC	AC	AC	AC	AC	AC	AC	AC	AC	AC	AC	AC	AC	AC	AC	AC	AC	AC	AC	AC	AC	AC	AC	AC	AC	AC	AC	AC	AC	AC	AC	AC	AC	AC	AC	AC	AC	AC
0.03	3	0	106	0	106	ref-5241	GGTGGAATGACAGGTCCTCCAATGGCT	5	G	A	AG	AG	AG	AG	AG	AG	AG	AG	AG	AG	AG	AG	AG	AG	AG	AG	AG	AG	AG	AG	AG	AG	AG	AG	AG	--	AG	AG	AG	AG	AG	AG	AG	AG	AG	AG	AG	AG	AG
0.13	14	2	93	0	93	ref-5245	CCCATGTCCACTGGTGCTCCTCAAGGC	1	C	G	CG	CG	CG	CG	CG	CG	CG	CG	--	--	CG	--	--	--	--	--	--	--	--	--	--	CG	--	--	CC	CC	CG	CG	CG	CG	CG	CG	CG	CG	CG	CG	CG	CG	CG
0.13	14	2	93	0	93	ref-5245	CCCATGTCCACTGGTGCTCCTCAAGGC	7	T	C	CT	CT	CT	CT	CT	CT	CT	CT	--	--	CT	--	--	--	--	--	--	--	--	--	--	CT	--	--	TT	TT	CT	CT	CT	CT	CT	CT	CT	CT	CT	CT	CT	CT	CT
0.02	2	52	55	2	55	ref-5251	GTTCTCCCCACCACTCCTCCTCCCTCC	22	C	T	CT	CT	CT	CT	CT	CC	--	CC	CT	CC	CT	TT	CC	CT	CC	CC	CC	CC	CT	CT	CC	CT	TT	--	CT	CC	CT	CT	CT	CC	CT	CC	CT	CT	CC	CT	CC	CC	CT
0.02	2	52	55	2	55	ref-5251	GTTCTCCCCACCACTCCTCCTCCCTCC	27	C	T	CT	CT	CT	CT	CT	CC	--	CC	CT	CC	CT	TT	CC	CT	CC	CC	CC	CC	CT	CT	CC	CT	TT	--	CT	CC	CT	CT	CT	CC	CT	CC	CT	CT	CC	CT	CC	CC	CT
0.13	14	44	51	44	51	ref-5255	AACCCCTTAACACCATCTCCAATAGTG	24	A	G	AG	AG	--	--	GG	--	--	AG	AG	AG	GG	AG	AG	--	AG	--	GG	--	--	--	--	--	--	AG	GG	--	GG	GG	GG	AG	AG	GG	AG	GG	GG	AG	AG	AG	GG
0.11	12	49	48	0	48	ref-5255	AACCCCTTAACACCATCTCCAATAGTG	25	G	A	AG	GG	AG	--	AG	--	GG	GG	--	--	AG	GG	GG	AG	GG	--	AG	--	--	AG	--	--	--	GG	AG	--	AG	AG	AG	GG	GG	AG	GG	AG	AG	GG	GG	GG	AG
0	0	53	56	0	56	ref-5261	ATAGCTAGTACGGCTTCTCCCCAACAT	16	T	G	GT	GT	TT	TT	TT	TT	GT	TT	GT	TT	GT	TT	TT	GT	TT	TT	GT	TT	GT	TT	TT	GT	TT	TT	TT	TT	GT	GT	GT	GT	GT	TT	GT	GT	GT	TT	GT	GT	GT
0	0	54	55	0	55	ref-5265	ATCGTTTGCACACTTCCTCCTAATTCT	9	C	G	CG	CG	CG	CC	CC	CC	CC	CC	CG	CC	CG	CC	CG	CC	CC	CG	CC	CC	CG	CG	CC	CG	CC	CG	CC	CG	CG	CG	CG	CG	CG	CG	CG	CC	CC	CG	CC	CG	CG
0	0	48	61	0	61	ref-5274	AAGGCCTCCACACCATCTCCTTCCTCC	6	C	T	CC	CT	CT	CT	CT	CC	CC	CC	CC	CC	CT	CT	CT	CT	CT	CC	CC	CC	CT	CC	CT	CC	CT	CT	CT	CT	CT	CC	CT	CC	CT	CT	CT	CT	CT	CT	CC	CC	CC
0.07	8	10	91	0	91	ref-5274	AAGGCCTCCACACCATCTCCTTCCTCC	8	C	T	CT	CT	CT	--	CT	CT	CT	CT	CT	CT	CT	CT	CT	CC	CT	CT	CT	CC	CC	CT	--	CT	CC	--	CC	CT	--	CT	CC	CT	CT	CT	CT	CT	CT	CT	CT	CT	--
0.07	8	10	91	0	91	ref-5274	AAGGCCTCCACACCATCTCCTTCCTCC	21	T	C	CT	CT	CT	--	CT	CT	CT	CT	CT	CT	CT	CT	CT	TT	CT	CT	CT	TT	TT	CT	--	CT	TT	--	TT	CT	--	CT	TT	CT	CT	CT	CT	CT	CT	CT	CT	CT	--
0.02	2	63	44	0	44	ref-5274	AAGGCCTCCACACCATCTCCTTCCTCC	27	C	T	CT	CC	CC	CT	--	CT	CT	CT	CC	CC	CC	CC	CC	CT	CC	CC	CT	CT	CC	CC	CC	CC	--	CC	CC	CT	CT	CC	CT	CT	CC	CC	CT	CC	CT	CC	CT	CT	CT
0.02	2	53	54	0	54	ref-5277	CAATAGTAAACTCAGTCTCCCTTACTG	8	A	G	AA	AG	AG	AG	AA	AA	AG	AA	AA	AG	AG	AG	AG	AA	AA	AA	AA	AA	AG	AA	AG	AA	AG	AG	AA	AG	AG	AA	AG	AA	AG	AG	AG	AG	AG	AA	AA	AA	AA
0.02	2	53	54	0	54	ref-5277	CAATAGTAAACTCAGTCTCCCTTACTG	15	G	A	GG	AG	AG	AG	GG	GG	AG	GG	GG	AG	AG	AG	AG	GG	GG	GG	GG	GG	AG	GG	AG	GG	AG	AG	GG	AG	AG	GG	AG	GG	AG	AG	AG	AG	AG	GG	GG	GG	GG
0.01	1	35	73	5	73	ref-5285	ATATCTGACACCTCCCCTCCATTTGTT	14	C	A	AC	CC	AC	AA	AA	CC	AC	AC	AC	AC	AC	AC	AC	AA	--	AC	AA	AA	AC	AC	AC	AC	CC	AC	AC	AC	AC	AC	CC	AC	CC	AC	AC	AC	AC	CC	AC	AC	CC
0.09	10	19	80	0	80	ref-5285	ATATCTGACACCTCCCCTCCATTTGTT	25	G	T	GG	GT	GG	GG	GG	GT	GT	GG	GG	--	--	GT	GG	GG	GG	GG	GG	GG	GT	GG	GT	GG	GT	GT	--	--	GT	GT	GT	GT	GT	GT	GT	GT	GT	GT	GT	GG	GT
0.1	11	19	79	0	79	ref-5285	ATATCTGACACCTCCCCTCCATTTGTT	27	T	G	TT	GT	TT	TT	TT	GT	GT	TT	TT	--	--	--	TT	TT	TT	TT	TT	TT	GT	TT	GT	TT	GT	GT	--	--	GT	GT	GT	GT	GT	GT	GT	GT	GT	GT	GT	TT	GT
0.07	8	59	42	0	42	ref-5298	GTTTCAGGGACTGGCGCTCCTTCGTTA	25	T	A	TT	AT	TT	TT	TT	TT	TT	AT	TT	AT	TT	TT	AT	TT	AT	AT	AT	TT	TT	TT	TT	TT	TT	AT	AT	TT	TT	AT	AT	TT	AT	--	AT	AT	TT	AT	--	TT	TT
0.06	7	80	22	0	22	ref-5299	ACCGCACAAACCTGGCCTCCATTTCTG	2	C	T	CC	CT	CC	CT	CC	CC	CC	CT	CC	--	CC	CC	CT	CT	CT	CT	CC	CC	CC	CC	CT	CT	CC	CT	CC	CT	CC	CC	CC	CC	CC	CC	CT	CC	CC	--	CC	CC	CC
0.11	12	27	70	0	70	ref-5299	ACCGCACAAACCTGGCCTCCATTTCTG	25	C	A	AC	AC	AC	AC	CC	AC	CC	CC	AC	CC	AC	AC	--	--	AC	AC	AC	AC	AC	AC	AC	--	AC	AC	AC	AC	AC	AC	AC	AC	AC	AC	CC	CC	AC	--	CC	AC	AC
0.05	5	63	41	0	41	ref-5300	AAAGCCATCACTGCAACTCCAGTAACA	23	T	C	CT	TT	TT	TT	TT	TT	--	TT	CT	TT	TT	CT	CT	TT	TT	TT	--	--	--	TT	TT	TT	TT	TT	CT	--	CT	TT	CT	TT	TT	TT	TT	TT	TT	TT	TT	CT	CT
0.06	6	45	58	0	58	ref-5301	GATACCAACACCTTTTCTCCACCTCAT	24	T	C	TT	CT	CT	--	CT	TT	TT	TT	TT	CT	CT	CT	CT	CT	--	TT	TT	--	CT	TT	CT	TT	CT	CT	TT	CT	CT	TT	CT	TT	CT	CT	CT	CT	CT	TT	--	TT	TT
0.05	5	64	40	0	40	ref-5306	AAGGCTTCAACTTTTGCTCCAGCACAG	5	C	A	CC	AC	AC	CC	CC	AC	AC	AC	CC	CC	AC	--	CC	CC	CC	CC	CC	CC	AC	AC	AC	AC	CC	AC	AC	CC	CC	CC	CC	CC	AC	--	CC	CC	CC	CC	AC	AC	CC
0.1	11	34	64	0	64	ref-5306	AAGGCTTCAACTTTTGCTCCAGCACAG	23	C	A	AC	AC	AC	AC	AC	CC	AC	AC	AC	CC	AC	AC	AC	AC	AC	AC	CC	AC	--	AC	AC	AC	CC	AC	AC	AC	AC	CC	CC	AC	CC	AC	AC	--	--	AC	AC	--	AC
0	0	0	109	0	109	ref-5306	AAGGCTTCAACTTTTGCTCCAGCACAG	24	A	G	AG	AG	AG	AG	AG	AG	AG	AG	AG	AG	AG	AG	AG	AG	AG	AG	AG	AG	AG	AG	AG	AG	AG	AG	AG	AG	AG	AG	AG	AG	AG	AG	AG	AG	AG	AG	AG	AG	AG
0.07	8	6	95	0	95	ref-5314	GTAATCCACACAAAACCTCCAAGTGTC	22	A	G	AG	AG	AG	AG	AG	AG	AG	AG	AG	AG	AG	--	--	AG	AG	AG	AA	AA	--	--	--	AG	AG	AG	AG	AG	AG	AG	AA	AG	AG	AG	AG	AG	AG	AG	AG	AA	AG
0.09	10	73	26	0	26	ref-5317	CTATTAAACACACCCACTCCATCCAAC	13	C	T	CT	CC	CC	CC	CC	CC	CC	CT	CC	CC	CC	--	CC	CT	CT	CC	CT	CT	CC	CC	CC	CC	CT	--	CC	--	CC	CT	CT	CC	CC	CT	CC	CT	CC	CC	CC	CT	CC
0.05	5	24	80	0	80	ref-5317	CTATTAAACACACCCACTCCATCCAAC	25	A	C	AC	AC	AA	AA	AA	AC	AA	AA	AA	AC	AC	AC	AC	AA	AC	AC	AA	AA	AA	AC	AC	AC	AC	AA	AC	--	AA	--	AC	AA	AC	AC	AC	AA	AC	AC	AC	AA	AC
0	0	46	63	0	63	ref-5324	TTGTCATCAACTAGCTCTCCAGATACT	23	A	G	AG	AG	AA	AG	AA	AG	AG	AA	AG	AG	AA	AA	AA	AA	AG	AG	AA	AG	AG	AG	AA	AA	AG	AA	AG	AG	AG	AA	AA	AG	AG	AG	AG	AA	AG	AG	AG	AA	AG
0.01	1	2	106	0	106	ref-5330	ATCCGGAAAACACTCTCTCCTGGCCAT	3	C	G	CG	CG	CG	CG	CG	CG	CG	CG	CG	CG	CG	CG	CG	CG	CG	CG	CG	CG	CG	CG	CG	CG	CG	CG	CG	CG	CG	CG	CG	CG	CG	CG	CG	CG	CG	CG	CG	CG	CG
0.01	1	2	106	0	106	ref-5330	ATCCGGAAAACACTCTCTCCTGGCCAT	21	T	G	GT	GT	GT	GT	GT	GT	GT	GT	GT	GT	GT	GT	GT	GT	GT	GT	GT	GT	GT	GT	GT	GT	GT	GT	GT	GT	GT	GT	GT	GT	GT	GT	GT	GT	GT	GT	GT	GT	GT
0.02	2	57	50	0	50	ref-5338	AGTGGTAGCACCAGTACTCCATCGTCT	2	G	T	GG	GT	GG	GG	GG	GG	GT	GT	GG	GG	GG	GT	GG	GT	GT	GG	GG	GG	GG	GG	GG	GG	GT	GT	GT	GG	GT	GT	GT	GT	GT	GT	GG	GT	GT	GT	GG	GT	GG
0.02	2	57	50	0	50	ref-5338	AGTGGTAGCACCAGTACTCCATCGTCT	23	C	A	CC	AC	CC	CC	CC	CC	AC	AC	CC	CC	CC	AC	CC	AC	AC	CC	CC	CC	CC	CC	CC	CC	AC	AC	AC	CC	AC	AC	AC	AC	AC	AC	CC	AC	AC	AC	CC	AC	CC
0.15	16	43	50	0	50	ref-5342	ATAGCATCAACTTCAGCTCCAGCTTTC	12	T	G	GT	GT	GT	GT	GT	TT	TT	GT	GT	--	GT	GT	TT	GT	GT	TT	TT	TT	GT	GT	GT	GT	GT	GT	TT	TT	TT	GT	GT	GT	GT	TT	GT	GT	GT	TT	--	--	TT
0.13	14	9	86	0	86	ref-5348	TCCACGTGTACACTCCCTCCGCGCAAC	13	C	A	AC	AC	AC	--	AC	AC	AC	AC	--	--	AC	--	AC	CC	AC	AC	--	CC	--	--	--	--	--	AC	CC	--	AC	AC	AC	AC	AC	AC	AC	AC	AC	AC	AC	AC	AC
0.1	11	2	96	0	96	ref-5348	TCCACGTGTACACTCCCTCCGCGCAAC	14	T	C	CT	CT	CT	--	CT	CT	CT	CT	--	CT	CT	--	CT	TT	--	CT	CT	--	--	--	--	--	--	CT	TT	--	CT	CT	CT	CT	CT	CT	CT	CT	CT	CT	CT	CT	CT
0	0	0	109	0	109	ref-5349	TGGCGGGGCACTGCCGCTCCTATACAT	24	A	T	AT	AT	AT	AT	AT	AT	AT	AT	AT	AT	AT	AT	AT	AT	AT	AT	AT	AT	AT	AT	AT	AT	AT	AT	AT	AT	AT	AT	AT	AT	AT	AT	AT	AT	AT	AT	AT	AT	AT
0.01	1	53	55	0	55	ref-5352	TTGTAGATGACAGCATCTCCTTCGGTG	23	C	T	CT	CT	CC	CT	CT	CT	CT	CC	CC	CT	CC	CC	CC	CC	CC	CT	CC	CT	CC	CT	CC	CC	CT	CC	CT	CC	CT	CC	CT	CC	CT	CT	CT	CC	CT	CT	CT	CT	CT
0.06	6	57	46	0	46	ref-5354	AAATGGCAAACGGCAACTCCACTCATA	3	A	G	AG	AA	AG	--	AG	--	AA	AA	AA	AA	AG	AA	AA	AG	AA	AG	--	--	--	AG	AA	AG	AA	AA	AG	AA	AG	--	AG	AA	AA	AA	AA	AA	AG	AA	AA	AA	AG
0.06	6	23	80	0	80	ref-5355	TTCAACTTCACAATCTCTCCATTTCTA	13	A	T	AT	AT	AT	AT	AT	AA	AA	AA	AT	AA	AT	AA	AT	AT	AT	AT	AT	AT	AT	AT	AT	AT	AA	AT	AT	AT	AT	AT	AT	AT	AT	AT	AT	AA	AA	AT	AT	AT	AT
0.08	9	75	25	0	25	ref-5366	AAAAGCAGGACACATCCTCCTGAATGC	6	C	T	CT	CC	--	CT	CT	CT	CT	CC	CT	--	CC	CT	CC	CC	CC	CC	CT	CC	CC	CC	CC	--	CT	CC	CT	CT	--	CC	CC	CC	CC	CC	--	--	CC	CT	CC	CC	CC
0	0	0	109	0	109	ref-5366	AAAAGCAGGACACATCCTCCTGAATGC	9	G	T	GT	GT	GT	GT	GT	GT	GT	GT	GT	GT	GT	GT	GT	GT	GT	GT	GT	GT	GT	GT	GT	GT	GT	GT	GT	GT	GT	GT	GT	GT	GT	GT	GT	GT	GT	GT	GT	GT	GT
0	0	0	109	0	109	ref-5366	AAAAGCAGGACACATCCTCCTGAATGC	23	A	T	AT	AT	AT	AT	AT	AT	AT	AT	AT	AT	AT	AT	AT	AT	AT	AT	AT	AT	AT	AT	AT	AT	AT	AT	AT	AT	AT	AT	AT	AT	AT	AT	AT	AT	AT	AT	AT	AT	AT
0	0	0	109	0	109	ref-5366	AAAAGCAGGACACATCCTCCTGAATGC	27	C	T	CT	CT	CT	CT	CT	CT	CT	CT	CT	CT	CT	CT	CT	CT	CT	CT	CT	CT	CT	CT	CT	CT	CT	CT	CT	CT	CT	CT	CT	CT	CT	CT	CT	CT	CT	CT	CT	CT	CT
0.12	13	49	47	1	47	ref-5367	TCTTAAGAAACAAGCGCTCCTTAGTCA	2	C	T	CT	CC	CC	CT	CT	CT	--	CC	CC	CT	CC	CT	CT	CC	CT	CT	CT	--	CC	CC	CC	--	CT	--	CT	--	CC	CT	CC	CC	CC	CC	CC	--	--	CC	CT	CC	CC
0.06	6	45	58	0	58	ref-5371	CGAGTTAGAACAAACGCTCCCTAACTT	2	G	A	GG	AG	AG	AG	AG	AG	GG	GG	AG	GG	GG	GG	GG	AG	AG	AG	AG	AG	GG	--	AG	AG	AG	--	AG	GG	AG	AG	GG	AG	--	GG	GG	GG	GG	AG	AG	GG	AG
0.16	17	5	87	0	87	ref-5371	CGAGTTAGAACAAACGCTCCCTAACTT	9	A	C	AC	AC	AC	AC	AC	AC	AC	AC	AC	AC	AC	AC	AC	AC	--	AC	AC	AC	AC	--	--	AC	AC	--	AC	AC	AC	AC	AC	AC	--	AC	AC	AC	AC	AC	AC	AC	--
0.1	11	35	63	0	63	ref-5371	CGAGTTAGAACAAACGCTCCCTAACTT	15	C	T	CT	CT	CT	CC	CC	CC	CT	CT	CT	CT	CT	CT	CT	CT	CC	CC	--	CC	CT	--	CT	CT	CC	--	CC	CT	CT	CC	CT	CT	CC	CT	CT	--	CT	CT	CC	CT	CT
0.16	17	5	87	0	87	ref-5371	CGAGTTAGAACAAACGCTCCCTAACTT	16	G	T	GT	GT	GT	GT	GT	GT	GT	GT	GT	GT	GT	GT	GT	GT	--	GT	GT	GT	GT	--	--	GT	GT	--	GT	GT	GT	GT	GT	GT	--	GT	GT	GT	GT	GT	GT	GT	--
0.17	19	45	45	0	45	ref-5372	CAGCATCTGACTTTCTCTCCGCAAGCT	1	C	T	CT	CC	CT	CT	CT	CC	--	CT	CT	--	--	--	CT	CC	CC	CT	CT	CT	--	CT	CT	CT	CT	CT	--	CC	--	--	--	CT	CC	CC	CC	CC	CT	CC	CT	CT	CC
0.03	3	3	103	0	103	ref-5372	CAGCATCTGACTTTCTCTCCGCAAGCT	5	A	G	AG	AG	AG	AG	--	AG	AG	AG	--	AA	AG	AG	AG	AG	AG	AA	AA	AG	--	AG	AG	AG	AG	AG	AG	AG	AG	AG	AG	AG	AG	AG	AG	AG	AG	AG	AG	AG	AG
0.09	10	44	55	0	55	ref-5374	TACATATGAACTCGTCCTCCAGGTGAA	4	A	T	AT	AT	AA	AT	AT	AT	AT	AA	AT	AT	AA	AA	AA	--	AT	AT	--	AT	AT	AT	--	--	--	--	AT	AT	AT	AA	AA	AT	AT	AT	AT	AA	AT	AT	AT	AA	AT
0.09	10	46	53	0	53	ref-5374	TACATATGAACTCGTCCTCCAGGTGAA	23	G	A	GG	AG	GG	AG	AG	--	AG	GG	--	--	GG	GG	GG	--	AG	AG	--	GG	GG	GG	--	--	AG	--	AG	AG	AG	GG	GG	AG	AG	AG	AG	GG	AG	AG	AG	GG	AG
0.09	10	44	55	0	55	ref-5374	TACATATGAACTCGTCCTCCAGGTGAA	24	T	A	AT	AT	TT	AT	AT	AT	AT	TT	AT	AT	TT	TT	TT	--	AT	AT	--	AT	AT	AT	--	--	--	--	AT	AT	AT	TT	TT	AT	AT	AT	AT	TT	AT	AT	AT	TT	AT
0.02	2	54	53	0	53	ref-5379	TTGGATCAGACGCTTACTCCTGTGAGA	21	T	C	TT	CT	TT	TT	TT	CT	CT	TT	TT	CT	CT	--	TT	CT	CT	TT	CT	TT	TT	CT	CT	TT	CT	TT	TT	CT	CT	CT	CT	CT	CT	CT	CT	TT	TT	CT	CT	TT	TT
0.13	14	18	77	14	77	ref-5384	AAGGGTAAAACAGTTACTCCATTGTGC	1	A	G	GG	AG	AG	AG	AA	AG	AG	AG	AG	AG	AG	AG	AG	AG	--	AG	AG	--	--	--	AG	AA	AG	--	AG	AG	AG	AG	AG	GG	--	AG	--	AG	AG	GG	AA	GG	AG
0.13	14	18	77	14	77	ref-5384	AAGGGTAAAACAGTTACTCCATTGTGC	13	G	A	AA	AG	AG	AG	GG	AG	AG	AG	AG	AG	AG	AG	AG	AG	--	AG	AG	--	--	--	AG	GG	AG	--	AG	AG	AG	AG	AG	AA	--	AG	--	AG	AG	AA	GG	AA	AG
0	0	47	62	0	62	ref-5387	AGCCAGGAAACTCGAACTCCATAGGTT	2	G	A	GG	AG	AG	GG	GG	GG	GG	GG	GG	GG	AG	GG	AG	GG	GG	AG	GG	AG	GG	GG	GG	GG	AG	AG	AG	AG	AG	GG	AG	AG	AG	AG	AG	GG	AG	GG	AG	AG	AG
0	0	47	62	0	62	ref-5387	AGCCAGGAAACTCGAACTCCATAGGTT	13	C	T	CC	CT	CT	CC	CC	CC	CC	CC	CC	CC	CT	CC	CT	CC	CC	CT	CC	CT	CC	CC	CC	CC	CT	CT	CT	CT	CT	CC	CT	CT	CT	CT	CT	CC	CT	CC	CT	CT	CT
0	0	52	57	0	57	ref-5387	AGCCAGGAAACTCGAACTCCATAGGTT	24	G	A	AG	GG	GG	AG	AG	AG	GG	AG	AG	AG	AG	AG	GG	AG	GG	GG	GG	AG	GG	AG	AG	AG	AG	GG	AG	AG	AG	GG	AG	GG	GG	AG	GG	GG	GG	GG	GG	GG	AG
0.03	3	62	44	0	44	ref-5390	CACAGTATCACCACAACTCCTATGCCA	3	C	T	CC	CT	CT	CT	CC	CC	CT	CC	CC	CT	CT	CT	CT	CC	CC	CC	CC	CC	--	CC	CT	CC	CT	CT	CC	CT	CC	CC	CT	CC	CT	CT	CC	CT	CC	CC	CC	CC	CC
0.08	9	55	45	0	45	ref-5390	CACAGTATCACCACAACTCCTATGCCA	5	G	A	AG	GG	AG	--	AG	AG	AG	AG	AG	GG	GG	GG	AG	AG	--	GG	--	AG	GG	GG	GG	AG	AG	GG	GG	AG	--	GG	AG	AG	GG	AG	AG	--	AG	GG	AG	AG	AG
0.02	2	63	44	0	44	ref-5390	CACAGTATCACCACAACTCCTATGCCA	22	A	G	AG	AG	AG	AA	AA	AA	AA	AA	AG	AA	AG	AA	AA	AA	AA	AG	AA	AA	AG	AG	AA	AG	AA	AG	AA	AG	AG	AG	AG	AA	AG	AG	AA	AA	AA	AG	AA	AG	AG
0.01	1	64	44	0	44	ref-5390	CACAGTATCACCACAACTCCTATGCCA	24	G	A	AG	AG	AG	GG	GG	GG	GG	GG	AG	GG	AG	GG	GG	GG	GG	AG	GG	GG	AG	AG	GG	AG	GG	AG	GG	AG	AG	AG	AG	GG	AG	AG	GG	GG	GG	AG	GG	AG	AG
0.06	6	49	54	0	54	ref-5397	CATACATAAACTTCACCTCCCTAATCT	2	A	G	AG	AA	AA	AA	--	AG	AG	AA	AG	AG	AA	AG	AG	AG	AA	AA	AA	AA	AA	AG	--	--	AG	AA	AG	AA	AG	AA	AG	AA	--	AA	AG	AG	AG	AG	AG	AA	AG
0.1	11	30	68	0	68	ref-5397	CATACATAAACTTCACCTCCCTAATCT	4	A	T	AT	AT	AA	AT	AT	AT	AT	AT	AA	AT	AT	AT	--	AT	AT	AT	AT	AT	AT	AT	AT	AT	AT	AT	AT	AT	AA	--	AA	AT	AT	--	AA	AT	--	AT	--	AT	AT
0.02	2	5	102	0	102	ref-5397	CATACATAAACTTCACCTCCCTAATCT	14	C	A	AC	AC	AC	AC	AC	AC	AC	AC	AC	AC	AC	AC	AC	AC	AC	AC	AC	AC	AC	AC	AC	AC	AC	AC	AC	CC	AC	AC	AC	AC	AC	AC	AC	AC	AC	AC	AC	AC	AC
0.03	3	79	27	0	27	ref-5397	CATACATAAACTTCACCTCCCTAATCT	23	A	T	AT	AT	AA	AT	AT	AT	AA	--	AA	AA	AA	AA	AA	AA	AA	AA	AA	AT	AT	AA	AT	AA	AA	AA	AT	AA	AA	AA	AA	AA	AA	AA	AT	AA	AA	AA	AA	AA	AA
0.06	6	15	88	0	88	ref-5397	CATACATAAACTTCACCTCCCTAATCT	26	C	T	CT	CT	CT	CT	CT	CT	CT	CT	CT	CT	CT	CT	CT	CT	CT	CT	CT	CT	CT	CT	CT	CT	CT	CT	CT	CT	CC	CT	--	CT	CT	--	CT	CT	CT	CT	CC	CT	CT
0.11	12	29	68	0	68	ref-5397	CATACATAAACTTCACCTCCCTAATCT	27	T	C	CT	CT	TT	CT	CT	CT	CT	CT	TT	CT	CT	CT	--	CT	CT	CT	CT	CT	CT	CT	CT	CT	CT	CT	CT	CT	TT	--	TT	CT	CT	--	TT	CT	--	CT	--	CT	CT
0.08	9	7	93	7	93	ref-5405	ATATACAAGACCAGAACTCCTAGTACG	26	C	T	CT	CT	CT	--	CT	CT	CT	CT	CT	CT	CT	CT	CT	CT	CT	CT	CT	CT	CT	CT	CT	CT	CT	CT	CT	CT	CT	CT	CT	CT	CT	CT	CT	CT	CT	CT	CT	CT	CT
0.03	3	44	62	0	62	ref-5406	TGTCTCTCAACACATTCTCCAAACCGA	22	A	G	AA	AG	AG	AG	AG	AA	AA	AG	AA	AG	AG	AA	AA	AA	AA	AG	AA	AG	AG	AG	AA	AA	AG	AG	AG	AA	AA	AG	AA	AG	AG	AG	AG	AA	AG	AA	AG	AA	AG
0.03	3	44	62	0	62	ref-5406	TGTCTCTCAACACATTCTCCAAACCGA	26	G	A	GG	AG	AG	AG	AG	GG	GG	AG	GG	AG	AG	GG	GG	GG	GG	AG	GG	AG	AG	AG	GG	GG	AG	AG	AG	GG	GG	AG	GG	AG	AG	AG	AG	GG	AG	GG	AG	GG	AG
0	0	0	109	0	109	ref-5410	ACGTGTAGGACGTATCCTCCTTCCAGA	3	G	A	AG	AG	AG	AG	AG	AG	AG	AG	AG	AG	AG	AG	AG	AG	AG	AG	AG	AG	AG	AG	AG	AG	AG	AG	AG	AG	AG	AG	AG	AG	AG	AG	AG	AG	AG	AG	AG	AG	AG
0	0	0	109	0	109	ref-5410	ACGTGTAGGACGTATCCTCCTTCCAGA	8	G	A	AG	AG	AG	AG	AG	AG	AG	AG	AG	AG	AG	AG	AG	AG	AG	AG	AG	AG	AG	AG	AG	AG	AG	AG	AG	AG	AG	AG	AG	AG	AG	AG	AG	AG	AG	AG	AG	AG	AG
0	0	57	52	0	52	ref-5410	ACGTGTAGGACGTATCCTCCTTCCAGA	24	C	T	CT	CC	CC	CT	CT	CT	CC	CC	CT	CT	CC	CT	CT	CC	CT	CT	CT	CT	CC	CC	CC	CC	CT	CT	CT	CC	CC	CT	CC	CC	CC	CC	CC	CT	CT	CC	CC	CC	CC
0.03	3	2	104	0	104	ref-5423	TAAAGTCAAACCGCAACTCCTCTCTGA	13	G	C	CG	CG	CG	CG	CG	CG	CG	CG	--	CG	CG	CG	CG	CG	CG	CG	GG	CG	CG	CG	CG	CG	--	GG	CG	--	CG	CG	CG	CG	CG	CG	CG	CG	CG	CG	CG	CG	CG
0.02	2	47	60	47	60	ref-5429	GTACTCAAGACAAATGCTCCACTTGCT	15	T	C	CT	CT	CC	CT	CT	CT	CT	CC	CT	CT	CC	CC	CC	CC	CC	CT	CC	CT	CT	CT	CC	CC	CT	CC	CT	CT	CT	CC	CT	CC	CT	CT	CT	CC	CT	CT	CT	CT	CT
0	0	0	109	0	109	ref-5432	GAAACTGAGACTAGGCCTCCCATTCAT	6	T	A	AT	AT	AT	AT	AT	AT	AT	AT	AT	AT	AT	AT	AT	AT	AT	AT	AT	AT	AT	AT	AT	AT	AT	AT	AT	AT	AT	AT	AT	AT	AT	AT	AT	AT	AT	AT	AT	AT	AT
0.08	9	36	64	0	64	ref-5438	CAAAGCTCTACACACCCTCCCATAGAT	1	C	T	CC	CT	CT	CT	CT	CT	CT	CT	CT	CC	CC	CT	CC	--	CC	CC	--	CC	CC	CC	CC	--	--	--	--	CC	CT	CT	CC	CC	CT	CT	CT	CT	CT	CT	CT	CT	CC
0.06	6	47	56	0	56	ref-5438	CAAAGCTCTACACACCCTCCCATAGAT	21	C	T	CT	CC	CT	CT	CT	CT	--	CC	CT	CT	CC	CC	CC	CT	--	CC	CC	CC	CC	CT	CC	CT	CC	CC	CT	CT	CT	CT	CT	CT	CC	CC	CT	--	CC	CC	CC	CT	CT
0.04	4	5	100	0	100	ref-5438	CAAAGCTCTACACACCCTCCCATAGAT	22	A	G	AG	AG	AG	AG	AG	--	AG	AG	AG	AG	AG	AG	AG	AG	AG	AG	AG	AG	AG	AG	AG	AG	AG	AG	AG	AG	AG	AG	AA	AG	AG	AG	AG	AG	AG	AG	AG	AG	AG
0	0	0	109	0	109	ref-5438	CAAAGCTCTACACACCCTCCCATAGAT	23	T	A,G	GT	GT	GT	GT	GT	GT	GT	GT	GT	GT	GT	AT	GT	GT	GT	GT	GT	GT	GT	GT	GT	GT	GT	GT	GT	GT	GT	GT	GT	GT	AT	GT	GT	GT	AT	GT	AT	GT	GT
0.08	9	78	22	0	22	ref-5438	CAAAGCTCTACACACCCTCCCATAGAT	27	T	A	AT	AT	TT	TT	--	TT	TT	AT	TT	AT	AT	TT	TT	AT	--	AT	AT	TT	AT	AT	TT	AT	AT	--	AT	AT	--	TT	TT	TT	--	TT	TT	TT	TT	AT	TT	TT	TT
0.07	8	8	93	0	93	ref-5442	GCTTTTTGAACCAACACTCCTTTGCCA	1	G	A	AG	AG	AG	AG	AG	AG	AG	AG	AG	AG	AG	AG	AG	AG	AG	AG	AG	AG	AG	AG	AG	AG	AG	AG	AG	AG	AG	AG	AG	AG	AG	AG	AG	AG	--	AG	AG	AG	AG
0.09	10	2	97	0	97	ref-5443	AACATGAGAACTCACCCTCCAAATAAG	3	C	T	CT	CT	CT	CT	CT	CT	CT	CT	CT	CT	CT	CT	CT	CT	CT	CT	CT	CT	CT	CT	CT	CT	CT	CT	CT	CT	CT	CT	CT	CT	CT	CT	CT	CT	CT	CT	--	CT	CT
0.09	10	2	97	0	97	ref-5443	AACATGAGAACTCACCCTCCAAATAAG	27	G	A	AG	AG	AG	AG	AG	AG	AG	AG	AG	AG	AG	AG	AG	AG	AG	AG	AG	AG	AG	AG	AG	AG	AG	AG	AG	AG	AG	AG	AG	AG	AG	AG	AG	AG	AG	AG	--	AG	AG
0	0	0	109	0	109	ref-5460	ACTATACATACCGGTTCTCCTCATTCT	12	C	T	CT	CT	CT	CT	CT	CT	CT	CT	CT	CT	CT	CT	CT	CT	CT	CT	CT	CT	CT	CT	CT	CT	CT	CT	CT	CT	CT	CT	CT	CT	CT	CT	CT	CT	CT	CT	CT	CT	CT
0.02	2	40	67	0	67	ref-5463	ATCTTCTGCACAAAACCTCCGGTACTT	27	T	C	TT	CT	CT	CT	CT	TT	TT	TT	TT	TT	CT	CT	CT	--	TT	CT	TT	CT	TT	TT	TT	TT	CT	CT	CT	CT	CT	TT	CT	CT	CT	CT	CT	TT	CT	TT	CT	CT	CT
0.14	15	41	53	0	53	ref-5477	TAGAGTACAACTTTTTCTCCATTTGCC	3	G	T	GT	GT	GT	--	GT	GT	GT	GT	GT	GT	--	GG	GG	GT	GT	GG	GT	GT	GT	GT	GT	GT	GT	--	GT	GG	GT	GG	GG	GT	GT	--	--	GG	GG	GT	GT	GT	GT
0.14	15	41	53	0	53	ref-5477	TAGAGTACAACTTTTTCTCCATTTGCC	7	A	G	AG	AG	AG	--	AG	AG	AG	AG	AG	AG	--	AA	AA	AG	AG	AA	AG	AG	AG	AG	AG	AG	AG	--	AG	AA	AG	AA	AA	AG	AG	--	--	AA	AA	AG	AG	AG	AG
0.03	3	1	105	0	105	ref-5477	TAGAGTACAACTTTTTCTCCATTTGCC	14	T	C	CT	CT	CT	CT	CT	CT	--	CT	CT	CT	CT	CT	CT	--	CT	CT	CT	CT	CT	CT	CT	CT	CT	CT	CT	TT	CT	CT	CT	CT	CT	CT	CT	CT	CT	CT	CT	CT	CT
0.03	3	1	105	0	105	ref-5477	TAGAGTACAACTTTTTCTCCATTTGCC	15	T	A	AT	AT	AT	AT	AT	AT	--	AT	AT	AT	AT	AT	AT	--	AT	AT	AT	AT	AT	AT	AT	AT	AT	AT	AT	TT	AT	AT	AT	AT	AT	AT	AT	AT	AT	AT	AT	AT	AT
0.02	2	86	21	0	21	ref-5477	TAGAGTACAACTTTTTCTCCATTTGCC	27	C	T	CC	CT	CT	CC	CT	CC	CC	CC	CC	CC	CC	CC	CC	CT	CC	CC	CC	CC	CT	CT	CC	CT	CT	CT	CC	CC	CC	CT	CC	CC	CT	CC	CC	CC	CC	CC	CC	CC	CC
0	0	50	59	0	59	ref-5483	ATGAAGACCACGCCTGCTCCCGATCCC	16	G	A	AG	AG	GG	GG	GG	AG	AG	GG	AG	GG	AG	GG	GG	AG	AG	GG	AG	AG	AG	GG	GG	AG	AG	GG	GG	GG	AG	AG	AG	AG	AG	GG	AG	AG	AG	AG	AG	AG	AG
0.03	3	61	45	0	45	ref-5484	AGGACCCCTACACACTCTCCGACACCT	27	T	A	AT	AT	AT	TT	TT	AT	TT	TT	--	TT	AT	AT	AT	TT	TT	AT	--	TT	AT	AT	AT	TT	TT	--	AT	TT	AT	TT	TT	TT	AT	TT	AT	TT	AT	AT	TT	TT	TT
0.04	4	31	74	0	74	ref-5486	GGCCGAGCAACACGTCCTCCCATTCCT	9	A	G	AG	AG	AA	AA	AA	AG	AA	AG	AG	--	AG	AG	AA	AA	AG	AG	AG	AG	AA	AG	AG	--	AA	AG	AG	AA	AA	AG	AA	AG	AG	AA	AA	AA	AA	AG	AG	AG	AG
0.03	3	57	49	0	49	ref-5486	GGCCGAGCAACACGTCCTCCCATTCCT	22	A	G	AG	AG	AA	AG	AG	AA	AG	AA	AA	AA	AA	AA	AG	AG	AG	AG	AG	AG	AA	AG	AA	AG	AA	AA	--	AA	AA	AA	AG	AA	AG	AG	AG	AG	AG	AG	AG	AA	AA
0.02	2	2	105	0	105	ref-5491	TCAAGACATACGAAATCTCCTTGATTA	1	T	A,G	AT	AT	AT	AT	AT	AT	AT	AT	AT	TT	AT	AT	AT	AT	TT	AT	AT	AT	AT	AT	GT	AT	AT	AT	AT	AT	AT	AT	AT	GT	AT	AT	AT	AT	AT	AT	AT	AT	AT
0.12	13	48	48	0	48	ref-5492	AATTAGAAAACTCTGGCTCCAACTTCC	5	A	T	AA	AT	AT	AA	AA	AT	AT	AT	AA	--	AT	AT	AA	AT	AA	AT	AA	AA	--	--	AA	AT	AT	AA	AT	AA	AT	AA	AA	AT	AT	AT	AT	AA	--	AA	AT	AA	AA
0.06	7	43	59	0	59	ref-5502	ATCGATGTCACTTTGGCTCCAATCGTT	5	A	T	AA	AT	AA	AA	AA	AA	AT	AA	AT	AT	AT	AA	AT	AA	AT	AA	AT	--	AT	AA	AA	AT	--	AT	AT	--	AT	--	AT	AA	AT	AA	AT	AT	AT	AT	AT	AT	AT
0.02	2	59	48	0	48	ref-5511	GATTCCTTGACATCTTCTCCTGATGGA	7	T	C	CT	TT	CT	--	CT	CT	TT	TT	CT	TT	CT	TT	TT	CT	TT	CT	TT	CT	TT	CT	TT	CT	TT	CT	CT	TT	TT	CT	TT	CT	TT	CT	TT	TT	TT	CT	TT	TT	TT
0.08	9	50	50	0	50	ref-5517	CCATAACCCACTTCCGCTCCCGGACGC	3	A	G	AG	AA	AA	AG	AG	--	AG	AG	AA	AG	AA	AG	AA	AG	--	AA	AG	--	--	AA	AA	AA	AG	AA	AG	AA	AA	AA	AA	AA	AA	AA	AA	--	AG	AA	AG	AA	AA
0	0	48	61	0	61	ref-5518	ATTCGGCACACGTGGCCTCCCTGGTAC	24	G	A	GG	AG	AG	AG	AG	GG	GG	GG	GG	GG	AG	AG	AG	AG	AG	GG	GG	GG	AG	GG	AG	GG	AG	AG	AG	AG	AG	GG	AG	GG	AG	AG	AG	AG	AG	AG	GG	GG	GG
0.03	3	54	52	0	52	ref-5520	TGCCATCCAACTCATCCTCCAATCTTT	26	T	C	CT	TT	CT	CT	TT	CT	TT	TT	TT	TT	CT	TT	TT	CT	TT	CT	CT	CT	CT	CT	TT	CT	TT	TT	CT	TT	CT	CT	CT	TT	TT	CT	TT	--	--	TT	TT	TT	CT
0.19	21	48	40	0	40	ref-5521	CCCATTCTCACTTTATCTCCTTCGCTC	21	T	C	CT	TT	TT	--	TT	CT	TT	CT	CT	TT	TT	--	TT	--	CT	CT	TT	TT	--	CT	--	TT	TT	--	TT	--	CT	CT	--	TT	TT	CT	CT	TT	TT	--	CT	TT	TT
0.06	6	21	82	0	82	ref-5522	CGAGGCGCCACGTTTTCTCCCCTCGTT	24	C	A	AC	AC	AC	AC	AC	AC	AC	CC	AC	AC	AC	CC	AC	AC	CC	AC	CC	AC	AC	AC	--	AC	AC	AC	AC	AC	AC	AC	AC	AC	AC	AC	AC	CC	AC	AC	AC	AC	AC
0.02	2	60	47	0	47	ref-5526	AGTTGATCCACTTGCACTCCAAGTGTT	14	G	A	AG	GG	AG	GG	AG	AG	GG	GG	AG	GG	AG	GG	GG	AG	GG	AG	GG	AG	GG	AG	GG	AG	GG	--	AG	GG	GG	AG	AG	AG	GG	AG	GG	GG	GG	AG	GG	GG	GG
0.03	3	0	106	0	106	ref-5541	TCGGCTTCAACGTGTACTCCTTCCCCG	12	G	T	GT	GT	GT	--	GT	--	GT	GT	GT	GT	GT	GT	GT	GT	GT	GT	GT	GT	GT	GT	GT	GT	--	GT	GT	GT	GT	GT	GT	GT	GT	GT	GT	GT	GT	GT	GT	GT	GT
0	0	48	61	0	61	ref-5550	AAGAGGATGACGATCCCTCCATTCTCT	8	T	C	TT	CT	CT	CT	CT	TT	TT	CT	TT	CT	CT	TT	TT	TT	TT	CT	TT	CT	CT	CT	TT	TT	TT	CT	CT	TT	TT	CT	TT	TT	CT	CT	CT	TT	CT	CT	CT	TT	CT
0.06	7	30	72	0	72	ref-5553	TGGCACCAAACTTTAGCTCCAATATTC	23	T	A	TT	AT	TT	AT	--	TT	TT	TT	TT	AT	TT	TT	TT	TT	TT	TT	TT	TT	AT	TT	TT	--	TT	TT	TT	--	--	TT	AT	AT	AT	AT	AT	AT	AT	AT	AT	AT	AT
0.06	6	26	77	0	77	ref-5554	GTGCTTCTGACCGGAACTCCCCTCCAG	21	C	T	CT	CT	CT	CT	CT	CT	CT	CT	--	CT	CT	CC	CT	CT	CT	CT	CT	--	CT	CT	CT	CT	CC	CC	CT	--	CT	CC	CT	CT	CT	CT	CT	CT	CC	CC	CT	CC	CT
0.02	2	3	104	0	104	ref-5555	CCCGCTGTAACATTCCCTCCAGGGAAG	4	G	A	AG	AG	AG	AG	AG	AG	AG	AG	AG	AG	AG	AG	AG	AG	AG	AG	AG	AG	AG	AG	AG	AG	AG	AG	AG	AG	AG	AG	AG	AG	AG	GG	AG	AG	AG	--	AG	AG	AG
0.02	2	5	102	0	102	ref-5555	CCCGCTGTAACATTCCCTCCAGGGAAG	5	C	A	AC	AC	AC	AC	AC	AC	AC	AC	AC	AC	AC	AC	AC	AC	AC	AC	AC	AC	AC	AC	AC	AC	AC	AC	AC	--	AC	AC	CC	AC	AC	AC	AC	AC	AC	AC	AC	AC	AC
0.02	2	5	102	0	102	ref-5555	CCCGCTGTAACATTCCCTCCAGGGAAG	14	T	C	CT	CT	CT	CT	CT	CT	CT	CT	CT	CT	CT	CT	CT	CT	CT	CT	CT	CT	CT	CT	CT	CT	CT	CT	CT	--	CT	CT	TT	CT	CT	CT	CT	CT	CT	CT	CT	CT	CT
0.03	3	3	103	0	103	ref-5555	CCCGCTGTAACATTCCCTCCAGGGAAG	23	G	A	AG	AG	AG	AG	AG	AG	AG	AG	AG	AG	AG	AG	AG	AG	AG	AG	AG	AG	AG	AG	AG	AG	AG	AG	AG	AG	AG	AG	AG	AG	AG	GG	AG	AG	AG	--	AG	AG	AG
0.15	16	40	53	0	53	ref-5557	TATGTAAATACGTAATCTCCTTTCCTT	12	G	A	GG	AG	GG	AG	AG	GG	--	AG	GG	AG	GG	GG	AG	AG	AG	AG	GG	GG	GG	AG	AG	GG	GG	GG	GG	AG	GG	GG	AG	GG	AG	GG	--	AG	GG	GG	AG	AG	GG
0	0	50	59	0	59	ref-5560	ACCCTTTCAACAGTCGCTCCCAGGGCT	23	G	A	AG	AG	GG	AG	AG	AG	AG	GG	GG	AG	GG	GG	GG	GG	GG	AG	GG	AG	AG	AG	GG	GG	AG	GG	AG	AG	AG	GG	AG	GG	AG	AG	AG	GG	AG	AG	AG	AG	AG
0.09	10	39	60	1	60	ref-5568	ATAACATCTACTTTTTCTCCTATAGTA	6	A	G	AG	AA	AA	AG	AG	AA	AG	AG	AG	AG	AA	AA	AG	AG	AG	AA	AG	AA	AG	AA	AA	AG	AG	AG	AA	AG	AA	AG	AG	AG	AA	AG	AA	AG	AG	--	--	AG	AA
0.08	9	33	67	0	67	ref-5570	CTTGGACCAACTATCACTCCACAGACT	6	A	G	AG	AG	AG	AA	AA	AA	AG	AG	AG	AA	AG	AA	AG	AG	AA	AG	--	AG	AG	AA	AG	--	AA	--	AG	AA	AG	AA	--	AA	AG	AG	AG	AA	AG	AG	AG	AA	AG
0.02	2	6	101	0	101	ref-5586	CCAAGTCATACCCAAGCTCCGGGGCAC	8	A	G	AG	AG	AG	AG	AG	AG	AG	AG	AG	AG	AG	AG	AG	AG	AG	AG	AG	AG	AG	AG	AG	AG	AG	AG	AG	AG	AA	AG	AG	AG	AG	AG	AG	AG	AG	AG	AG	AG	AG
0.02	2	6	101	0	101	ref-5586	CCAAGTCATACCCAAGCTCCGGGGCAC	12	C	T	CT	CT	CT	CT	CT	CT	CT	CT	CT	CT	CT	CT	CT	CT	CT	CT	CT	CT	CT	CT	CT	CT	CT	CT	CT	CT	CC	CT	CT	CT	CT	CT	CT	CT	CT	CT	CT	CT	CT
0.04	4	13	92	0	92	ref-5590	GGATGAAGAACACCATCTCCAGCTCTC	22	G	A	AG	AG	AG	--	AG	GG	GG	GG	--	GG	GG	AG	AG	AG	AG	GG	--	GG	AG	AG	AG	GG	AG	GG	GG	AG	AG	AG	AG	AG	AG	AG	AG	AG	AG	AG	AG	AG	AG
0	0	0	109	0	109	ref-5597	CCATTGATTACCAGTTCTCCAGCACCA	6	G	A	AG	AG	AG	AG	AG	AG	AG	AG	AG	AG	AG	AG	AG	AG	AG	AG	AG	AG	AG	AG	AG	AG	AG	AG	AG	AG	AG	AG	AG	AG	AG	AG	AG	AG	AG	AG	AG	AG	AG
0.05	5	51	53	0	53	ref-5598	ATACCCCCAACTAGGGCTCCTGGTCCG	7	C	T	CC	CT	CT	--	CT	CC	CT	CT	CC	CC	CT	CT	CT	CC	CC	CC	CT	CC	CC	CC	CC	CT	CT	CC	CC	CT	CT	CC	CT	CC	CT	CT	CC	CT	CC	CT	CT	CT	CC
0.09	10	36	63	0	63	ref-5598	ATACCCCCAACTAGGGCTCCTGGTCCG	8	C	A	AC	AC	AC	CC	AC	AC	AC	CC	AC	AC	AC	--	AC	AC	AC	AC	AC	AC	AC	AC	AC	CC	CC	AC	AC	CC	CC	AC	AC	AC	AC	AC	CC	--	AC	AC	CC	CC	AC
0.06	6	65	38	0	38	ref-5598	ATACCCCCAACTAGGGCTCCTGGTCCG	26	C	T	CT	CC	CC	CC	CC	CT	CC	CT	CT	CC	CC	CC	CC	CC	--	CT	CC	CC	CC	CT	CC	CC	CC	CC	CC	CT	CT	CT	CC	CC	CC	--	CC	CC	CC	CC	CT	CC	CC
0.09	10	31	68	0	68	ref-5601	GATAACAACACACATTCTCCTACAATT	1	G	T	GT	GT	GT	GT	GT	--	--	GT	GT	GT	GT	GT	GT	GT	GT	GT	GT	GT	GT	GT	GT	GT	GT	GT	GT	GT	GT	GG	GT	GT	GT	GT	GG	GT	--	GG	GG	GT	GG
0.03	3	80	26	0	26	ref-5601	GATAACAACACACATTCTCCTACAATT	7	A	T	AT	AA	AA	AA	AA	AA	AT	AA	AA	AA	AA	AA	AT	AA	AA	AA	AT	AT	AA	AA	AA	AA	AA	AA	AT	AT	AT	AA	AA	AA	AA	AA	AA	--	AA	AA	AA	AA	AA
0.04	4	5	100	0	100	ref-5601	GATAACAACACACATTCTCCTACAATT	13	C	T	CT	CT	CT	CT	CT	CT	CT	CT	CT	CT	CT	CT	CT	CT	CT	CT	CT	CT	CT	CT	CT	CT	CT	CT	CT	CT	CT	CT	CT	CT	CT	CT	CT	CT	CT	CT	CT	CT	CC
0.01	1	3	105	0	105	ref-5601	GATAACAACACACATTCTCCTACAATT	25	A	T	AT	AT	AT	AA	AA	AT	AT	AT	AT	AT	AT	AT	AT	AT	AT	AT	--	AT	AT	AT	AT	AT	AT	AT	AT	AA	AT	AT	AT	AT	AT	AT	AT	AT	AT	AT	AT	AT	AT
0.06	6	19	84	0	84	ref-5601	GATAACAACACACATTCTCCTACAATT	27	T	C	CT	CT	CT	TT	TT	CT	TT	--	CT	CT	TT	CT	CT	CT	--	CT	--	CT	CT	CT	CT	CT	TT	--	CT	TT	CT	TT	CT	CT	TT	TT	CT	CT	CT	CT	CT	CT	CT
0.05	5	4	100	1	100	ref-5602	ATATCTGTAACATATTCTCCTCAATAT	26	A	G	AA	AG	AG	AG	AG	AG	AG	AG	AG	AG	AG	AG	AG	AG	AG	AG	AG	AG	AA	AG	AG	AG	AG	AG	AG	AG	AG	AG	AG	AG	AG	AG	AG	AG	AG	AG	GG	AG	AG
0.1	11	72	26	0	26	ref-5607	ATTCCCAAAACCCCCACTCCCTCACTT	1	A	C	AA	AC	AA	AA	AA	AA	AA	AA	AA	AA	AA	AC	AA	AA	AC	--	AA	AA	AA	AA	AA	AA	--	AC	--	AA	AA	AA	AA	AA	AC	AA	AA	AA	AA	--	AA	AA	--
0.11	12	72	25	0	25	ref-5607	ATTCCCAAAACCCCCACTCCCTCACTT	25	C	T	CC	CT	CC	CC	CC	CC	CC	CC	CC	CC	CC	CT	CC	CC	CT	--	CC	CC	CC	CC	CC	CC	--	CT	--	CC	CC	CC	CC	CC	CT	CC	CC	CC	CC	--	CC	CC	--
0.18	20	54	35	0	35	ref-5612	ACTGCTGAAACAAAACCTCCCACATAA	7	G	C	CG	GG	GG	GG	GG	CG	GG	CG	CG	GG	GG	GG	GG	GG	CG	CG	GG	GG	GG	CG	GG	GG	GG	--	GG	CG	--	CG	CG	GG	GG	CG	CG	GG	GG	--	--	GG	GG
0.01	1	56	52	0	52	ref-5615	ATATACACAACGTAATCTCCTGGCGTT	21	T	G	TT	GT	TT	GT	GT	GT	TT	GT	GT	GT	GT	TT	TT	TT	TT	TT	TT	GT	GT	GT	TT	GT	GT	TT	TT	GT	TT	TT	TT	GT	--	TT	TT	TT	GT	TT	GT	GT	TT
0.16	17	43	49	0	49	ref-5624	GCCGCCGATACCTCTCCTCCACCACAT	6	C	T	CC	CT	CC	CT	--	--	CC	--	--	--	--	--	CT	--	CT	CC	--	--	--	--	--	--	--	--	--	CT	CC	CT	CT	CC	CT	CC	CC	CT	CT	CT	CC	CT	CT
0.07	8	31	70	0	70	ref-5626	TGTAGTGCAACCCTAGCTCCCATTGCA	2	G	C	GG	CG	CG	CG	CG	--	GG	CG	GG	CG	GG	--	GG	--	CG	GG	CG	GG	CG	CG	CG	GG	CG	CG	GG	--	CG	CG	CG	GG	CG	GG	GG	GG	GG	GG	--	CG	CG
0.06	7	31	71	0	71	ref-5626	TGTAGTGCAACCCTAGCTCCCATTGCA	7	G	T	GG	GT	GT	GT	GT	--	GG	GT	GG	GT	GG	--	GG	--	GT	GG	GT	GG	GT	GT	GT	GG	GT	GT	GG	GT	GT	GT	GT	GG	GT	GG	GG	GG	GG	GG	--	GT	GT
0.09	10	22	77	2	77	ref-5629	ATGACGACGACGGCACCTCCTTCATAC	6	G	A	AG	GG	AG	AA	AG	GG	AG	AG	--	--	AG	--	AG	AG	AG	AG	AG	AG	--	GG	--	--	AG	AG	AA	AG	AG	AG	AG	AG	GG	AG	AG	AG	GG	AG	AG	AG	AG
0.09	10	22	77	2	77	ref-5629	ATGACGACGACGGCACCTCCTTCATAC	15	A	G	AG	AA	AG	GG	AG	AA	AG	AG	--	--	AG	--	AG	AG	AG	AG	AG	AG	--	AA	--	--	AG	AG	GG	AG	AG	AG	AG	AG	AA	AG	AG	AG	AA	AG	AG	AG	AG
0.12	13	49	47	0	47	ref-5631	TTGACCGCCACTGATTCTCCGCCTCCA	6	C	G	CC	CG	--	--	CC	CC	--	CG	--	CC	CC	--	--	CG	--	--	--	--	--	CC	CC	CC	CG	--	CG	--	CG	CG	CG	CG	CG	CG	CC	CG	CG	CG	CC	CG	CC
0.03	3	57	49	0	49	ref-5632	TTGTCCTACACCGTGTCTCCCATATCA	13	G	A	GG	AG	GG	GG	--	AG	AG	GG	AG	--	GG	AG	AG	GG	AG	GG	GG	GG	GG	GG	GG	AG	GG	AG	AG	GG	GG	GG	GG	AG	AG	--	GG	GG	AG	GG	AG	AG	AG
0.11	12	65	32	0	32	ref-5632	TTGTCCTACACCGTGTCTCCCATATCA	21	C	T	CC	CT	CT	CT	CT	--	CT	CT	CC	--	CT	CT	--	CT	CC	CC	CC	CC	CT	CT	--	CT	--	CC	CT	--	CC	CC	CC	--	CC	CT	CT	CC	CT	CC	CT	CC	CC
0.07	8	47	54	0	54	ref-5636	CTTCCTCAGACAAACTCTCCTCCTATT	9	G	A	GG	AG	AG	AG	AG	GG	GG	GG	GG	AG	AG	AG	AG	AG	GG	GG	GG	GG	--	GG	AG	GG	AG	AG	AG	--	AG	GG	AG	GG	AG	AG	AG	AG	--	GG	GG	GG	GG
0.05	5	54	50	26	50	ref-5637	TCTGGATCGACTCTTCCTCCAGCTCTG	7	T	C	CT	CT	CT	CC	CC	TT	TT	TT	CC	CC	TT	TT	CT	CC	CC	CT	CC	CC	TT	TT	CC	CT	CC	TT	TT	--	CT	CT	CT	CC	CT	TT	CT	CT	CT	CC	CT	TT	CT
0	0	0	109	0	109	ref-5638	TCCTTCGGTACAAGAACTCCGACCACA	6	C	T	CT	CT	CT	CT	CT	CT	CT	CT	CT	CT	CT	CT	CT	CT	CT	CT	CT	CT	CT	CT	CT	CT	CT	CT	CT	CT	CT	CT	CT	CT	CT	CT	CT	CT	CT	CT	CT	CT	CT
0.06	6	51	52	0	52	ref-5638	TCCTTCGGTACAAGAACTCCGACCACA	21	G	A	GG	AG	AG	GG	GG	AG	GG	AG	GG	GG	GG	AG	AG	GG	AG	GG	GG	GG	GG	AG	GG	AG	AG	AG	AG	GG	GG	GG	GG	GG	AG	--	GG	GG	GG	AG	AG	GG	AG
0	0	0	109	0	109	ref-5639	TAAACATAAACAGAATCTCCTCCGCAA	24	G	A	AG	AG	AG	AG	AG	AG	AG	AG	AG	AG	AG	AG	AG	AG	AG	AG	AG	AG	AG	AG	AG	AG	AG	AG	AG	AG	AG	AG	AG	AG	AG	AG	AG	AG	AG	AG	AG	AG	AG
0.02	2	3	104	0	104	ref-5639	TAAACATAAACAGAATCTCCTCCGCAA	27	A	G	AG	AG	AG	AG	AG	AG	AG	AG	AG	AG	AG	AG	AG	AG	AG	AG	AG	AG	AG	AG	AG	AG	AG	AG	AG	AG	AG	AG	AG	AG	AG	AG	AG	AG	AG	AG	AG	AG	AG
0.16	17	5	87	4	87	ref-5648	CCATTGATTACTCCATCTCCCGCTGGA	5	T	C	TT	CT	CT	--	CT	CT	CT	CT	CT	CT	CT	CT	CT	--	--	CT	CT	CT	CT	CT	--	CT	--	CC	CT	CT	--	--	CT	CT	CT	CT	CT	CT	CT	CT	CT	CT	CC
0.06	6	7	96	0	96	ref-5662	CCATGGGCCACGAGTGCTCCGGTTCCC	13	A	G	AG	AG	AA	AG	AG	AG	AG	AG	AG	AG	AG	AG	AG	AA	AG	--	AG	AG	AG	--	--	--	AG	AG	AG	AG	AG	--	AG	AG	AA	AG	AG	AG	AG	AG	AG	AG	AG
0.05	5	34	70	0	70	ref-5662	CCATGGGCCACGAGTGCTCCGGTTCCC	16	G	A	AG	GG	AG	AG	AG	AG	GG	AG	AG	AG	GG	GG	--	GG	AG	GG	GG	AG	--	AG	--	AG	AG	GG	AG	GG	GG	AG	AG	AG	GG	AG	AG	AG	AG	AG	AG	GG	AG
0.02	2	56	51	0	51	ref-5666	ATTACTACAACTAATACTCCTTCTGAG	1	A	C	AA	AC	AA	AC	AC	AC	AC	AA	AA	AC	AC	AC	AA	AC	AC	AA	AC	AA	AA	AC	--	AA	AC	AA	AA	AC	AC	AC	AC	AA	AC	AA	AC	AA	AA	AC	AC	AA	AC
0.17	18	36	55	0	55	ref-5667	GGAACGAACACTATAGCTCCAATTCAA	5	C	T	CT	CT	CT	CT	CT	CT	CT	CT	CC	CT	CC	CC	CC	CT	--	CT	CT	CT	CT	CC	CT	CT	CC	CC	CT	CC	CT	CT	CT	--	CT	CC	CC	CT	CT	CC	--	CC	CT
0.03	3	57	49	0	49	ref-5667	GGAACGAACACTATAGCTCCAATTCAA	13	A	G	AG	AA	AG	AG	AG	AG	AA	AA	AA	AA	AG	AA	AA	AG	AA	AG	AG	AG	--	AG	AA	AG	AA	AA	AG	AA	AG	AG	AG	AA	AA	AG	AA	AG	AG	AA	AA	AA	AG
0.01	1	0	108	0	108	ref-5667	GGAACGAACACTATAGCTCCAATTCAA	16	G	A	AG	AG	AG	AG	AG	AG	AG	AG	AG	AG	AG	AG	AG	AG	AG	AG	AG	AG	AG	AG	AG	AG	AG	AG	AG	AG	AG	AG	AG	AG	AG	AG	AG	AG	AG	AG	--	AG	AG
0.01	1	0	108	0	108	ref-5667	GGAACGAACACTATAGCTCCAATTCAA	21	A	T	AT	AT	AT	AT	AT	AT	AT	AT	AT	AT	AT	AT	AT	AT	AT	AT	AT	AT	AT	AT	AT	AT	AT	AT	AT	AT	AT	AT	AT	AT	AT	AT	AT	AT	AT	AT	--	AT	AT
0.13	14	60	35	1	35	ref-5676	TTTTCGTTGACTGAAACTCCTGAGCAG	23	A	T	AT	AA	AA	AA	--	AA	--	AA	AT	AA	AA	AT	AT	AA	AA	AA	--	AA	AT	AA	AA	AA	AA	AA	AT	AT	AT	AA	--	AA	--	AA	AA	AA	AA	AA	AA	AT	AT
0.01	1	0	108	0	108	ref-5684	TGAGTGGATACCTTACCTCCATCAGCT	6	G	A	AG	AG	AG	AG	AG	AG	AG	AG	AG	AG	AG	AG	AG	AG	AG	AG	AG	AG	AG	AG	AG	AG	AG	AG	AG	--	AG	AG	AG	AG	AG	AG	AG	AG	AG	AG	AG	AG	AG
0.01	1	0	108	0	108	ref-5684	TGAGTGGATACCTTACCTCCATCAGCT	25	G	A	AG	AG	AG	AG	AG	AG	AG	AG	AG	AG	AG	AG	AG	AG	AG	AG	AG	AG	AG	AG	AG	AG	AG	AG	AG	--	AG	AG	AG	AG	AG	AG	AG	AG	AG	AG	AG	AG	AG
0	0	2	107	0	107	ref-5684	TGAGTGGATACCTTACCTCCATCAGCT	26	C	T	CT	CT	CT	CT	CT	CT	CT	CT	CT	CT	CT	CT	CT	CT	CT	CT	CT	CT	CT	CT	CT	CT	CT	CT	CT	CT	CT	CT	CT	CT	CT	CT	CT	CT	CT	CT	CT	CT	CT
0.16	17	50	42	0	42	ref-5687	ACTAAAATCACTTTCTCTCCTTTAATA	15	C	T	CT	CC	CT	CC	CC	CT	CC	CT	CT	CT	CT	CT	CC	CC	CC	CC	CC	CC	CT	CC	CT	CC	CT	CT	CC	CT	CT	CC	CC	CT	CC	--	CC	--	CC	CC	--	CT	CT
0.12	13	39	57	0	57	ref-5689	ATGCGCCAAACTCCAACTCCTTTATTT	7	C	T	CT	CT	CC	CC	CC	CT	CT	CT	CC	--	CT	CT	CC	CC	CT	CT	CT	CT	CC	CT	CT	CC	CC	CT	CT	CC	CC	CT	CC	CT	CT	CC	CC	CC	CC	CT	CT	CT	CT
0.06	7	57	45	0	45	ref-5691	TTCCCTCTCACTCTCACTCCGCACAAC	13	C	T	CT	CT	CC	CT	CT	CT	CT	CT	CT	CC	CC	CC	CT	--	CC	CT	CT	CC	CT	--	CT	CC	CC	CT	CC	CC	CC	CC	CT	CT	CT	CC	CC	CT	CT	--	CC	CC	CC
0.04	4	0	105	0	105	ref-5691	TTCCCTCTCACTCTCACTCCGCACAAC	15	C	T	CT	CT	CT	CT	CT	CT	CT	CT	CT	CT	CT	CT	CT	CT	CT	CT	CT	CT	CT	CT	CT	--	CT	CT	CT	CT	--	CT	CT	CT	CT	CT	CT	CT	CT	CT	CT	CT	CT
0.08	9	66	34	0	34	ref-5700	AGATTATCCACCAAAACTCCCTTGGTT	2	G	A	GG	AG	GG	GG	GG	AG	GG	AG	GG	GG	GG	GG	AG	GG	GG	AG	AG	GG	GG	GG	AG	AG	GG	AG	AG	GG	GG	GG	GG	GG	--	GG	AG	GG	AG	GG	--	AG	GG
0.08	9	53	47	5	47	ref-5700	AGATTATCCACCAAAACTCCCTTGGTT	8	C	T	CT	CT	CT	CT	CT	CC	CT	CC	CT	CC	CC	CT	CC	CT	CC	CC	CC	CC	CC	CC	CC	CT	CC	CC	CT	CC	CC	TT	CC	CT	--	CT	CC	CT	CT	CC	CC	CT	CT
0.1	11	52	46	33	46	ref-5700	AGATTATCCACCAAAACTCCCTTGGTT	21	C	G	CG	CG	GG	GG	GG	CC	GG	CC	GG	CG	CG	GG	CC	GG	CC	CC	CC	CG	CG	CG	CC	CG	CG	CC	CG	CG	CG	GG	CG	GG	--	GG	CC	GG	CG	CG	CC	CG	GG
0.08	9	66	34	0	34	ref-5700	AGATTATCCACCAAAACTCCCTTGGTT	24	G	T	GG	GT	GG	GG	GG	GT	GG	GT	GG	GG	GG	GG	GT	GG	GG	GT	GT	GG	GG	GG	GT	GT	GG	GT	GT	GG	GG	GG	GG	GG	--	GG	GT	GG	GT	GG	--	GT	GG
0.06	7	56	46	0	46	ref-5702	AGCTCCTCGACCTTAACTCCAACCAAC	8	C	T	CC	CT	CT	CC	CT	CT	CT	CT	CC	CT	CT	CT	CT	CT	CT	CT	CC	CT	CC	--	CC	CT	CT	CT	CC	CC	--	CC	CC	CC	CC	CC	CC	CC	CC	CT	--	CC	CT
0.05	5	50	54	0	54	ref-5702	AGCTCCTCGACCTTAACTCCAACCAAC	14	T	C	CT	TT	CT	TT	TT	TT	TT	TT	TT	TT	CT	CT	TT	--	TT	TT	TT	TT	--	TT	TT	CT	TT	TT	CT	TT	TT	TT	CT	TT	TT	TT	CT	TT	CT	TT	CT	CT	CT
0.03	3	50	56	22	56	ref-5707	ACAAATATTACTTAGGCTCCTTTTACT	16	G	A	AG	AG	AG	GG	GG	AG	GG	AG	AG	GG	AA	AA	AG	GG	AG	AG	AA	AA	AA	--	AG	AG	AA	AG	AG	AG	AA	AG	AG	AG	AG	AG	AG	AG	AA	AG	AG	AG	AA
0.02	2	47	60	0	60	ref-5707	ACAAATATTACTTAGGCTCCTTTTACT	26	C	G	CC	CG	CC	CG	CG	CC	CG	CG	CC	CG	CC	CC	CG	CG	CG	CG	CC	CC	CC	CG	CG	CC	CC	CC	CC	CG	CC	CC	CG	CC	CG	CC	CG	CG	CC	CC	CG	CG	CC
0.11	12	20	77	0	77	ref-5724	CACTCCTACACGGCAGCTCCATAAAAC	5	C	T	CT	CC	CC	--	CC	CT	CT	CT	CC	--	CT	CT	CT	CC	--	CC	CC	CT	CT	CT	--	CC	--	CT	CT	CT	--	CT	CT	CC	CC	CT	CT	CT	CT	--	CT	CT	CT
0.16	17	46	46	0	46	ref-5724	CACTCCTACACGGCAGCTCCATAAAAC	8	A	G	AA	AG	AA	AA	--	--	AG	--	--	--	AG	AA	AG	AA	--	AA	AA	AG	AA	AG	AG	--	AA	AA	AA	--	AA	AG	AA	AG	AG	AG	AA	AG	AG	--	AG	AA	AA
0.01	1	0	108	0	108	ref-5724	CACTCCTACACGGCAGCTCCATAAAAC	14	C	A,T	CT	CT	CT	CT	AC	AC	CT	CT	CT	CT	CT	CT	CT	AC	CT	AC	CT	CT	CT	CT	CT	CT	CT	CT	AC	CT	CT	CT	CT	CT	CT	CT	CT	CT	CT	CT	CT	CT	CT
0.11	12	78	19	0	19	ref-5724	CACTCCTACACGGCAGCTCCATAAAAC	16	G	A,T	AG	AG	AG	GG	--	GG	GG	GG	AG	GG	--	GG	GG	GG	GG	AG	GT	GG	GG	--	AG	--	GG	AG	GT	--	GG	GG	GG	GG	AG	GG	AG	GG	GG	GG	GG	GG	--
0.01	1	1	107	0	107	ref-5746	AGGAACTTAACAAATTCTCCATGTATA	22	T	C	CT	CT	CT	CT	CT	CT	CT	CT	CT	CT	CT	CT	CT	CT	CT	CT	CT	CT	CT	CT	CT	CT	CT	CT	CT	CT	CT	CT	CT	CT	--	CT	CT	CT	CT	CT	CT	CT	CT
0.01	1	1	107	0	107	ref-5746	AGGAACTTAACAAATTCTCCATGTATA	24	T	C	CT	CT	CT	CT	CT	CT	CT	CT	CT	CT	CT	CT	CT	CT	CT	CT	CT	CT	CT	CT	CT	CT	CT	CT	CT	CT	CT	CT	CT	CT	--	CT	CT	CT	CT	CT	CT	CT	CT
0	0	0	109	0	109	ref-5760	TCATCAGACACTTCATCTCCAACCTTG	26	T	C	CT	CT	CT	CT	CT	CT	CT	CT	CT	CT	CT	CT	CT	CT	CT	CT	CT	CT	CT	CT	CT	CT	CT	CT	CT	CT	CT	CT	CT	CT	CT	CT	CT	CT	CT	CT	CT	CT	CT
0.06	7	3	99	0	99	ref-5760	TCATCAGACACTTCATCTCCAACCTTG	27	G	A	AG	AG	AG	AG	AG	AG	AG	AG	AG	AG	AG	AG	AG	AG	AG	AG	AG	AG	--	AG	AG	AG	AG	AG	--	AG	AG	AG	AG	AG	AG	AG	AG	AG	AG	AG	AG	GG	AG
0.17	18	44	47	41	47	ref-5761	TTTTGGGGTACATTATCTCCTGTTTGG	14	T	G	GT	GT	GG	GG	GG	GT	GT	GG	GT	GG	GT	GG	GG	GT	GT	GG	GT	GT	--	GG	GG	GT	--	GG	GG	GG	GT	GT	GT	GT	GT	--	GT	--	GT	GT	GT	GT	GT
0.04	4	0	105	0	105	ref-5769	CCAACGTCAACCCAACCTCCAATCAAC	3	A	G	AG	AG	AG	AG	AG	AG	AG	AG	AG	AG	AG	AG	AG	AG	AG	AG	AG	AG	AG	AG	AG	AG	AG	AG	AG	AG	AG	AG	AG	AG	AG	AG	AG	AG	AG	AG	AG	AG	AG
0.05	5	51	53	0	53	ref-5769	CCAACGTCAACCCAACCTCCAATCAAC	5	C	T	CT	CT	CC	CC	CC	CT	CT	CC	CT	CC	--	CC	CC	CT	CC	CC	CT	CT	CT	CC	CC	CT	CT	CC	CC	CC	CT	CT	CT	CT	--	CC	CT	CT	CT	CT	CT	CT	CT
0	0	0	109	0	109	ref-5780	CCTTCTTCCACCAATCCTCCTCCTGTG	6	T	A,G	GT	GT	GT	GT	GT	GT	GT	GT	GT	GT	GT	GT	GT	GT	GT	GT	GT	GT	GT	GT	GT	GT	GT	GT	GT	GT	GT	GT	GT	GT	GT	GT	GT	GT	GT	GT	GT	GT	GT
0.06	6	22	81	0	81	ref-5780	CCTTCTTCCACCAATCCTCCTCCTGTG	12	C	T	CT	CT	CT	CT	CT	CT	CT	CT	CT	CC	CT	CT	CC	CT	CC	CT	CT	--	CT	CT	--	CT	CT	CT	CC	CT	CC	CT	CC	CT	CT	CT	CT	CT	CT	CC	CT	CT	CC
0.06	6	36	67	0	67	ref-5780	CCTTCTTCCACCAATCCTCCTCCTGTG	22	C	T	CT	CT	CT	CT	CC	CT	CT	CT	CT	CT	CT	CT	CT	CT	CT	CT	CT	CT	CT	CT	CT	CT	CT	CT	CT	CT	CT	CC	CT	CC	CC	CC	CC	CT	CT	CT	CT	CT	CC
0	0	0	109	0	109	ref-5787	AGCTGAAGGACCAGATCTCCCGAAGAT	3	C	T	CT	CT	CT	CT	CT	CT	CT	CT	CT	CT	CT	CT	CT	CT	CT	CT	CT	CT	CT	CT	CT	CT	CT	CT	CT	CT	CT	CT	CT	CT	CT	CT	CT	CT	CT	CT	CT	CT	CT
0	0	0	109	0	109	ref-5787	AGCTGAAGGACCAGATCTCCCGAAGAT	14	G	A	AG	AG	AG	AG	AG	AG	AG	AG	AG	AG	AG	AG	AG	AG	AG	AG	AG	AG	AG	AG	AG	AG	AG	AG	AG	AG	AG	AG	AG	AG	AG	AG	AG	AG	AG	AG	AG	AG	AG
0	0	0	109	0	109	ref-5788	TCCTGTTCAACAAACTCTCCTGCATAA	3	C	T	CT	CT	CT	CT	CT	CT	CT	CT	CT	CT	CT	CT	CT	CT	CT	CT	CT	CT	CT	CT	CT	CT	CT	CT	CT	CT	CT	CT	CT	CT	CT	CT	CT	CT	CT	CT	CT	CT	CT
0.05	5	51	53	50	53	ref-5790	CTCGGTCTCACTTCGTCTCCTCTGGTG	4	G	A	AG	AG	AA	AG	AG	AG	AG	AG	--	--	AG	AA	AG	AG	AA	AG	AG	AA	--	--	AG	AA	AA	AG	AG	AA	AA	AG	AG	--	AG	AA	AA	AG	AG	AG	AA	AA	AA
0.11	12	45	52	1	52	ref-5792	CTGCCTCTTACATCCCCTCCAACAAGT	12	A	C	AA	AC	AC	AC	AC	AA	AA	AC	AA	--	AC	AA	AA	AA	AA	AC	AA	AC	--	AC	AA	--	AA	AC	AC	--	AA	AA	AA	AA	AC	AC	AC	AA	AC	AC	AC	AA	AC
0.09	10	53	46	51	46	ref-5792	CTGCCTCTTACATCCCCTCCAACAAGT	26	G	A	AG	AG	--	AG	AG	AA	AG	AA	AA	AA	AA	AA	AG	AG	AG	AG	AG	AG	--	AG	AA	--	AA	AA	AG	--	AA	GG	--	AA	AG	AG	AG	AG	AG	AG	AG	AA	AA
0.13	14	49	46	47	46	ref-5795	GTTACGCTGACGCTGGCTCCTCCTCCT	27	T	C	CT	CT	CT	CT	--	CC	--	CC	CT	--	--	CC	--	--	CT	CT	--	TT	--	--	--	--	TT	--	--	--	CT	CC	CT	CT	CT	CC	CC	CC	CC	CT	CC	CC	CC
0	0	0	109	0	109	ref-5800	AACCACCACACACCTCCTCCCTTTCAT	26	A	C	AC	AC	AC	AC	AC	AC	AC	AC	AC	AC	AC	AC	AC	AC	AC	AC	AC	AC	AC	AC	AC	AC	AC	AC	AC	AC	AC	AC	AC	AC	AC	AC	AC	AC	AC	AC	AC	AC	AC
0	0	0	109	0	109	ref-5809	TTAGCTCTTACACAATCTCCAATTTCT	3	A	G	AG	AG	AG	AG	AG	AG	AG	AG	AG	AG	AG	AG	AG	AG	AG	AG	AG	AG	AG	AG	AG	AG	AG	AG	AG	AG	AG	AG	AG	AG	AG	AG	AG	AG	AG	AG	AG	AG	AG
0.06	6	88	15	0	15	ref-5809	TTAGCTCTTACACAATCTCCAATTTCT	6	T	C	CT	TT	TT	TT	TT	TT	TT	TT	TT	TT	TT	TT	TT	TT	CT	TT	TT	--	TT	TT	TT	TT	CT	TT	TT	TT	TT	TT	TT	TT	TT	TT	TT	TT	--	TT	TT	TT	TT
0.02	2	8	99	0	99	ref-5809	TTAGCTCTTACACAATCTCCAATTTCT	9	T	C	CT	CT	CT	CT	CT	CT	CT	CT	CT	CT	CT	CT	CT	CT	CT	CT	CT	CT	CT	CT	CT	CT	CT	CT	CT	CT	CT	CT	CT	TT	CT	CT	CT	CT	--	CT	CT	CT	CT
0.02	2	8	99	0	99	ref-5809	TTAGCTCTTACACAATCTCCAATTTCT	12	A	T	AT	AT	AT	AT	AT	AT	AT	AT	AT	AT	AT	AT	AT	AT	AT	AT	AT	AT	AT	AT	AT	AT	AT	AT	AT	AT	AT	AT	AT	AA	AT	AT	AT	AT	--	AT	AT	AT	AT
0	0	0	109	0	109	ref-5809	TTAGCTCTTACACAATCTCCAATTTCT	21	A	T	AT	AT	AT	AT	AT	AT	AT	AT	AT	AT	AT	AT	AT	AT	AT	AT	AT	AT	AT	AT	AT	AT	AT	AT	AT	AT	AT	AT	AT	AT	AT	AT	AT	AT	AT	AT	AT	AT	AT
0.06	7	10	92	0	92	ref-5809	TTAGCTCTTACACAATCTCCAATTTCT	26	C	G	CG	CG	CC	CG	CG	CG	CG	CG	CG	CG	CG	CG	CG	CG	CG	--	CG	--	CG	CC	CC	CG	--	CC	CC	CG	CG	CG	CG	CG	CG	CG	CG	CG	CG	CG	CG	CG	CG
0.05	5	77	27	0	27	ref-5811	TTAGAAGCAACTTGTCCTCCATCTGCA	14	G	A	GG	AG	GG	AG	AG	GG	GG	GG	GG	GG	GG	GG	GG	AG	GG	AG	GG	GG	--	--	AG	GG	GG	AG	GG	GG	GG	GG	GG	AG	AG	GG	GG	GG	GG	GG	GG	GG	GG
0.14	15	55	39	55	39	ref-5815	GGCGTCCTCACAAGATCTCCAATGTGT	22	A	C	AC	AC	--	--	CC	AC	CC	CC	AC	CC	AC	AC	--	CC	CC	AC	--	--	--	--	--	--	--	--	AC	--	AC	CC	CC	CC	AC	CC	AC	CC	AC	--	CC	CC	CC
0.1	11	21	77	0	77	ref-5816	TCAGCATCCACCTCTGCTCCTACTAGC	12	C	T	CT	CT	CC	CT	CC	CC	CT	CT	CT	CT	CT	CT	CT	CT	CT	CT	CT	CT	CT	CT	--	CT	CT	CT	CC	CT	CC	CT	CC	CC	CC	CT	CT	CT	CT	CT	CT	CT	CT
0.04	4	0	105	0	105	ref-5816	TCAGCATCCACCTCTGCTCCTACTAGC	24	T	C	CT	CT	CT	CT	CT	CT	CT	CT	CT	CT	CT	CT	CT	CT	CT	CT	CT	CT	CT	CT	CT	CT	CT	CT	CT	--	CT	CT	--	CT	CT	CT	CT	CT	CT	CT	CT	CT	CT
0.04	4	0	105	0	105	ref-5816	TCAGCATCCACCTCTGCTCCTACTAGC	26	G	A	AG	AG	AG	AG	AG	AG	AG	AG	AG	AG	AG	AG	AG	AG	AG	AG	AG	AG	AG	AG	AG	AG	AG	AG	AG	--	AG	AG	--	AG	AG	AG	AG	AG	AG	AG	AG	AG	AG
0	0	0	109	0	109	ref-5825	TTGATGGAAACCCCAACTCCTCCGTAT	24	G	A	AG	AG	AG	AG	AG	AG	AG	AG	AG	AG	AG	AG	AG	AG	AG	AG	AG	AG	AG	AG	AG	AG	AG	AG	AG	AG	AG	AG	AG	AG	AG	AG	AG	AG	AG	AG	AG	AG	AG
0	0	48	61	0	61	ref-5827	TGGACTAGGACTAGTACTCCCTCGCTG	1	T	A	AT	AT	AT	TT	TT	TT	AT	TT	TT	AT	TT	TT	AT	AT	AT	AT	AT	AT	AT	TT	AT	TT	TT	AT	TT	AT	AT	AT	TT	AT	AT	TT	TT	TT	AT	TT	AT	AT	AT
0.01	1	25	83	3	83	ref-5834	GTCTGCATCACTATTGCTCCTCCTATT	1	G	A	AG	GG	AG	AG	AG	AG	AG	AG	GG	AG	AG	GG	AG	AG	GG	AG	AG	AG	AG	AG	AG	AG	AG	AG	GG	AG	AG	AG	AG	AG	GG	AG	AG	AG	GG	AG	AG	AG	GG
0	0	15	94	0	94	ref-5834	GTCTGCATCACTATTGCTCCTCCTATT	13	A	C	AC	AC	AC	AC	AC	AC	AC	AA	AC	AC	AC	AC	AC	AC	AC	AC	AA	AC	AC	AC	AC	AC	AC	AC	AC	AC	AC	AC	AC	AC	AC	AC	AC	AC	AA	AC	AC	AC	AC
0	0	15	94	0	94	ref-5834	GTCTGCATCACTATTGCTCCTCCTATT	26	T	G	GT	GT	GT	GT	GT	GT	GT	TT	GT	GT	GT	GT	GT	GT	GT	GT	TT	GT	GT	GT	GT	GT	GT	GT	GT	GT	GT	GT	GT	GT	GT	GT	GT	GT	TT	GT	GT	GT	GT
0.03	3	1	105	1	105	ref-5841	AAAAGGTGAACTTTGGCTCCCATTCTG	7	T	C	CT	CT	CT	CT	CT	CT	CT	CT	CT	CT	CT	CT	CT	CT	CT	CT	CT	CT	CT	CT	CT	CT	CT	CT	--	CT	CT	CT	CT	CT	--	CT	CT	CT	CT	CT	CT	CT	CT
0.12	13	40	56	0	56	ref-5841	AAAAGGTGAACTTTGGCTCCCATTCTG	8	G	C	CG	GG	GG	CG	CG	CG	CG	CG	CG	CG	GG	GG	GG	CG	CG	CG	GG	CG	GG	CG	CG	GG	GG	GG	CG	CG	CG	GG	GG	--	GG	CG	CG	GG	GG	GG	CG	GG	GG
0.01	1	0	108	0	108	ref-5849	CAGAATGCAACAGATCCTCCTTCAAAG	7	G	T	GT	GT	GT	GT	GT	GT	GT	GT	GT	GT	GT	GT	GT	GT	GT	GT	GT	GT	GT	GT	GT	GT	GT	GT	GT	GT	GT	GT	GT	GT	GT	GT	GT	GT	GT	GT	GT	GT	GT
0	0	0	109	0	109	ref-5849	CAGAATGCAACAGATCCTCCTTCAAAG	9	A	G	AG	AG	AG	AG	AG	AG	AG	AG	AG	AG	AG	AG	AG	AG	AG	AG	AG	AG	AG	AG	AG	AG	AG	AG	AG	AG	AG	AG	AG	AG	AG	AG	AG	AG	AG	AG	AG	AG	AG
0.01	1	0	108	0	108	ref-5849	CAGAATGCAACAGATCCTCCTTCAAAG	24	A	T	AT	AT	AT	AT	AT	AT	AT	AT	AT	AT	AT	AT	AT	AT	AT	AT	AT	AT	AT	AT	AT	AT	AT	AT	AT	AT	AT	AT	AT	AT	AT	AT	AT	AT	AT	AT	AT	AT	AT
0.01	1	30	78	0	78	ref-5859	AACCGCCAGACTATCCCTCCAGCACTT	3	C	T	CT	CC	CT	CT	CT	CT	CT	CT	CT	CT	CT	CT	CT	CT	CT	CT	CC	CT	CT	CT	CT	CT	CT	CC	CT	CT	CT	CC	CC	CT	CC	CT	CC	CC	CT	CC	CC	CT	CT
0	0	0	109	0	109	ref-5869	GAAGAAACGACACCACCTCCACCACCA	9	G	A	AG	AG	AG	AG	AG	AG	AG	AG	AG	AG	AG	AG	AG	AG	AG	AG	AG	AG	AG	AG	AG	AG	AG	AG	AG	AG	AG	AG	AG	AG	AG	AG	AG	AG	AG	AG	AG	AG	AG
0.07	8	24	77	0	77	ref-5870	AATCTCAGAACTCAATCTCCTTATTGC	7	A	G	AG	AA	--	AG	AG	AG	--	AG	AG	AG	AG	AG	AA	AG	--	AA	AA	AG	AA	AA	AG	AG	AA	AG	AG	AA	AG	AG	AG	AG	AA	AA	AG	AG	AG	AG	AG	AA	AG
0.14	15	19	75	1	75	ref-5875	ATATTAAGAACTTGTACTCCATTATAT	14	G	A	AG	GG	GG	GG	GG	AG	GG	AG	AG	AG	AG	GG	AG	AG	AG	AG	AG	AG	AG	GG	AG	--	AG	AG	GG	AG	AG	AG	AG	GG	--	AG	AG	AG	AG	GG	GG	AG	AG
0.14	15	38	56	2	56	ref-5875	ATATTAAGAACTTGTACTCCATTATAT	25	T	C	CT	TT	CT	CT	CT	CT	TT	CT	CT	CT	CT	TT	TT	CT	CT	CT	CT	CT	TT	CT	TT	CT	CT	CT	TT	TT	TT	TT	TT	CT	--	TT	CT	CT	CT	TT	TT	CT	CT
0.14	15	19	75	1	75	ref-5875	ATATTAAGAACTTGTACTCCATTATAT	26	A	T	AT	AA	AA	AA	AA	AT	AA	AT	AT	AT	AT	AA	AT	AT	AT	AT	AT	AT	AT	AA	AT	--	AT	AT	AA	AT	AT	AT	AT	AA	--	AT	AT	AT	AT	AA	AA	AT	AT
0.01	1	65	43	0	43	ref-5876	GACCATGTCACTTGCTCTCCACGTGAT	22	C	T	CT	CC	CC	CC	CC	CC	CC	CC	CT	CC	CC	CT	CT	CC	CC	CC	CC	CC	CT	CC	CC	CC	CC	CC	CT	CT	CT	CC	CC	CC	CC	CT	CC	CC	CC	CC	CC	CT	CT
0.18	20	36	53	36	53	ref-5877	GCTTTGCCCACAACCTCTCCGCATAGA	5	T	A	AT	AT	--	--	AT	AT	AT	AA	AT	AT	AA	--	AA	AA	AT	--	--	--	--	AT	--	AA	AT	--	AT	--	AT	AA	AT	AT	AT	AT	AT	AA	AA	AT	AT	AA	--
0	0	1	108	0	108	ref-5878	CCATGAGCCACATTGTCTCCCACAGTC	8	C	A	AC	AC	AC	AC	AC	AC	AC	AC	AC	AC	AC	AC	AC	AC	AC	AC	AC	AC	AC	AC	AC	AC	AC	CC	AC	AC	AC	AC	AC	AC	AC	AC	AC	AC	AC	AC	AC	AC	AC
0	0	1	108	0	108	ref-5878	CCATGAGCCACATTGTCTCCCACAGTC	24	A	G	AG	AG	AG	AG	AG	AG	AG	AG	AG	AG	AG	AG	AG	AG	AG	AG	AG	AG	AG	AG	AG	AG	AG	AA	AG	AG	AG	AG	AG	AG	AG	AG	AG	AG	AG	AG	AG	AG	AG
0.01	1	0	108	0	108	ref-5879	TATGTGCAAACAAGTCCTCCTACATGC	5	T	A	AT	AT	AT	AT	AT	AT	AT	AT	AT	AT	AT	AT	AT	AT	AT	AT	AT	AT	AT	AT	AT	AT	AT	AT	AT	AT	AT	AT	AT	AT	AT	AT	AT	AT	AT	AT	AT	AT	AT
0	0	36	73	0	73	ref-5879	TATGTGCAAACAAGTCCTCCTACATGC	13	A	C	AC	AC	AC	AC	AC	AC	AC	AC	AC	AC	AC	AC	AC	AC	AC	AA	AA	AA	AA	AC	AC	AA	AA	AA	AC	AC	AA	AA	AA	AC	AC	AA	AC	AA	AC	AC	AC	AC	AA
0.01	1	55	53	0	53	ref-5881	ATTTTGACTACACCGTCTCCGAGGAAG	16	T	C	CT	TT	CT	CT	CT	CT	TT	CT	TT	CT	TT	CT	CT	TT	CT	CT	TT	CT	TT	CT	CT	TT	CT	CT	CT	CT	TT	TT	TT	TT	TT	CT	TT	TT	TT	CT	TT	TT	TT
0.09	10	71	28	0	28	ref-5890	AGTTCATGAACAGTATCTCCATGAAGT	22	T	C	TT	CT	--	TT	CT	TT	TT	CT	TT	TT	--	TT	TT	TT	CT	--	TT	--	CT	TT	TT	TT	TT	TT	TT	TT	TT	--	CT	TT	CT	TT	TT	TT	TT	TT	CT	CT	CT
0.06	7	37	65	0	65	ref-5900	TTGGGGAAGACGATGTCTCCCTCTCTG	8	A	T	AT	AT	AT	AT	AT	AT	AT	AT	AA	AT	AT	AA	AA	--	AT	--	AT	AT	AA	AT	AT	AT	AT	AT	AA	AA	AA	AT	AT	AT	AT	AT	AT	AT	AT	AT	AT	AA	AA
0.11	12	25	72	0	72	ref-5900	TTGGGGAAGACGATGTCTCCCTCTCTG	25	C	T	CT	CC	CT	CT	CT	CT	CT	CT	CT	CT	CC	CT	CT	CT	CT	CC	CT	CT	CT	CT	CT	CT	CT	CC	CT	CT	CT	CT	CT	CC	CC	CT	CT	CT	CC	CC	CC	CT	CC
0.02	2	0	107	0	107	ref-5900	TTGGGGAAGACGATGTCTCCCTCTCTG	27	G	T	GT	GT	GT	GT	GT	GT	GT	GT	GT	GT	GT	GT	GT	GT	GT	GT	GT	GT	GT	GT	GT	GT	GT	GT	GT	GT	GT	GT	GT	GT	GT	GT	GT	GT	GT	GT	GT	GT	GT
0	0	0	109	0	109	ref-5907	ATCTTCATCACAGACACTCCTCACCAC	12	A	C	AC	AC	AC	AC	AC	AC	AC	AC	AC	AC	AC	AC	AC	AC	AC	AC	AC	AC	AC	AC	AC	AC	AC	AC	AC	AC	AC	AC	AC	AC	AC	AC	AC	AC	AC	AC	AC	AC	AC
0	0	0	109	0	109	ref-5907	ATCTTCATCACAGACACTCCTCACCAC	26	A	G	AG	AG	AG	AG	AG	AG	AG	AG	AG	AG	AG	AG	AG	AG	AG	AG	AG	AG	AG	AG	AG	AG	AG	AG	AG	AG	AG	AG	AG	AG	AG	AG	AG	AG	AG	AG	AG	AG	AG
0.03	3	6	100	0	100	ref-5914	CCATTGACCACCGGGACTCCAGAACTC	7	A	T	AT	AT	AT	AT	AT	AT	AT	AT	AT	AT	AT	AT	AT	AT	AT	AT	AT	AT	AT	AT	AT	AT	AT	AT	AT	AT	AT	AT	AA	AT	AT	AT	AT	AT	AT	AT	AT	AT	AT
0.02	2	6	101	0	101	ref-5914	CCATTGACCACCGGGACTCCAGAACTC	9	C	A	AC	AC	CC	CC	--	CC	AC	AC	AC	AC	AC	AC	CC	AC	AC	AC	AC	AC	AC	AC	AC	CC	--	AC	AC	CC	AC	AC	AC	AC	AC	AC	AC	AC	AC	AC	AC	AC	AC
0.02	2	6	101	0	101	ref-5914	CCATTGACCACCGGGACTCCAGAACTC	27	C	T	CT	CT	CC	CC	--	CC	CT	CT	CT	CT	CT	CT	CC	CT	CT	CT	CT	CT	CT	CT	CT	CC	--	CT	CT	CC	CT	CT	CT	CT	CT	CT	CT	CT	CT	CT	CT	CT	CT
0	0	0	109	0	109	ref-5915	TCAACGCCCACGATGCCTCCTCGGGAT	9	C	G	CG	CG	CG	CG	CG	CG	CG	CG	CG	CG	CG	CG	CG	CG	CG	CG	CG	CG	CG	CG	CG	CG	CG	CG	CG	CG	CG	CG	CG	CG	CG	CG	CG	CG	CG	CG	CG	CG	CG
0	0	0	109	0	109	ref-5915	TCAACGCCCACGATGCCTCCTCGGGAT	26	A	C	AC	AC	AC	AC	AC	AC	AC	AC	AC	AC	AC	AC	AC	AC	AC	AC	AC	AC	AC	AC	AC	AC	AC	AC	AC	AC	AC	AC	AC	AC	AC	AC	AC	AC	AC	AC	AC	AC	AC
0	0	0	109	0	109	ref-5922	AAGTTTCTCACCTTGGCTCCTGGTTTC	24	T	C	CT	CT	CT	CT	CT	CT	CT	CT	CT	CT	CT	CT	CT	CT	CT	CT	CT	CT	CT	CT	CT	CT	CT	CT	CT	CT	CT	CT	CT	CT	CT	CT	CT	CT	CT	CT	CT	CT	CT
0.16	17	44	48	0	48	ref-5923	ACTCCACTTACTCAATCTCCCTTGGAG	8	T	A	AT	AT	TT	--	TT	AT	AT	AT	AT	AT	AT	AT	TT	AT	AT	--	AT	AT	TT	AT	AT	AT	AT	TT	TT	--	--	AT	TT	AT	AT	TT	AT	--	AT	AT	AT	TT	TT
0.06	7	10	92	0	92	ref-5924	TCCTACACCACTTGTTCTCCACTCTTG	2	C	G	CG	CC	CG	CG	--	CG	CG	CC	CG	CG	CG	CG	CG	CC	CG	--	CG	CG	--	CG	--	CG	CG	CG	CG	CC	--	CG	CG	CG	CG	CG	CG	CG	CC	CG	CG	CG	--
0.06	6	15	88	0	88	ref-5924	TCCTACACCACTTGTTCTCCACTCTTG	7	A	C	AC	AC	AC	AC	AC	AA	AC	AC	AC	AC	AA	AC	AC	AC	AA	--	AA	AC	AC	AA	AC	AA	AC	AC	AA	AA	AA	AC	AC	AC	AC	AC	--	AC	AC	AA	AC	AC	AC
0.06	7	10	92	0	92	ref-5924	TCCTACACCACTTGTTCTCCACTCTTG	15	T	C	CT	TT	CT	CT	--	CT	CT	TT	CT	CT	CT	CT	CT	TT	CT	--	CT	CT	--	CT	--	CT	CT	CT	CT	TT	--	CT	CT	CT	CT	CT	CT	CT	TT	CT	CT	CT	--
0.04	4	2	103	0	103	ref-5924	TCCTACACCACTTGTTCTCCACTCTTG	21	A	G	AG	AG	AG	AG	AG	--	AA	AG	AA	AG	AG	AG	AG	AG	--	AG	AG	AG	AG	AG	AG	AG	AG	--	AG	AG	AG	AG	AG	AG	AG	--	AG	AG	AG	AG	AG	AG	AG
0	0	55	54	0	54	ref-5930	CCAGATGGTACCCGGTCTCCATCCATC	9	T	A	AT	TT	TT	AT	AT	AT	TT	AT	AT	AT	AT	TT	TT	TT	TT	TT	TT	AT	TT	TT	AT	AT	TT	AT	AT	TT	TT	TT	AT	AT	TT	TT	AT	TT	TT	AT	TT	TT	TT
0	0	1	108	0	108	ref-5947	TCATAGCTAACAAATACTCCTGCCGTA	3	A	C	AC	AC	AC	AC	AC	AC	AC	AC	AC	AC	AC	AC	AC	AC	AC	AC	AC	AC	AC	AC	AC	AC	AC	AC	AC	AC	AC	AC	AC	AC	AC	AC	AC	AC	AC	AC	AC	AC	AC
0	0	1	108	0	108	ref-5947	TCATAGCTAACAAATACTCCTGCCGTA	12	A	T	AT	AT	AT	AT	AT	AT	AT	AT	AT	AT	AT	AT	AT	AT	AT	AT	AT	AT	AT	AT	AT	AT	AT	AT	AT	AT	AT	AT	AT	AT	AT	AT	AT	AT	AT	AT	AT	AT	AT
0.05	5	9	95	0	95	ref-5954	GAACATCGGACATTGACTCCAAAATGG	25	T	C	CT	CT	CT	CT	CT	CT	CT	CT	CT	CT	CT	CT	CT	CT	CT	CT	CT	CT	CT	CT	CT	CT	CT	CT	CT	CT	TT	CT	CT	CT	CT	--	CT	CT	CT	CT	CT	CT	TT
0	0	2	107	0	107	ref-5962	AGTCCGGCTACACTGCCTCCATCACCC	1	A	G	AG	AG	AG	AG	AG	AA	AG	AG	AG	AG	AG	AA	AG	AG	AG	AG	AG	AG	AG	AG	AG	AG	AG	AG	AG	AG	AG	AG	AG	AG	AG	AG	AG	AG	AG	AG	AG	AG	AG
0.07	8	55	46	0	46	ref-5962	AGTCCGGCTACACTGCCTCCATCACCC	5	C	T	CC	CT	CT	CC	CC	CC	CC	CT	CC	--	CT	CC	CC	--	CC	CC	CT	CC	CC	CT	--	CT	CC	CT	CC	CC	CC	CC	CT	CT	CT	--	CT	--	CC	CT	CC	--	CC
0.01	1	47	61	0	61	ref-5967	TCTATCAATACCCTTACTCCTCACGTG	22	C	T	CT	CT	CT	CT	CT	CT	CC	CT	CT	CC	CT	CT	CC	CT	CT	CC	CC	CC	CT	CT	CC	CT	CT	CT	CT	CC	CC	CT	CT	CC	--	CC	CT	CT	CT	CC	CC	CC	CT
0.06	6	89	14	0	14	ref-5969	TCTTAATCTACAGGCTCTCCACGCATG	2	C	A	CC	AC	CC	CC	CC	--	CC	CC	CC	AC	CC	CC	CC	CC	--	CC	AC	CC	CC	CC	AC	CC	CC	CC	CC	AC	CC	AC	CC	CC	CC	CC	AC	CC	CC	CC	CC	CC	CC
0.01	1	0	108	0	108	ref-5969	TCTTAATCTACAGGCTCTCCACGCATG	5	A	T	AT	AT	AT	AT	AT	AT	AT	AT	AT	AT	AT	AT	AT	AT	AT	AT	AT	AT	AT	AT	--	AT	AT	AT	AT	AT	AT	AT	AT	AT	AT	AT	AT	AT	AT	AT	AT	AT	AT
0.08	9	39	61	0	61	ref-5969	TCTTAATCTACAGGCTCTCCACGCATG	7	T	C	CT	TT	CT	CT	CT	TT	CT	CT	--	--	CT	TT	TT	CT	TT	TT	TT	TT	TT	CT	TT	TT	CT	CT	CT	TT	--	CT	TT	CT	CT	CT	TT	--	TT	CT	CT	CT	TT
0.01	1	0	108	0	108	ref-5969	TCTTAATCTACAGGCTCTCCACGCATG	22	C	T	CT	CT	CT	CT	CT	CT	CT	CT	CT	CT	CT	CT	CT	CT	CT	CT	CT	CT	CT	CT	--	CT	CT	CT	CT	CT	CT	CT	CT	CT	CT	CT	CT	CT	CT	CT	CT	CT	CT
0.06	6	1	102	0	102	ref-5980	ATAGGCGGGACTCAATCTCCATGATTT	2	T	C	CT	CT	TT	--	CT	CT	CT	CT	CT	CT	CT	CT	--	CT	CT	CT	--	CT	CT	CT	CT	--	CT	--	CT	--	CT	CT	CT	CT	CT	CT	CT	CT	CT	CT	CT	CT	CT
0.06	6	1	102	0	102	ref-5980	ATAGGCGGGACTCAATCTCCATGATTT	8	G	A	AG	AG	GG	--	AG	AG	AG	AG	AG	AG	AG	AG	--	AG	AG	AG	--	AG	AG	AG	AG	--	AG	--	AG	--	AG	AG	AG	AG	AG	AG	AG	AG	AG	AG	AG	AG	AG
0.03	3	50	56	0	56	ref-5981	AAACTCATGACAGACTCTCCAATTCAG	16	T	A	TT	AT	AT	AT	AT	AT	TT	TT	--	TT	TT	TT	TT	AT	AT	AT	AT	AT	TT	AT	AT	AT	AT	TT	AT	AT	AT	AT	TT	AT	--	TT	AT	TT	TT	TT	AT	TT	AT
0	0	43	66	0	66	ref-5981	AAACTCATGACAGACTCTCCAATTCAG	27	G	A	GG	AG	AG	GG	AG	GG	GG	GG	GG	GG	AG	AG	AG	AG	GG	AG	GG	AG	GG	GG	GG	GG	AG	AG	AG	AG	AG	GG	AG	AG	AG	AG	AG	GG	AG	GG	AG	AG	AG
0.06	7	52	50	0	50	ref-5983	AGAGCATGAACAGAATCTCCCTACTGG	16	T	A	TT	AT	TT	AT	AT	TT	TT	TT	TT	TT	TT	TT	AT	AT	TT	TT	AT	TT	AT	AT	AT	TT	AT	AT	TT	AT	TT	AT	--	TT	TT	TT	TT	AT	AT	AT	TT	AT	AT
0.03	3	57	49	55	49	ref-5983	AGAGCATGAACAGAATCTCCCTACTGG	22	T	A	AT	AT	AA	AA	AA	AT	AA	AA	AT	AT	AA	AA	AA	AA	AT	AT	AA	AA	AA	AT	AT	AA	AT	AA	AA	AA	AT	AT	AA	AT	TT	AA	AA	AT	AA	AA	AT	AA	AA
0.01	1	1	107	0	107	ref-5990	ACCAATTGGACCAGGTCTCCGACCAAG	25	A	C	AC	AC	AC	AC	AC	AC	AC	AC	AC	AC	AC	AC	AC	AC	AC	AC	AC	AC	--	AC	AC	AA	AC	AC	AC	AC	AC	AC	AC	AC	AC	AC	AC	AC	AC	AC	AC	AC	AC
0.01	1	1	107	0	107	ref-5990	ACCAATTGGACCAGGTCTCCGACCAAG	27	G	A	AG	AG	AG	AG	AG	AG	AG	AG	AG	AG	AG	AG	AG	AG	AG	AG	AG	AG	--	AG	AG	GG	AG	AG	AG	AG	AG	AG	AG	AG	AG	AG	AG	AG	AG	AG	AG	AG	AG
0.03	3	89	17	0	17	ref-5994	GTACCATATACTGGGCCTCCGTATTTA	1	G	T	GT	GT	GG	GG	--	GG	GG	GT	GT	GT	GT	GT	GG	GT	--	GG	GT	GT	GG	GG	GG	GT	GT	GT	GT	GT	GG	GG	GG	GG	GG	GG	GG	GG	GT	GG	GG	--	GG
0.01	1	94	14	0	14	ref-5994	GTACCATATACTGGGCCTCCGTATTTA	14	G	A	AG	AG	GG	GG	GG	GG	GG	AG	AG	AG	AG	AG	GG	AG	--	GG	AG	AG	GG	GG	GG	AG	AG	AG	GG	AG	GG	GG	GG	GG	GG	GG	GG	GG	GG	GG	GG	GG	GG
0.02	2	91	16	0	16	ref-5994	GTACCATATACTGGGCCTCCGTATTTA	27	A	G	AG	AA	AG	AA	AA	AG	AA	AA	AA	AG	AG	AG	AA	AG	AA	AG	AA	AG	AA	AA	AA	AA	AG	AA	AA	AA	AA	AA	AG	AA	AA	AA	AA	AA	AA	AA	AA	AA	AA
0.19	21	45	43	0	43	ref-5995	AATATGATGACTGGTTCTCCGAGGATC	23	G	A	GG	AG	GG	GG	GG	GG	GG	GG	AG	AG	GG	AG	GG	GG	--	AG	AG	AG	AG	GG	AG	GG	--	GG	GG	AG	--	--	GG	AG	AG	GG	AG	GG	GG	GG	GG	AG	GG
0.07	8	53	48	2	48	ref-6003	CATCGCTCTACACGAGCTCCTCGGCAA	23	G	A	AG	GG	GG	--	AG	--	AG	AA	GG	--	GG	GG	GG	AG	AG	--	AG	AA	GG	--	--	AG	AG	--	GG	--	GG	AG	AG	GG	GG	AG	GG	AG	GG	GG	AG	AG	AG
0.15	16	40	53	0	53	ref-6010	ATGAACTCAACAAATACTCCCGAGGAC	16	A	G	AG	AG	AA	--	AA	AA	AG	AA	AG	AA	AG	AA	AA	--	--	AA	AG	AA	--	--	--	AG	AG	AA	AA	AA	--	AG	AG	AG	AG	AA	AG	AG	AG	AG	AG	AG	AG
0.15	16	40	53	0	53	ref-6010	ATGAACTCAACAAATACTCCCGAGGAC	22	G	T	GT	GT	GG	--	GG	GG	GT	GG	GT	GG	GT	GG	GG	--	--	GG	GT	GG	--	--	--	GT	GT	GG	GG	GG	--	GT	GT	GT	GT	GG	GT	GT	GT	GT	GT	GT	GT
0.03	3	39	67	0	67	ref-6017	ATCCCCTGAACTCGATCTCCGACGACA	4	C	T	CC	CT	CT	CT	CT	CT	CC	CC	CT	CC	CC	CC	CC	CT	CT	CT	CT	CT	CC	CT	CT	CT	CT	CC	CT	CT	CT	CT	CC	CT	CT	CC	CT	CC	CC	CT	CT	CC	CT
0.03	3	39	67	0	67	ref-6017	ATCCCCTGAACTCGATCTCCGACGACA	5	C	G	CC	CG	CG	CG	CG	CG	CC	CC	CG	CC	CC	CC	CC	CG	CG	CG	CG	CG	CC	CG	CG	CG	CG	CC	CG	CG	CG	CG	CC	CG	CG	CC	CG	CC	CC	CG	CG	CC	CG
0.04	4	47	58	0	58	ref-6018	AAGTATGTTACTCTTCCTCCAGACGTA	3	G	T	GG	GT	GG	GT	GT	GG	GT	GT	GG	GT	GG	GG	GT	GT	GT	GT	GG	GG	GG	GT	GT	GG	GG	GG	GG	GT	GG	GG	GT	GG	GT	GG	--	GT	GG	GT	--	GT	GG
0.16	17	32	60	0	60	ref-6024	GAAATGGGAACCCCACCTCCTAGCACC	14	C	T	CT	CT	CC	CT	CT	CT	CC	CC	CT	CT	CC	CC	CT	CT	CT	CT	CT	CT	CT	CT	CT	CC	CT	CT	CT	CC	CT	CT	--	CT	CT	CC	CT	CT	CT	--	CT	--	CC
0.13	14	8	87	0	87	ref-6024	GAAATGGGAACCCCACCTCCTAGCACC	23	G	A	AG	AG	AG	AG	AG	AG	AG	AG	AG	AG	AG	GG	AG	AG	AG	AG	AG	AG	AG	AG	AG	AG	AG	AG	AG	AG	AG	AG	AG	AG	AG	GG	AG	AG	AG	--	AG	AG	AG
0	0	1	108	0	108	ref-6028	TCCCCTCAAACCGTGTCTCCTACTCCT	5	C	A	AC	AC	AC	AC	AC	AC	AC	AC	AC	AC	AC	AC	AC	AC	AC	AC	AC	AC	AC	AC	AC	AC	AC	AC	AC	AC	AC	AC	AC	AC	AC	AC	AC	AC	AC	AC	AC	AC	AC
0.06	7	38	64	0	64	ref-6028	TCCCCTCAAACCGTGTCTCCTACTCCT	7	C	G	CG	CC	CC	CG	CG	CG	CG	--	CC	CC	CC	CC	CG	CG	CG	CG	CG	CG	CG	CG	CC	CG	--	CC	CC	CC	CC	CG	CC	CG	CC	CG	CC	CC	CG	CG	CC	CG	CG
0.11	12	31	66	0	66	ref-6028	TCCCCTCAAACCGTGTCTCCTACTCCT	24	T	C	CT	CT	TT	CT	CT	CT	CT	CT	TT	CT	CT	CT	CT	--	CT	CT	CT	CT	CT	CT	--	CT	CT	CT	CT	CT	TT	CT	CT	CT	CT	TT	CT	CT	TT	TT	CT	CT	CT
0	0	0	109	0	109	ref-6028	TCCCCTCAAACCGTGTCTCCTACTCCT	25	C	A	AC	AC	AC	AC	AC	AC	AC	AC	AC	AC	AC	AC	AC	AC	AC	AC	AC	AC	AC	AC	AC	AC	AC	AC	AC	AC	AC	AC	AC	AC	AC	AC	AC	AC	AC	AC	AC	AC	AC
0.03	3	52	54	0	54	ref-6028	TCCCCTCAAACCGTGTCTCCTACTCCT	27	T	C	TT	CT	CT	CT	CT	TT	TT	TT	TT	CT	CT	CT	CT	CT	TT	TT	TT	TT	CT	TT	CT	TT	CT	--	CT	CT	CT	TT	CT	TT	CT	CT	CT	CT	CT	TT	TT	TT	TT
0.01	1	42	66	0	66	ref-6030	GATCTGCAAACTATATCTCCTTCATTG	12	T	C	TT	CT	TT	TT	TT	TT	TT	TT	CT	CT	TT	CT	TT	TT	CT	CT	CT	CT	CT	TT	CT	TT	CT	TT	TT	CT	CT	CT	CT	CT	CT	TT	CT	CT	CT	TT	TT	CT	CT
0	0	42	67	0	67	ref-6035	AGCTCTGGGACTGGGGCTCCTGGACCT	1	A	T	AA	AT	AT	AT	AT	AA	AA	AA	AA	AA	AT	AT	AT	AT	AA	AT	AA	AT	AA	AA	AA	AA	AT	AT	AT	AA	AT	AA	AT	AT	AT	AT	AT	AA	AT	AA	AT	AT	AT
0	0	42	67	0	67	ref-6035	AGCTCTGGGACTGGGGCTCCTGGACCT	16	G	A	GG	AG	AG	AG	AG	GG	GG	GG	GG	GG	AG	AG	AG	AG	GG	AG	GG	AG	GG	GG	GG	GG	AG	AG	AG	GG	AG	GG	AG	AG	AG	AG	AG	GG	AG	GG	AG	AG	AG
0.03	3	2	104	0	104	ref-6039	GGGAGTATAACTTGACCTCCAAAACTA	3	G	A	AG	AG	AG	AG	AG	AG	AG	AG	AG	AG	AG	AG	AG	AG	AG	AG	AG	AG	AG	AG	AG	AG	AG	AG	AG	AG	AG	AG	AG	AG	GG	AG	AG	AG	AG	AG	AG	AG	AG
0.03	3	2	104	0	104	ref-6039	GGGAGTATAACTTGACCTCCAAAACTA	27	A	T	AT	AT	AT	AT	AT	AT	AT	AT	AT	AT	AT	AT	AT	AT	AT	AT	AT	AT	AT	AT	AT	AT	AT	AT	AT	AT	AT	AT	AT	AT	AA	AT	AT	AT	AT	AT	AT	AT	AT
0.19	21	43	45	0	45	ref-6040	GGTGCGGGAACAATGTCTCCTACACCC	7	G	A	GG	AG	AG	AG	AG	GG	AG	GG	GG	AG	AG	AG	AG	GG	GG	GG	--	GG	AG	GG	AG	GG	AG	AG	GG	AG	AG	GG	--	GG	AG	AG	--	AG	AG	--	GG	--	GG
0.03	3	55	51	0	51	ref-6041	CTTATTCTGACAACTTCTCCACTGCTC	25	C	T	CT	CC	CT	CT	CT	CC	CC	CC	CC	CC	CC	CC	CT	CC	CC	CT	CT	CT	CT	CT	CC	CT	CC	CC	CC	CC	CT	CT	CT	CC	CC	CT	CC	CT	CC	CC	CC	CC	CT
0.04	4	52	53	0	53	ref-6057	GGCAATCCGACACAACCTCCAAAGGAG	26	A	G	AG	AA	AG	AG	AG	AG	AA	AA	AA	AA	AA	AA	AG	AG	AA	AG	AG	AG	AG	AG	AA	AG	AA	AA	AG	AA	AG	AG	AG	AA	AA	AG	AA	AG	AG	AA	AA	AA	AG
0.07	8	46	55	0	55	ref-6059	TCTCCCTCTACTTCCGCTCCACTCCAT	5	C	A	AC	AC	AC	--	CC	CC	AC	CC	CC	CC	CC	--	AC	AC	--	AC	AC	CC	AC	AC	CC	CC	--	CC	CC	AC	AC	AC	CC	CC	AC	AC	AC	AC	AC	--	AC	AC	AC
0.08	9	45	55	0	55	ref-6059	TCTCCCTCTACTTCCGCTCCACTCCAT	26	A	T	AT	AT	AT	--	AA	AA	AT	AA	AA	AA	AA	--	AT	AT	--	AT	AT	AA	AT	AT	AA	AA	--	AA	AA	AT	AT	AT	AA	--	AT	AT	AT	AT	AT	--	AT	AT	AT
0.17	18	3	88	1	88	ref-6063	AAGTTGACGACTTTATCTCCTTCAAAG	5	T	C	CT	CT	--	--	--	--	CC	--	--	--	--	--	--	CT	--	CT	CT	CT	CT	--	--	--	CT	CT	CT	--	CT	CT	--	CT	CT	CT	CT	CT	CT	CT	CT	CT	CT
0.04	4	0	105	0	105	ref-6067	GGGCTGCACACCAAGTCTCCTGATCTC	12	C	G	CG	CG	--	CG	CG	CG	CG	CG	CG	CG	CG	--	CG	CG	CG	CG	CG	CG	--	CG	CG	CG	CG	CG	CG	--	CG	CG	CG	CG	CG	CG	CG	CG	CG	CG	CG	CG	CG
0.06	6	78	25	0	25	ref-6069	AGCTTTGAAACTTCCTCTCCAATGGCA	4	T	A,C	CT	TT	TT	TT	CT	TT	CT	TT	TT	TT	TT	TT	TT	CT	TT	TT	TT	TT	TT	TT	TT	--	TT	--	TT	AT	CT	CT	TT	TT	TT	CT	CT	TT	TT	--	TT	TT	TT
0.15	16	82	11	0	11	ref-6076	AATCCAATTACACCAGCTCCTGCATAC	27	C	A,G	CC	AC	--	AC	CC	CC	--	--	--	AC	--	AC	CC	CC	--	--	CC	--	--	AC	--	--	CC	AC	AC	CC	--	CC	CC	CC	CC	CC	CG	CC	CC	CC	CC	CC	CC
0.17	19	56	34	0	34	ref-6077	TGTGCCTCGACTCTAACTCCTGAGGAG	1	T	C	CT	TT	TT	TT	CT	TT	TT	TT	--	TT	TT	TT	CT	TT	TT	TT	TT	CT	TT	TT	TT	--	TT	CT	--	TT	TT	TT	TT	CT	CT	CT	TT	--	CT	TT	CT	--	TT
0.01	1	55	53	0	53	ref-6077	TGTGCCTCGACTCTAACTCCTGAGGAG	4	G	C	CG	GG	GG	CG	CG	CG	GG	CG	CG	CG	CG	GG	GG	GG	GG	GG	GG	CG	GG	GG	CG	CG	GG	CG	CG	GG	GG	GG	CG	CG	GG	GG	GG	GG	GG	CG	GG	GG	GG
0.01	1	55	53	0	53	ref-6077	TGTGCCTCGACTCTAACTCCTGAGGAG	8	C	T	CT	CC	CC	CT	CT	CT	CC	CT	CT	CT	CT	CC	CC	CC	CC	CC	CC	CT	CC	CC	CT	CT	CC	CT	CT	CC	CC	CC	CT	CT	CC	CC	CC	CC	CC	CT	CC	CC	CC
0.14	15	62	32	0	32	ref-6077	TGTGCCTCGACTCTAACTCCTGAGGAG	22	G	A	AG	GG	AG	AG	--	GG	AG	GG	GG	GG	GG	GG	GG	AG	AG	GG	AG	GG	--	--	GG	--	GG	AG	GG	GG	GG	AG	AG	GG	GG	AG	AG	AG	GG	GG	GG	GG	GG
0.09	10	21	78	0	78	ref-6077	TGTGCCTCGACTCTAACTCCTGAGGAG	25	G	A	AG	AG	AG	AG	AG	AG	AG	AG	AG	GG	AG	AG	AG	AG	AG	AG	GG	AG	GG	GG	GG	AG	AG	AG	--	AG	GG	AG	GG	AG	AG	AG	GG	--	AG	AG	AG	--	GG
0.07	8	4	97	0	97	ref-6077	TGTGCCTCGACTCTAACTCCTGAGGAG	26	A	G	AG	AG	AG	AG	AG	AG	AG	AG	AG	AG	AG	AG	--	AG	AG	--	AG	AG	AG	--	AG	AG	AA	AG	AG	AA	AG	AG	AG	AA	AG	AG	AG	AG	AG	AG	AG	AG	AG
0.03	3	47	59	0	59	ref-6087	TAAATTGTTACCCATTCTCCAGCACTA	1	T	A	AT	AT	AT	AT	AT	AT	TT	AT	AT	TT	AT	AT	TT	AT	AT	TT	TT	TT	AT	AT	TT	AT	AT	AT	AT	TT	TT	AT	AT	TT	AT	TT	AT	AT	--	TT	TT	TT	AT
0	0	0	109	0	109	ref-6096	CACCCTAGAACACTACCTCCGCTGTTT	4	C	T	CT	CT	CT	CT	CT	CT	CT	CT	CT	CT	CT	CT	CT	CT	CT	CT	CT	CT	CT	CT	CT	CT	CT	CT	CT	CT	CT	CT	CT	CT	CT	CT	CT	CT	CT	CT	CT	CT	CT
0	0	0	109	0	109	ref-6096	CACCCTAGAACACTACCTCCGCTGTTT	7	A	G	AG	AG	AG	AG	AG	AG	AG	AG	AG	AG	AG	AG	AG	AG	AG	AG	AG	AG	AG	AG	AG	AG	AG	AG	AG	AG	AG	AG	AG	AG	AG	AG	AG	AG	AG	AG	AG	AG	AG
0.06	7	64	38	0	38	ref-6096	CACCCTAGAACACTACCTCCGCTGTTT	22	C	T	CT	CC	CT	--	--	CT	CC	CC	CC	CT	CT	CT	CC	CT	CC	CC	CC	CT	CC	CC	CC	CT	CT	--	CT	--	CT	CT	CT	CC	CT	CC	CC	CC	CC	CC	CC	CT	CT
0	0	0	109	0	109	ref-6105	GATAGTACAACCCAAGCTCCATATATC	1	G	A	AG	AG	AG	AG	AG	AG	AG	AG	AG	AG	AG	AG	AG	AG	AG	AG	AG	AG	AG	AG	AG	AG	AG	AG	AG	AG	AG	AG	AG	AG	AG	AG	AG	AG	AG	AG	AG	AG	AG
0.12	13	57	39	0	39	ref-6105	GATAGTACAACCCAAGCTCCATATATC	3	T	C	CT	TT	CT	TT	--	TT	TT	TT	TT	CT	TT	TT	--	TT	TT	TT	TT	CT	TT	TT	TT	--	CT	TT	TT	CT	TT	TT	TT	CT	CT	CT	TT	CT	TT	CT	CT	TT	TT
0	0	0	109	0	109	ref-6105	GATAGTACAACCCAAGCTCCATATATC	4	A	G	AG	AG	AG	AG	AG	AG	AG	AG	AG	AG	AG	AG	AG	AG	AG	AG	AG	AG	AG	AG	AG	AG	AG	AG	AG	AG	AG	AG	AG	AG	AG	AG	AG	AG	AG	AG	AG	AG	AG
0.03	3	9	97	0	97	ref-6105	GATAGTACAACCCAAGCTCCATATATC	7	A	G	AG	AG	AG	AG	AG	AG	AG	AG	AG	AG	AG	AG	AG	AG	--	AG	AG	AG	AG	AG	AG	AG	AG	AG	AG	AG	AG	AG	AG	AG	AA	AG	AG	AG	AG	AG	AG	AG	--
0.16	17	38	54	19	54	ref-6106	CAATTAGCTACTTTTTCTCCCTATATG	23	A	G	AG	AG	AG	AG	--	AG	GG	AG	AG	AG	AG	AG	AG	AG	AG	AA	GG	AA	AG	AA	AG	AG	AG	AG	AG	AG	GG	AG	AA	AA	AG	GG	--	AA	AG	AG	GG	--	--
0	0	0	109	0	109	ref-6109	TGTTCTGCCACCTCATCTCCCTCAGCT	7	G	A	AG	AG	AG	AG	AG	AG	AG	AG	AG	AG	AG	AG	AG	AG	AG	AG	AG	AG	AG	AG	AG	AG	AG	AG	AG	AG	AG	AG	AG	AG	AG	AG	AG	AG	AG	AG	AG	AG	AG
0.01	1	2	106	0	106	ref-6109	TGTTCTGCCACCTCATCTCCCTCAGCT	25	G	A	AG	AG	AG	--	AG	AG	AG	AG	AG	AG	AG	AG	AG	AG	AG	AG	AG	AG	AG	AG	AG	AG	AG	AG	AG	AG	GG	AG	AG	AG	AG	AG	AG	AG	AG	AG	AG	AG	AG
0.15	16	29	64	0	64	ref-6114	AGGACTCCCACTTCTCCTCCGTAGTGG	2	G	A	AG	AG	AG	AG	AG	--	AG	AG	GG	AG	--	AG	AG	GG	AG	--	--	--	--	--	AG	--	--	--	--	AG	GG	GG	AG	GG	AG	AG	--	AG	GG	GG	AG	GG	AG
0.17	19	12	78	0	78	ref-6114	AGGACTCCCACTTCTCCTCCGTAGTGG	26	G	T	GT	GT	--	GG	GG	--	GT	GG	GG	--	--	--	GG	GG	GG	--	GT	GT	--	--	--	--	--	--	--	--	GT	GT	GT	GT	GT	GT	GT	GT	GT	GT	GT	GT	GT
0.17	18	12	79	0	79	ref-6114	AGGACTCCCACTTCTCCTCCGTAGTGG	27	G	C	CG	CG	--	GG	GG	--	CG	GG	GG	--	--	--	GG	GG	GG	--	CG	CG	--	--	--	--	--	--	--	--	CG	CG	CG	CG	CG	CG	CG	CG	CG	CG	CG	CG	CG
0.1	11	72	26	0	26	ref-6129	TGTCATCAAACGAAAACTCCGAAAGCA	3	T	C	CT	TT	TT	TT	TT	TT	TT	CT	CT	TT	TT	TT	TT	TT	TT	CT	TT	TT	TT	CT	TT	TT	TT	TT	TT	--	CT	--	TT	TT	TT	CT	--	TT	TT	TT	CT	TT	TT
0.06	6	41	62	0	62	ref-6135	ATTGCTAAGACCAGCTCTCCTTCGCCC	9	G	C	CG	CG	GG	--	CG	CG	GG	GG	CG	GG	CG	CG	CG	GG	GG	GG	GG	GG	--	CG	CG	GG	CG	CG	CG	GG	CG	CG	GG	GG	CG	GG	CG	GG	CG	CG	GG	CG	CG
0.02	2	74	33	0	33	ref-6135	ATTGCTAAGACCAGCTCTCCTTCGCCC	12	C	T	CC	CT	CC	CC	CC	CT	CC	CC	CT	CT	CC	CC	CC	CC	CC	--	CC	CC	CT	CT	CC	CC	CC	CC	CC	CC	CC	CC	CC	CT	CT	CC	CC	CC	CT	CC	CT	CC	CC
0.01	1	1	107	0	107	ref-6135	ATTGCTAAGACCAGCTCTCCTTCGCCC	15	C	T	CC	CT	CT	CT	CT	CT	CT	--	CT	CT	CT	CT	CT	CT	CT	CT	CT	CT	CT	CT	CT	CT	CT	CT	CT	CT	CT	CT	CT	CT	CT	CT	CT	CT	CT	CT	CT	CT	CT
0	0	0	109	0	109	ref-6135	ATTGCTAAGACCAGCTCTCCTTCGCCC	24	G	A	AG	AG	AG	AG	AG	AG	AG	AG	AG	AG	AG	AG	AG	AG	AG	AG	AG	AG	AG	AG	AG	AG	AG	AG	AG	AG	AG	AG	AG	AG	AG	AG	AG	AG	AG	AG	AG	AG	AG
0.03	3	1	105	0	105	ref-6144	GCAGTGGCAACTGCTCCTCCTCCACCA	5	T	C	CT	CT	CT	CT	CT	CT	CT	CT	CT	CT	CT	CT	CT	CT	CT	CT	CT	CT	CT	CT	CT	TT	--	--	CT	CT	CT	CT	CT	CT	CT	CT	CT	CT	CT	CT	CT	CT	CT
0	0	56	53	0	53	ref-6144	GCAGTGGCAACTGCTCCTCCTCCACCA	22	C	T	CT	CC	CC	CT	CT	CT	CT	CC	CT	CT	CC	CT	CT	CC	CC	CT	CT	CT	CC	CC	CC	CC	CT	CT	CT	CC	CC	CT	CC	CC	CC	CC	CC	CT	CT	CC	CC	CC	CC
0.05	5	23	81	0	81	ref-6147	TAGATCAACACACAACCTCCTTACCCC	5	T	C	CT	CT	CT	CT	TT	CT	CT	CT	CT	TT	CT	CT	CT	TT	TT	CT	TT	TT	CT	CT	TT	CT	CT	CT	CT	CT	CT	CT	TT	--	CT	CT	CT	--	CT	CT	TT	TT	--
0	0	0	109	0	109	ref-6147	TAGATCAACACACAACCTCCTTACCCC	9	C	T	CT	CT	CT	CT	CT	CT	CT	CT	CT	CT	CT	CT	CT	CT	CT	CT	CT	CT	CT	CT	CT	CT	CT	CT	CT	CT	CT	CT	CT	CT	CT	CT	CT	CT	CT	CT	CT	CT	CT
0	0	1	108	0	108	ref-6147	TAGATCAACACACAACCTCCTTACCCC	13	C	T	CT	CT	CT	CT	CT	CT	CT	CT	CT	CT	CT	CT	CT	CT	CT	CT	CT	CT	CT	CT	CT	CT	CT	CT	CT	CT	CT	CT	CT	CT	CT	CT	CT	CT	CT	CT	CT	CT	CT
0	0	1	108	0	108	ref-6147	TAGATCAACACACAACCTCCTTACCCC	25	C	T	CT	CT	CT	CT	CT	CT	CT	CT	CT	CT	CT	CT	CT	CT	CT	CT	CT	CT	CT	CT	CT	CT	CT	CT	CT	CT	CT	CT	CT	CT	CT	CT	CT	CT	CT	CT	CT	CT	CT
0	0	0	109	0	109	ref-6147	TAGATCAACACACAACCTCCTTACCCC	27	C	T	CT	CT	CT	CT	CT	CT	CT	CT	CT	CT	CT	CT	CT	CT	CT	CT	CT	CT	CT	CT	CT	CT	CT	CT	CT	CT	CT	CT	CT	CT	CT	CT	CT	CT	CT	CT	CT	CT	CT
0.1	11	81	17	0	17	ref-6151	ACCGTATGGACCCATGCTCCACGAAAA	4	G	A,T	GT	GG	--	GG	GG	GT	GG	GG	--	GT	GG	GT	GG	GG	GG	--	GG	GG	GT	GG	GG	GG	GG	GG	GG	GG	GG	GG	GG	--	--	GG	GG	GG	--	GT	GG	GG	GG
0.07	8	19	82	0	82	ref-6151	ACCGTATGGACCCATGCTCCACGAAAA	8	G	A	GG	AG	AG	AG	AG	AG	AG	AG	--	AG	AG	AG	AG	AG	AG	AG	AG	AG	--	AG	AG	AG	AG	AG	GG	GG	AG	AG	AG	GG	GG	AG	GG	AG	AG	GG	AG	AG	AG
0.08	9	32	68	0	68	ref-6151	ACCGTATGGACCCATGCTCCACGAAAA	9	G	A	AG	AG	AG	AG	AG	AG	AG	AG	AG	AG	AG	AG	AG	AG	AG	AG	AG	AG	AG	AG	GG	AG	AG	AG	AG	AG	AG	AG	GG	--	AG	GG	AG	GG	GG	AG	--	AG	AG
0.07	8	41	60	0	60	ref-6151	ACCGTATGGACCCATGCTCCACGAAAA	16	G	A	AG	AG	GG	AG	AG	AG	--	--	AG	AG	--	AG	AG	GG	GG	AG	AG	AG	GG	GG	GG	GG	AG	GG	AG	GG	AG	GG	GG	--	AG	AG	AG	AG	--	GG	AG	GG	GG
0.01	1	0	108	0	108	ref-6154	GCATCTCATACCCGACCTCCGATTGTG	3	A	G	AG	AG	AG	AG	AG	AG	AG	AG	AG	AG	AG	AG	AG	AG	--	AG	AG	AG	AG	AG	AG	AG	AG	AG	AG	AG	AG	AG	AG	AG	AG	AG	AG	AG	AG	AG	AG	AG	AG
0.01	1	0	108	0	108	ref-6154	GCATCTCATACCCGACCTCCGATTGTG	14	G	A	AG	AG	AG	AG	AG	AG	AG	AG	AG	AG	AG	AG	AG	AG	--	AG	AG	AG	AG	AG	AG	AG	AG	AG	AG	AG	AG	AG	AG	AG	AG	AG	AG	AG	AG	AG	AG	AG	AG
0.05	5	51	53	0	53	ref-6154	GCATCTCATACCCGACCTCCGATTGTG	25	G	A	AG	AG	AG	AG	AG	GG	GG	GG	GG	AG	AG	AG	AG	AG	GG	GG	--	AG	AG	AG	AG	AG	AG	--	AG	--	GG	GG	GG	AG	AG	GG	GG	GG	AG	AG	GG	AG	AG
0.1	11	63	35	0	35	ref-6165	TGTCCCGAGACTCCCTCTCCAAGCTCT	2	G	C	GG	CG	GG	GG	--	CG	CG	GG	GG	CG	GG	CG	GG	CG	CG	GG	CG	GG	--	CG	CG	--	CG	GG	GG	GG	CG	CG	--	CG	GG	--	--	GG	GG	CG	GG	GG	GG
0.1	11	32	66	0	66	ref-6165	TGTCCCGAGACTCCCTCTCCAAGCTCT	3	T	C	CT	CT	TT	TT	--	CT	CT	TT	CT	CT	TT	CT	--	CT	CT	TT	CT	TT	--	CT	CT	--	CT	TT	CT	CT	CT	CT	CT	CT	TT	--	--	TT	TT	CT	TT	CT	CT
0.06	7	65	37	0	37	ref-6165	TGTCCCGAGACTCCCTCTCCAAGCTCT	13	C	A	AC	CC	CC	CC	--	CC	CC	CC	AC	CC	CC	CC	--	CC	CC	CC	CC	CC	--	CC	CC	--	CC	CC	AC	AC	AC	CC	--	CC	CC	CC	CC	CC	CC	CC	CC	AC	AC
0.02	2	0	107	0	107	ref-6167	TATTATCTTACTTTCTCTCCTGGTATG	2	A	G	AG	AG	AG	AG	AG	AG	AG	AG	AG	AG	AG	AG	AG	AG	AG	AG	AG	AG	AG	AG	AG	AG	AG	AG	AG	AG	AG	AG	AG	AG	AG	AG	AG	AG	AG	AG	AG	AG	AG
0.02	2	0	107	0	107	ref-6167	TATTATCTTACTTTCTCTCCTGGTATG	3	T	A	AT	AT	AT	AT	AT	AT	AT	AT	AT	AT	AT	AT	AT	AT	AT	AT	AT	AT	AT	AT	AT	AT	AT	AT	AT	AT	AT	AT	AT	AT	AT	AT	AT	AT	AT	AT	AT	AT	AT
0.07	8	60	41	0	41	ref-6167	TATTATCTTACTTTCTCTCCTGGTATG	23	G	T	GT	GT	GG	GG	GG	GT	GG	GG	GT	GT	GG	GG	GG	GG	GT	GT	GG	GG	GG	GT	GT	GG	GT	GT	GG	GG	GT	GT	GG	GT	GT	GT	GG	--	GG	GT	--	GT	GG
0.01	1	0	108	0	108	ref-6169	TGGGATTCCACTCTCGCTCCGGTTGTT	4	G	A	AG	AG	AG	AG	AG	AG	AG	AG	AG	AG	AG	AG	AG	AG	AG	AG	AG	AG	AG	AG	AG	AG	AG	AG	AG	AG	AG	AG	AG	AG	AG	AG	AG	AG	AG	AG	AG	AG	AG
0.04	4	49	56	0	56	ref-6184	CGTGTCCACACACCCCCTCCCCAAAAC	2	G	A	GG	AG	AG	AG	AG	GG	GG	GG	GG	AG	AG	AG	AG	AG	GG	GG	GG	GG	AG	--	AG	GG	AG	--	GG	--	AG	GG	AG	GG	AG	AG	AG	AG	AG	GG	GG	GG	GG
0.04	4	47	58	0	58	ref-6186	GTGAATAGAACTCTGTCTCCAAGCTTT	7	A	G	AG	AG	AA	AG	AG	AG	AG	AA	AG	AG	AA	AA	AA	AA	AA	AG	AA	AG	AG	AG	AA	AA	AG	AA	AG	AG	AG	AA	AG	AA	AG	AG	AG	AA	AG	AG	AG	AG	AG
0	0	53	56	53	56	ref-6190	ACCAATTATACCCTTCCTCCAATGCAT	8	A	G	AG	AG	AG	GG	GG	AG	GG	GG	AG	AG	AG	AG	AG	GG	GG	AG	GG	GG	AG	AG	GG	GG	GG	GG	AG	GG	AG	GG	GG	AG	AG	GG	AG	GG	AG	AG	GG	GG	GG
0	0	27	82	0	82	ref-6193	TTTCTTTTCACATGGCCTCCAGCCTTT	14	G	C	CG	GG	CG	CG	CG	CG	CG	CG	CG	CG	CG	CG	CG	CG	CG	CG	CG	CG	CG	CG	CG	GG	CG	CG	GG	CG	CG	GG	CG	CG	GG	CG	CG	CG	GG	CG	CG	GG	CG
0	0	60	49	0	49	ref-6196	CAATTGACTACGACATCTCCAAGCTCC	6	G	A	AG	GG	AG	GG	GG	GG	GG	GG	GG	GG	AG	AG	GG	GG	AG	GG	GG	AG	GG	GG	GG	AG	AG	GG	AG	AG	AG	GG	GG	GG	GG	AG	AG	GG	GG	GG	AG	AG	AG
0	0	0	109	0	109	ref-6199	TCACCTTGAACACGTCCTCCATCACTC	3	A	G	AG	AG	AG	AG	AG	AG	AG	AG	AG	AG	AG	AG	AG	AG	AG	AG	AG	AG	AG	AG	AG	AG	AG	AG	AG	AG	AG	AG	AG	AG	AG	AG	AG	AG	AG	AG	AG	AG	AG
0	0	0	109	0	109	ref-6199	TCACCTTGAACACGTCCTCCATCACTC	23	C	T	CT	CT	CT	CT	CT	CT	CT	CT	CT	CT	CT	CT	CT	CT	CT	CT	CT	CT	CT	CT	CT	CT	CT	CT	CT	CT	CT	CT	CT	CT	CT	CT	CT	CT	CT	CT	CT	CT	CT
0.02	2	103	4	0	4	ref-6204	GTTCTACGGACGTCTGCTCCACCAGGA	7	C	T	CC	CT	CC	CT	CC	CC	CC	CC	CC	CC	CC	CC	CC	CC	CC	CC	CC	CC	CC	CC	CC	CC	CC	--	CC	CC	CC	CC	CC	CC	CT	CC	CC	CC	CT	CC	CC	CC	CC
0.03	3	1	105	0	105	ref-6204	GTTCTACGGACGTCTGCTCCACCAGGA	8	G	A	AG	AG	AG	AG	--	AG	AG	AG	AG	AG	--	AG	GG	AG	AG	AG	AG	AG	AG	AG	AG	AG	AG	--	AG	AG	AG	AG	AG	AG	AG	AG	AG	AG	AG	AG	AG	AG	AG
0.05	5	87	17	0	17	ref-6204	GTTCTACGGACGTCTGCTCCACCAGGA	9	G	A	AG	GG	GG	GG	GG	GG	GG	AG	GG	AG	GG	GG	GG	GG	GG	AG	AG	GG	GG	GG	--	--	--	GG	GG	GG	GG	GG	GG	GG	GG	GG	GG	GG	GG	GG	GG	AG	GG
0.1	11	43	55	0	55	ref-6204	GTTCTACGGACGTCTGCTCCACCAGGA	12	G	A	GG	AG	AG	--	GG	--	AG	GG	AG	GG	--	AG	AG	GG	AG	--	GG	GG	GG	AG	--	AG	GG	AG	GG	--	AG	AG	GG	AG	AG	AG	AG	--	AG	GG	--	AG	GG
0.03	3	82	24	0	24	ref-6204	GTTCTACGGACGTCTGCTCCACCAGGA	14	C	T	CC	CT	CC	CC	CC	CC	CT	CC	CC	CC	CC	CT	--	--	CC	CT	CC	CC	CC	CT	CC	CC	CC	CC	CC	CT	CC	CC	CT	CC	CC	CT	CC	CC	CC	CC	CT	CC	CT
0.09	10	79	20	0	20	ref-6204	GTTCTACGGACGTCTGCTCCACCAGGA	22	C	T	CT	CT	CC	--	--	CC	CC	CT	CC	--	CC	CC	--	--	--	CC	CC	CC	CC	CC	CC	CT	CT	CT	--	CC	CC	CC	CC	CC	CC	CC	--	CC	CC	--	CC	CC	CC
0.05	5	9	95	0	95	ref-6204	GTTCTACGGACGTCTGCTCCACCAGGA	23	C	T	CT	CT	--	CT	CC	CT	CT	CT	CT	CT	CT	CC	CC	CC	CT	CC	CT	CT	CT	CC	CT	--	CT	CC	--	--	CT	CT	CT	CT	CT	CT	CT	--	CT	CT	CT	CT	CT
0	0	0	109	0	109	ref-6209	TTTTACCTCACTTTCTCTCCACCACAT	14	T	C	CT	CT	CT	CT	CT	CT	CT	CT	CT	CT	CT	CT	CT	CT	CT	CT	CT	CT	CT	CT	CT	CT	CT	CT	CT	CT	CT	CT	CT	CT	CT	CT	CT	CT	CT	CT	CT	CT	CT
0	0	0	109	0	109	ref-6209	TTTTACCTCACTTTCTCTCCACCACAT	16	T	G	GT	GT	GT	GT	GT	GT	GT	GT	GT	GT	GT	GT	GT	GT	GT	GT	GT	GT	GT	GT	GT	GT	GT	GT	GT	GT	GT	GT	GT	GT	GT	GT	GT	GT	GT	GT	GT	GT	GT
0	0	0	109	0	109	ref-6209	TTTTACCTCACTTTCTCTCCACCACAT	21	A	T	AT	AT	AT	AT	AT	AT	AT	AT	AT	AT	AT	AT	AT	AT	AT	AT	AT	AT	AT	AT	AT	AT	AT	AT	AT	AT	AT	AT	AT	AT	AT	AT	AT	AT	AT	AT	AT	AT	AT
0.02	2	4	103	0	103	ref-6210	CACGGCGTTACAAACCCTCCCCAGTCC	9	T	C	CT	CT	CT	CT	CT	CT	CT	CT	CT	CT	CT	TT	CT	CT	CT	CT	CT	TT	TT	CT	CT	CT	--	--	TT	CT	CT	CT	CT	CT	CT	CT	CT	CT	CT	CT	CT	CT	CT
0.02	2	4	103	0	103	ref-6210	CACGGCGTTACAAACCCTCCCCAGTCC	13	A	T	AT	AT	AT	AT	AT	AT	AT	AT	AT	AT	AT	AA	AT	AT	AT	AT	AT	AA	AA	AT	AT	AT	--	--	AA	AT	AT	AT	AT	AT	AT	AT	AT	AT	AT	AT	AT	AT	AT
0.06	7	15	87	0	87	ref-6210	CACGGCGTTACAAACCCTCCCCAGTCC	26	C	T	CT	CT	CC	CC	CT	CT	CT	CT	CT	CT	CT	CT	CC	--	CT	CT	CT	CT	CC	CT	CC	CT	CT	CT	--	CC	CC	CT	--	CT	CT	CT	CT	CT	CT	CT	CT	CT	CT
0	0	0	109	0	109	ref-6216	GAAATTTGTACCTGCACTCCTCGGTCC	4	A	T	AT	AT	AT	AT	AT	AT	AT	AT	AT	AT	AT	AT	AT	AT	AT	AT	AT	AT	AT	AT	AT	AT	AT	AT	AT	AT	AT	AT	AT	AT	AT	AT	AT	AT	AT	AT	AT	AT	AT
0	0	44	65	0	65	ref-6218	TCTATGGCAACACACACTCCATGTCCA	13	C	G	CC	CG	CG	CG	CG	CC	CC	CG	CC	CG	CG	CC	CC	CC	CC	CG	CC	CG	CG	CG	CC	CC	CC	CG	CG	CC	CC	CG	CC	CG	CG	CG	CG	CC	CG	CG	CG	CC	CG
0.04	4	57	48	0	48	ref-6221	ATCTTCACGACGACTTCTCCGCCGTTG	8	C	T	CC	CT	CT	CC	CT	CC	CT	CT	CT	CC	CC	CC	CT	--	CT	CC	CC	CC	CC	CT	CC	CC	CT	CT	CT	CT	CC	CC	CC	CT	CT	CT	CC	CC	CC	CT	CT	CT	CC
0.07	8	36	65	0	65	ref-6221	ATCTTCACGACGACTTCTCCGCCGTTG	9	G	A	AG	GG	--	AG	AG	AG	GG	GG	GG	AG	AG	GG	GG	--	GG	AG	AG	AG	AG	AG	GG	GG	GG	GG	AG	GG	AG	AG	AG	--	GG	GG	AG	AG	AG	GG	GG	AG	AG
0	0	9	100	0	100	ref-6221	ATCTTCACGACGACTTCTCCGCCGTTG	14	C	T	CT	CT	CT	CT	CT	CT	CT	CT	CT	CT	CT	CT	CT	CT	CT	CT	CC	CT	CT	CT	CT	CT	CT	CT	CT	CT	CT	CT	CT	CC	CT	CC	CT	CT	CT	CT	CT	CT	CT
0.02	2	41	66	0	66	ref-6221	ATCTTCACGACGACTTCTCCGCCGTTG	15	T	G	GT	GT	GT	GT	GT	GT	GT	GT	TT	GT	GT	TT	TT	GT	GT	GT	GT	GT	TT	GT	GT	GT	GT	TT	GT	TT	TT	GT	GT	--	GT	GT	GT	GT	GT	GT	TT	TT	TT
0.02	2	40	67	0	67	ref-6222	TTACCCACTACACATACTCCAAGGATA	6	C	A	CC	AC	AC	AC	AC	AC	CC	CC	AC	CC	CC	CC	CC	AC	AC	CC	AC	AC	CC	AC	AC	AC	CC	CC	AC	AC	CC	AC	CC	AC	AC	CC	AC	CC	CC	AC	AC	CC	AC
0.02	2	40	67	0	67	ref-6222	TTACCCACTACACATACTCCAAGGATA	7	A	T	AA	AT	AT	AT	AT	AT	AA	AA	AT	AA	AA	AA	AA	AT	AT	AA	AT	AT	AA	AT	AT	AT	AA	AA	AT	AT	AA	AT	AA	AT	AT	AA	AT	AA	AA	AT	AT	AA	AT
0.07	8	28	73	1	73	ref-6229	CAGCCTTCAACGCTGACTCCCGTGCCT	21	C	T	CT	CT	--	--	CC	CC	CT	CT	CT	CT	CT	CC	CT	CT	TT	CT	CT	CT	CT	--	--	--	--	CT	CT	--	CT	CT	CT	CT	CT	CC	CT	CT	CT	CT	CT	CT	CT
0.01	1	51	57	30	57	ref-6244	AGTTAGTCAACTTATCCTCCACTTCTC	27	C	A	AC	AC	AA	AC	AC	AC	AA	CC	AC	AC	CC	AC	AA	AA	AA	AC	AC	AC	AC	AA	AC	CC	AC	AC	AC	AA	AC	AA	AC	AC	AC	AC	AC	CC	AA	CC	AA	AC	AA
0.03	3	29	77	0	77	ref-6246	CACTGTCTCACAGTCTCTCCACTCCAG	27	G	A,C,T	CG	GG	CG	CG	CG	GG	CG	GG	GG	GG	GG	GG	CG	--	GG	GG	CG	GG	CG	GG	GG	GT	GG	CG	CG	CG	GG	CG	AG	GG	AG	AG	CG	CG	CG	GG	CG	GG	GG
0.12	13	6	90	0	90	ref-6251	GACCGGAGAACATGTTCTCCTCCATTT	1	G	C	CG	CG	CG	CG	CG	CG	CG	CG	CG	CG	CG	CG	CG	CG	CG	CG	CG	CG	CG	CG	CG	CG	CG	CG	CG	CG	CG	CG	GG	GG	CG	--	GG	CG	CG	CG	CG	CG	CG
0.12	13	43	53	0	53	ref-6252	ACCAAGTTGACTAATCCTCCATAATCT	14	A	C	AC	AC	AA	AC	AC	AC	AC	AA	AC	AC	AA	AA	AA	AA	AC	AC	AA	AC	AC	AC	AA	AA	AC	AA	AC	AC	--	AA	AA	AC	--	--	AC	AA	AC	--	AC	AA	AC
0.14	15	55	39	0	39	ref-6253	CTACTGGTGACTTATGCTCCAACCAAA	4	C	G	CG	CC	CC	CC	CC	CG	CC	CG	CG	CC	CC	CC	CC	CC	CG	CG	CC	CC	CC	CC	CC	CC	CC	CC	CC	CG	--	CG	--	CC	CC	CG	CG	CC	CC	CC	CG	CC	CC
0.14	15	55	39	0	39	ref-6253	CTACTGGTGACTTATGCTCCAACCAAA	9	G	A	AG	GG	GG	GG	GG	AG	GG	AG	AG	GG	GG	GG	GG	GG	AG	AG	GG	GG	GG	GG	GG	GG	GG	GG	GG	AG	--	AG	--	GG	GG	AG	AG	GG	GG	GG	AG	GG	GG
0.16	17	39	53	1	53	ref-6253	CTACTGGTGACTTATGCTCCAACCAAA	14	A	G	AA	AG	AG	AG	AG	AA	AG	AG	AA	AA	AG	AG	AG	AA	AG	AA	AG	AA	AG	AA	AA	AG	AG	AG	AA	AG	--	AG	--	AA	AG	AG	AA	AG	AG	--	AG	AG	AA
0.01	1	42	66	24	66	ref-6259	AGCTATTGCACTTTCTCTCCATCTCAT	5	A	C	AC	AC	AC	AC	AC	AC	AA	AC	AC	AC	AC	AC	AC	AC	AC	CC	AA	CC	AC	CC	AC	AC	AC	AC	AC	AC	AA	AC	CC	CC	AC	AA	AC	CC	AC	AC	AA	AC	AC
0	0	0	109	0	109	ref-6265	GATGTCTGTACAGTAACTCCTAAATGT	9	T	C	CT	CT	CT	CT	CT	CT	CT	CT	CT	CT	CT	CT	CT	CT	CT	CT	CT	CT	CT	CT	CT	CT	CT	CT	CT	CT	CT	CT	CT	CT	CT	CT	CT	CT	CT	CT	CT	CT	CT
0	0	0	109	0	109	ref-6265	GATGTCTGTACAGTAACTCCTAAATGT	15	A	T	AT	AT	AT	AT	AT	AT	AT	AT	AT	AT	AT	AT	AT	AT	AT	AT	AT	AT	AT	AT	AT	AT	AT	AT	AT	AT	AT	AT	AT	AT	AT	AT	AT	AT	AT	AT	AT	AT	AT
0	0	0	109	0	109	ref-6272	CCACTTCAGACATTGCCTCCTTCTTGC	15	G	T	GT	GT	GT	GT	GT	GT	GT	GT	GT	GT	GT	GT	GT	GT	GT	GT	GT	GT	GT	GT	GT	GT	GT	GT	GT	GT	GT	GT	GT	GT	GT	GT	GT	GT	GT	GT	GT	GT	GT
0	0	0	109	0	109	ref-6272	CCACTTCAGACATTGCCTCCTTCTTGC	16	C	T	CT	CT	CT	CT	CT	CT	CT	CT	CT	CT	CT	CT	CT	CT	CT	CT	CT	CT	CT	CT	CT	CT	CT	CT	CT	CT	CT	CT	CT	CT	CT	CT	CT	CT	CT	CT	CT	CT	CT
0.05	5	58	46	58	46	ref-6280	TGGGTTCAAACGTTTACTCCAAGCTCC	4	G	A	AG	AG	AG	AG	AG	AG	AG	AG	AA	AG	AA	AA	AA	AG	AG	AA	AA	AG	AG	AA	AG	AG	AA	AA	AG	AA	AA	AA	AA	AG	AG	AA	AG	AA	AA	AA	AA	AA	AA
0.02	2	1	106	0	106	ref-6287	GTCTCGAAAACGGTGTCTCCTTCATGT	13	G	A	AG	AG	AG	AG	AG	AG	--	AG	AG	AG	AG	AG	AG	AG	AG	AG	AG	AG	AG	AG	AG	AG	AG	AG	AG	AG	AG	AG	--	AG	AG	AG	AG	AG	AG	GG	AG	AG	AG
0.02	2	65	42	0	42	ref-6287	GTCTCGAAAACGGTGTCTCCTTCATGT	26	G	A	AG	AG	GG	AG	AG	GG	AG	AG	GG	AG	--	AG	GG	AG	GG	GG	AG	AG	AG	AG	AG	AG	GG	AG	GG	GG	GG	GG	GG	AG	--	GG	GG	AG	AG	GG	GG	AG	AG
0	0	42	67	3	67	ref-6292	CGGTCCCTTACTCAACCTCCCTCGGTT	26	T	G	GT	GT	GT	GT	GT	GT	GT	GT	TT	GT	GT	TT	TT	GT	GT	GT	GT	GT	TT	GT	GT	GT	GT	GT	TT	TT	TT	GT	GT	GT	GT	GT	GT	GT	GT	GT	GT	TT	TT
0.02	2	55	52	0	52	ref-6304	AACAGGTGTACACGTCCTCCATACCTC	3	C	A	AC	CC	CC	CC	CC	AC	CC	CC	AC	AC	AC	CC	AC	AC	AC	CC	CC	--	AC	CC	AC	CC	AC	CC	CC	AC	AC	AC	--	CC	CC	AC	AC	CC	CC	CC	CC	CC	AC
0.07	8	63	38	0	38	ref-6311	ACGCCACAAACACTAGCTCCTTGCACT	13	C	G	CG	CC	CC	CG	CG	CG	CG	CC	CC	CC	CC	CC	CC	CG	CC	CC	CC	CC	CC	CG	CG	CG	CC	--	CG	--	--	CG	CC	CC	CC	CG	CG	CC	CC	CC	CC	CC	CC
0	0	0	109	0	109	ref-6312	AAAAGGGTCACACCGTCTCCTTCGTCT	26	C	T	CT	CT	CT	CT	CT	CT	CT	CT	CT	CT	CT	CT	CT	CT	CT	CT	CT	CT	CT	CT	CT	CT	CT	CT	CT	CT	CT	CT	CT	CT	CT	CT	CT	CT	CT	CT	CT	CT	CT
0	0	0	109	0	109	ref-6317	AATGTTGGAACTGATACTCCCTCTTCT	2	A	G	AG	AG	AG	AG	AG	AG	AG	AG	AG	AG	AG	AG	AG	AG	AG	AG	AG	AG	AG	AG	AG	AG	AG	AG	AG	AG	AG	AG	AG	AG	AG	AG	AG	AG	AG	AG	AG	AG	AG
0	0	0	109	0	109	ref-6317	AATGTTGGAACTGATACTCCCTCTTCT	16	A	T	AT	AT	AT	AT	AT	AT	AT	AT	AT	AT	AT	AT	AT	AT	AT	AT	AT	AT	AT	AT	AT	AT	AT	AT	AT	AT	AT	AT	AT	AT	AT	AT	AT	AT	AT	AT	AT	AT	AT
0.11	12	62	35	0	35	ref-6324	AAACATTACACTCACACTCCTTGACGT	15	C	T	CC	CT	CT	CC	CC	CC	CC	CC	CC	CC	CC	CT	CT	CT	--	--	CC	CC	CT	CT	CC	CC	--	CC	CC	CT	CT	CT	CC	CC	CT	CT	CC	CC	CT	CC	CT	CT	CT
0.03	3	54	52	1	52	ref-6332	AATGTTAGCACTAAAACTCCTTGAGGT	2	A	G	AA	AG	AA	AA	AA	AG	AG	AA	AA	AG	AG	AG	AA	AG	AG	AA	AG	AA	AA	AG	AG	AA	AG	AA	AA	AG	AG	AG	AG	AG	AG	AG	AG	AA	AA	AG	AG	AA	AA
0.01	1	50	58	0	58	ref-6347	CCCACAATTACACGCGCTCCCACACAC	14	G	A	AG	AG	AG	AG	AG	GG	GG	GG	AG	GG	AG	AG	GG	AG	AG	--	GG	GG	AG	AG	GG	AG	AG	AG	AG	GG	AG	AG	AG	GG	AG	GG	AG	AG	GG	AG	GG	GG	AG
0	0	43	66	0	66	ref-6351	GTATCCCCCACGCTGCCTCCTGTGCTG	9	C	T	CC	CT	CC	CC	CC	CC	CC	CC	CT	CT	CC	CT	CC	CC	CT	CT	CT	CT	CT	CC	CT	CC	CC	CC	CC	CT	CT	CT	CT	CT	CT	CC	CT	CT	CT	CC	CC	CT	CT
0.09	10	12	87	0	87	ref-6351	GTATCCCCCACGCTGCCTCCTGTGCTG	25	C	G	CG	CG	CG	--	CG	CG	--	CG	CC	--	CG	CC	CG	--	CG	CC	CG	CG	CG	CC	CG	CG	--	CG	CG	CG	--	CG	--	CG	--	CG	CG	CG	CG	CG	CG	CG	CG
0	0	0	109	0	109	ref-6354	TCCTGCTAAACCAGATCTCCATCGTTT	13	A	T	AT	AT	AT	AT	AT	AT	AT	AT	AT	AT	AT	AT	AT	AT	AT	AT	AT	AT	AT	AT	AT	AT	AT	AT	AT	AT	AT	AT	AT	AT	AT	AT	AT	AT	AT	AT	AT	AT	AT
0	0	0	109	0	109	ref-6354	TCCTGCTAAACCAGATCTCCATCGTTT	26	T	C	CT	CT	CT	CT	CT	CT	CT	CT	CT	CT	CT	CT	CT	CT	CT	CT	CT	CT	CT	CT	CT	CT	CT	CT	CT	CT	CT	CT	CT	CT	CT	CT	CT	CT	CT	CT	CT	CT	CT
0.04	4	50	55	49	55	ref-6365	CATACCTGGACATCTTCTCCATATAGT	6	C	T	CT	CT	TT	TT	TT	CT	CT	TT	CT	TT	CT	TT	TT	CT	CT	TT	CT	CT	CT	TT	TT	CT	CT	TT	TT	--	--	CT	CT	CT	CT	TT	CT	CT	--	CT	CT	CT	CT
0.04	4	49	56	49	56	ref-6365	CATACCTGGACATCTTCTCCATATAGT	22	T	A	AT	AT	AA	AA	AA	AT	AT	AA	AT	AA	AT	AA	AA	AT	AT	AA	AT	AT	AT	AA	AA	AT	AT	AA	AA	--	--	AT	AT	AT	AT	AA	AT	AT	--	AT	AT	AT	AT
0.11	12	27	70	19	70	ref-6370	AATGACGGAACTGTCCCTCCTTTTGCA	14	T	C	CT	CT	CC	CT	CT	CT	CT	CT	CC	CT	CC	--	--	--	TT	CT	CT	CT	CT	--	--	--	CT	--	CT	CT	CT	CT	TT	CT	CT	CT	CT	CT	CT	CT	CT	CT	CT
0.1	11	23	75	12	75	ref-6370	AATGACGGAACTGTCCCTCCTTTTGCA	27	A	G	AG	AG	AG	AG	AG	AG	AG	GG	AG	--	AG	--	AG	AG	AG	AG	AG	AG	AG	--	AG	GG	AG	--	AA	GG	AG	AG	GG	AA	AG	AG	AA	AG	AA	AG	AG	AG	AG
0	0	57	52	0	52	ref-6373	CACCAGAGCACCAATTCTCCTGTCATT	24	C	G	CC	CG	CG	CC	CC	CG	CG	CG	CC	CG	CG	CG	CC	CC	CC	CG	CC	CC	CG	CC	CC	CG	CG	CC	CG	CC	CG	CC	CC	CG	CG	CG	CG	CC	CC	CC	CG	CC	CC
0.13	14	68	27	0	27	ref-6374	GGATTTGGAACCCATTCTCCAGTAAAT	2	G	T	GT	GG	GG	GG	GG	GT	--	GT	GT	GT	GG	GG	GT	--	GT	GT	GT	GG	GG	GG	GG	GG	GG	--	GG	GG	GG	GG	GG	GT	GG	GT	GG	GG	GT	--	GT	GG	GG
0.04	4	49	56	20	56	ref-6379	ACAGATTTAACATAGTCTCCCTTGATT	5	A	T	AT	AT	AT	AA	AA	TT	AT	AT	AT	--	AT	AT	AA	AA	AT	TT	AA	AA	AA	AT	AT	AT	TT	AT	AT	AA	TT	AT	AA	TT	AT	TT	AT	AT	AA	AT	TT	AT	AA
0.13	14	47	48	1	48	ref-6389	CTTTAAGTCACTGCTTCTCCTTATAGA	7	G	C,T	CG	GG	GG	--	--	--	GG	CG	CC	CG	CG	--	GG	GG	GG	--	GG	CG	--	GG	CG	CG	--	--	CG	GG	GG	--	CG	CG	GG	GG	CG	GG	GG	CG	--	GG	GG
0.18	20	2	87	1	87	ref-6395	GCTTCAAGCACAATTGCTCCTGAAACC	26	C	G	CG	CG	CG	CG	CG	--	CG	CG	CG	CG	--	CG	--	--	CG	CC	CG	CG	CG	CG	CG	CG	CG	CG	CG	--	CG	CG	--	CG	CG	CG	CG	CG	CG	CG	CG	CG	CG
0.05	5	33	71	0	71	ref-6422	ACCACCCGGACATCTTCTCCCTCTCCT	3	C	T	CT	CC	CT	CT	CT	CT	CC	CC	CT	CC	CC	CT	CT	CT	CC	CC	CT	CC	CT	CC	CC	CC	CT	CC	CC	CT	CT	CT	CC	CC	CC	CT	CT	CT	CT	CC	CC	CT	CT
0.06	7	53	49	0	49	ref-6422	ACCACCCGGACATCTTCTCCCTCTCCT	6	C	T	CC	CT	CT	CT	CT	CT	CC	CC	CT	CC	CC	CC	CC	CT	--	CT	CT	CT	CC	CT	CT	CT	CT	CC	CC	--	CC	CC	CC	CT	--	CC	CT	CC	CC	CT	CT	CC	CT
0.02	2	27	80	0	80	ref-6422	ACCACCCGGACATCTTCTCCCTCTCCT	15	T	C	CT	TT	CT	CT	CT	CT	TT	TT	CT	CT	CT	CT	CT	CT	--	CT	CT	TT	CT	TT	CT	TT	CT	TT	TT	CT	CT	CT	CT	TT	TT	CT	CT	CT	CT	TT	CT	CT	CT
0.06	6	7	96	0	96	ref-6422	ACCACCCGGACATCTTCTCCCTCTCCT	21	C	T	CC	CT	CT	CT	CC	CT	CT	CT	CT	CT	CT	CT	CT	CT	CT	CT	CT	CT	CT	CT	CT	CT	CC	CT	CT	--	CT	CT	CT	CT	CT	CT	CT	CT	CT	CT	CT	CT	CT
0	0	0	109	0	109	ref-6422	ACCACCCGGACATCTTCTCCCTCTCCT	26	C	A	AC	AC	AC	AC	AC	AC	AC	AC	AC	AC	AC	AC	AC	AC	AC	AC	AC	AC	AC	AC	AC	AC	AC	AC	AC	AC	AC	AC	AC	AC	AC	AC	AC	AC	AC	AC	AC	AC	AC
0.03	3	2	104	0	104	ref-6439	TTCAGGCACACCAGAACTCCCACACTC	2	T	C	TT	CT	CT	CT	--	CT	CT	CT	CT	CT	CT	CT	CT	CT	CT	CT	CT	CT	CT	CT	CT	CT	CT	CT	CT	--	CT	CT	CT	CT	CT	CT	CT	CT	CT	CT	CT	CT	CT
0.06	6	46	57	1	57	ref-6444	TCAGAGGTAACACTCACTCCAAGAAAA	2	C	T	CC	CT	CC	CT	CT	CT	CT	CT	CT	CT	CC	CT	CT	CC	CT	CT	CT	CT	CC	CT	CC	CC	CC	CC	CC	CC	CT	CT	CT	CT	CT	CC	--	CT	CC	CT	CC	CC	CC
0.02	2	49	58	26	58	ref-6447	TGTTTCGCCACGCCTCCTCCAATTTCC	8	C	G	CG	CG	GG	GG	GG	CG	GG	CG	CG	CG	CG	CG	GG	CG	CG	CC	CG	CG	GG	CC	CG	CG	GG	CG	CC	GG	GG	CC	GG	CG	CG	GG	GG	GG	GG	CC	CG	CG	CG
0.13	14	54	41	0	41	ref-6449	TCTCTCTCAACTGCCTCTCCGTGTATA	1	T	C	TT	CT	CT	CT	CT	TT	TT	CT	CT	TT	CT	TT	TT	CT	CT	TT	TT	TT	--	CT	--	--	TT	--	--	TT	TT	CT	CT	TT	--	TT	CT	CT	TT	TT	TT	TT	CT
0.13	14	54	41	0	41	ref-6449	TCTCTCTCAACTGCCTCTCCGTGTATA	2	C	T	CC	CT	CT	CT	CT	CC	CC	CT	CT	CC	CT	CC	CC	CT	CT	CC	CC	CC	--	CT	--	--	CC	--	--	CC	CC	CT	CT	CC	--	CC	CT	CT	CC	CC	CC	CC	CT
0.06	6	9	94	0	94	ref-6449	TCTCTCTCAACTGCCTCTCCGTGTATA	8	C	G	CG	CG	CG	CG	CG	CC	CG	CG	--	CG	CG	CG	CG	CG	CG	CG	CG	CG	CG	CG	CG	--	CG	CG	CC	CG	CG	CG	CG	CG	CG	CC	CG	CG	CG	CG	CG	CG	CG
0	0	0	109	0	109	ref-6450	TGAAAGCAAACCATGACTCCTCACGCC	24	C	T	CT	CT	CT	CT	CT	CT	CT	CT	CT	CT	CT	CT	CT	CT	CT	CT	CT	CT	CT	CT	CT	CT	CT	CT	CT	CT	CT	CT	CT	CT	CT	CT	CT	CT	CT	CT	CT	CT	CT
0	0	0	109	0	109	ref-6454	AACGATTGAACAAGCTCTCCAAACTCA	3	C	T	CT	CT	CT	CT	CT	CT	CT	CT	CT	CT	CT	CT	CT	CT	CT	CT	CT	CT	CT	CT	CT	CT	CT	CT	CT	CT	CT	CT	CT	CT	CT	CT	CT	CT	CT	CT	CT	CT	CT
[truncated: 36,687 more rows]
[truncated: 70 more columns]
