# Supplementary material for: High-Density Genetic Linkage Map Construction and Quantitative Trait Locus Mapping for Hawthorn (Crataegus pinnatifida Bunge)
Source: Sci Rep. 2017 Jul 14;7:5492. doi: 10.1038/s41598-017-05756-5 (PMC5511184; doi:10.1038/s41598-017-05756-5)
Supplement: Supplementary file 3 — Additional File A3 [file 41598_2017_5756_MOESM3_ESM.xlsx]

## Sheet: Pollen parent map
group	LG1
h216	0
h177	0.545
dm1522	8.131
m1987	9.931
m993	10.205
m1310	10.462
m1891	10.675
h110	11.148
dm556	11.449
m75	11.725
dm361	11.922
m218	12.138
m1496	12.2
dm233	12.291
dm225	12.68
dm1340	12.848
dm203	12.886
dm265	13.196
dm102	13.891
m1487	16.767
m111	19.803
m283	20.389
m1494	20.688
dm1025	21.205
dm835	21.497
m1988	22.41
h210	22.846
m1594	22.979
dm1415	23.128
dm1078	23.293
dm1276	23.548
m680	23.846
m1213	24.008
m375	24.072
m1057	24.167
m1880	24.187
m290	24.396
m782	24.607
h10	24.613
h79	24.627
m2060	24.632
m275	24.683
m624	24.806
m430	24.855
dm1430	25.071
m1311	25.076
dm969	25.107
dm1412	25.109
dm946	25.145
m434	25.164
m88	25.172
dm312	25.194
dm755	25.199
dm541	25.208
m718	25.226
m405	25.227
dm1291	25.231
dm613	25.231
m416	25.234
m1045	25.24
dm292	25.242
m226	25.247
m1689	25.247
m298	25.248
dm894	25.308
dm116	25.353
dm1111	25.514
dm260	25.541
h371	25.546
dm436	25.678
m98	25.734
dm1371	25.885
h363	26.021
h32	26.021
m421	26.104
h368	26.294
dm57	26.324
dm305	26.345
dm1198	26.346
dm916	26.613
m1355	27.017
dm512	27.103
h266	27.611
m62	27.668
m670	28.368
m132	28.754
m206	28.818
dm210	29.156
m882	29.59
dm984	30.693
m1591	30.967
dm1342	31.183
dm833	31.392
m595	31.649
m78	31.653
dm1549	32.138
dm997	32.619
dm497	32.773
dm1538	32.963
dm1476	33.473
m1729	33.7
dm1315	35.153
m1768	35.325
m1454	46.16
m1184	48.094
dm798	49.763
m501	50.086
m1450	50.7
m689	51.091
m1052	51.127
m1000	51.417
m673	52.666
m708	53.621
m815	54.814
m237	55.492
m547	58.464
m58	59.745
dm1437	61.374
h82	63.277
m1770	63.546
m1973	63.6
m483	64.817
m696	65.277
m1869	65.826
m2011	68.813
m2012	68.817
dm1492	68.882
m1603	69.847
dm1350	70.345
m1155	70.525
h65	70.725
m223	71.338
dm1505	71.34
m1512	71.364
h334	71.432
dm1277	71.448
dm1489	71.48
dm1068	71.605
m847	71.69
dm15	71.72
dm490	71.734
m1338	71.776
m425	71.908
m1235	72.05
m1371	72.141
m736	72.177
h162	72.2
m1559	72.213
m255	72.3
dm215	72.366
dm607	72.783
m656	73.045
m179	73.353
dm376	73.739
m956	74.178
dm1018	74.363
m449	74.861
m1269	75.148
dm896	75.686
m989	76.43
m1469	77.991
m1144	79.517
dm499	85.258
m1336	85.504
m786	85.828
m1905	85.919
m1867	86.549
dm1411	86.88
m353	87.916
m1451	88.427
m1005	88.769
m945	91.684
group	LG2
m977	0
m321	1.349
m582	2.958
dm196	5.211
h245	5.303
dm530	5.66
dm66	6.268
h22	7.168
dm1212	7.269
m1426	7.519
h294	7.873
m674	8.828
dm1124	8.853
dm840	8.938
m2009	9.954
m2033	11.638
m16	17.694
m1060	20.175
h60	21.896
m1110	23.727
m1986	25.314
m1554	25.969
dm1280	26.252
m388	28.744
dm1513	28.865
m1898	29.512
m1841	57.011
m104	57.019
m1433	57.035
m695	57.088
dm1264	57.134
m310	57.177
m1754	57.184
m85	57.189
m1697	57.21
m1106	57.254
dm873	57.268
m183	57.274
m1676	57.318
dm1022	57.358
dm848	57.377
m231	57.403
dm657	57.484
dm747	57.623
m1902	57.666
m1814	57.695
m1243	57.699
m1627	57.701
m1918	57.706
m567	57.708
dm55	58.257
dm496	58.261
dm1064	58.262
m1302	58.264
dm991	58.265
dm422	58.267
m1241	58.267
dm113	58.268
dm766	58.268
dm165	58.268
dm79	58.269
m734	58.27
m1283	58.27
m739	58.271
dm1024	58.271
m1874	58.272
dm604	58.273
m599	58.273
dm897	58.273
dm1246	58.274
m1066	58.274
m878	58.274
dm273	58.274
m1030	58.274
dm716	58.275
dm405	58.275
m1861	58.275
m937	58.276
m586	58.276
dm880	58.276
dm1349	58.276
dm953	58.277
m217	58.278
dm264	58.278
dm284	58.278
m1558	58.279
dm78	58.279
dm563	58.279
dm1494	58.279
m1484	58.279
dm809	58.279
dm779	58.279
dm428	58.279
dm1362	58.28
dm1289	58.28
dm784	58.28
dm110	58.28
m1932	58.28
m178	58.28
m1583	58.28
m1463	58.28
m1205	58.28
m1724	58.28
m1019	58.28
dm402	58.281
m525	58.281
m1078	58.281
m1931	58.281
dm140	58.281
m12	58.281
dm1112	58.281
m293	58.281
m1394	58.281
m1713	58.281
m461	58.282
dm383	58.282
m621	58.282
dm439	58.282
m552	58.283
dm1136	58.283
m1325	58.283
dm523	58.283
dm290	58.283
m679	58.284
dm723	58.284
m505	58.284
dm1020	58.284
m1249	58.284
dm1514	58.284
m2065	58.284
m20	58.284
m1008	58.285
m1614	58.285
m1016	58.285
m1801	58.285
m1344	58.285
m1509	58.285
m1094	58.285
dm1196	58.285
m1922	58.285
m1095	58.285
dm387	58.285
m1471	58.285
m289	58.286
m1642	58.286
m301	58.286
m90	58.286
dm304	58.286
m1978	58.286
dm270	58.286
m711	58.286
dm705	58.286
dm1227	58.286
m264	58.286
m1551	58.286
m1508	58.286
m76	58.286
m1248	58.286
m545	58.286
m1069	58.286
dm469	58.286
m1112	58.287
m462	58.287
dm1202	58.29
dm1069	58.291
dm709	58.291
dm1191	58.291
dm1509	58.291
m49	58.292
m1251	58.292
m87	58.294
m1620	58.295
m1626	58.296
m198	58.297
m2004	58.297
dm1005	58.297
dm585	58.301
m1188	58.302
m1499	58.303
m1455	58.303
dm69	58.343
dm863	58.343
m617	58.345
m1944	58.345
dm971	58.348
dm1230	58.36
dm1487	58.365
m1153	58.814
m898	58.818
m195	58.819
m1459	58.823
m151	58.824
m1304	58.993
m398	58.999
m1013	59.08
m1629	59.135
dm193	59.163
m1071	59.183
m2064	59.204
m167	59.239
m166	59.241
dm799	59.249
m831	59.327
m82	59.333
m972	59.362
m605	59.37
dm124	59.381
dm958	59.391
m1174	59.392
dm1013	59.405
dm817	59.414
m1544	59.428
dm751	59.434
dm1283	59.465
m1662	59.495
dm1081	59.584
m2056	59.621
group	LG3
m1180	0
m1396	1.104
m1383	2.649
dm493	3.241
m473	3.709
m1751	3.786
m1622	3.937
m1834	4.237
dm121	4.854
m788	4.953
dm1241	5.143
dm842	5.33
dm662	5.531
dm274	5.711
m45	5.968
m1653	6.047
m1158	6.212
m35	6.288
m707	6.374
dm656	6.454
m846	6.702
m1766	6.791
m1392	7.017
dm40	7.139
dm72	7.356
m1535	7.431
m53	7.652
m1580	7.734
dm725	7.767
dm302	7.775
m581	7.829
dm539	7.882
m1637	7.939
m451	8.106
dm1491	8.14
m929	8.18
dm489	8.21
m306	8.242
m356	8.245
dm878	8.263
dm1014	8.264
dm1176	8.273
dm559	8.287
m1775	8.301
m213	8.303
m371	8.311
m1712	8.314
m1745	8.314
m204	8.317
dm1271	8.321
m1134	8.323
m796	8.334
dm998	8.35
dm1216	8.395
m563	8.399
dm623	8.405
dm1040	8.5
m1757	8.502
m1675	8.576
m1963	8.663
dm374	8.728
dm1359	8.795
dm1313	8.808
dm502	8.809
dm1507	8.812
m1910	8.824
dm761	8.83
dm208	8.83
dm683	8.833
dm129	8.84
dm1084	8.841
dm820	8.842
dm318	8.844
dm1003	8.848
m181	8.851
dm895	8.854
m542	8.863
m580	8.864
m1565	8.867
m948	8.868
m1122	8.87
dm1240	8.877
dm578	8.878
dm742	8.881
dm790	8.882
m1018	8.888
dm1287	8.895
dm358	8.904
dm929	8.906
dm32	8.915
dm49	8.92
dm711	8.924
dm1087	8.927
dm1093	8.932
dm628	8.933
dm1134	8.974
dm749	8.975
dm1441	8.991
dm371	9.012
dm222	9.02
m1924	9.027
dm551	9.036
m834	9.037
dm322	9.037
dm1539	9.061
dm1076	9.075
dm488	9.128
dm1293	9.186
m1231	9.212
h236	9.225
m949	9.234
m97	9.326
dm1083	9.368
m426	9.391
dm954	9.45
m1159	9.471
m112	9.483
dm740	9.506
dm266	9.535
m455	9.601
m859	9.628
m1816	9.684
m177	9.902
dm4	10.077
dm693	10.309
m1340	10.618
h275	10.758
m577	10.829
m1472	11.863
dm192	11.871
m715	11.913
dm1050	12.246
m721	12.336
dm1481	12.341
m1695	12.393
m1727	12.442
dm76	12.483
m997	12.491
dm974	12.526
h313	12.72
m1723	12.75
m260	12.811
m1971	12.891
m676	13.1
h150	13.177
dm945	13.198
h228	13.386
h331	13.634
h114	13.697
h208	13.727
h274	13.743
h203	13.793
h347	14.416
h346	14.416
m1991	14.841
m1708	15.367
m2043	15.701
dm1474	16.416
dm1141	16.58
m1280	16.854
h336	16.861
m952	16.97
m619	17.039
dm294	17.065
m133	17.142
m1372	17.313
m1316	17.463
dm1518	17.535
dm1056	17.675
h144	18.042
m1346	18.252
h48	18.339
m907	18.557
m1652	20.295
dm1348	20.354
m1384	20.776
m1274	20.926
m1259	21.928
dm453	22.17
m661	22.843
m974	22.985
dm770	23.357
m1212	24.027
m931	24.331
m1407	25.128
m883	25.829
m633	26.075
m1170	26.085
dm768	26.669
m1503	26.799
m1126	27.177
m1593	28.266
m875	28.843
dm908	35.043
dm1498	35.815
m1197	35.892
dm1344	35.958
m152	36.653
dm1185	36.852
dm147	37.249
m942	37.632
dm73	37.875
dm550	38.848
m1139	39.472
dm231	39.694
m2054	39.698
m520	39.816
m401	39.865
m1230	39.88
m1476	39.886
m592	41.715
m1527	42.634
dm1009	46.373
m1418	48.523
dm1376	49.143
dm1331	49.776
m1473	52.062
m1474	52.566
m1053	53.668
dm430	54.072
m130	57.621
dm669	58.957
m890	60.956
dm520	62.704
group	LG4
m478	0
m1925	2.21
m196	10.168
m637	14.975
m1482	17.415
m1130	22.424
h112	27.577
m1550	29.88
m1687	31.073
dm403	32.487
m1667	32.813
dm1059	33.534
dm1503	33.741
dm1468	34.156
dm199	34.506
dm849	34.644
dm155	34.881
dm860	35.098
m389	35.259
m1941	35.843
dm1129	35.995
dm1154	36.146
m1575	36.572
m826	36.807
m1826	37.046
dm1167	37.271
m564	37.586
dm985	37.755
m368	37.778
m774	37.785
dm643	37.793
dm1275	37.89
m512	37.985
m1366	38.025
m841	38.076
dm277	38.145
dm243	38.199
m807	38.248
m331	38.325
dm11	38.397
m350	38.501
dm1168	38.661
m881	38.669
m338	38.672
m880	38.679
dm1294	38.715
dm126	38.779
dm599	38.853
dm531	38.874
dm366	38.914
dm399	38.944
m1151	38.945
dm417	38.968
m1926	38.979
dm1530	39.002
dm1031	39.008
m2021	39.02
dm715	39.09
dm250	39.108
m427	39.135
dm131	39.242
dm919	39.289
m2034	39.292
dm276	39.296
dm1312	39.34
m402	39.342
dm317	39.346
dm978	39.354
dm75	39.358
dm738	39.361
dm77	39.367
dm158	39.378
dm1106	39.386
m81	39.389
m1875	39.394
m30	39.399
m806	39.402
m1692	39.405
m776	39.407
m1300	39.41
m1326	39.412
dm1039	39.412
m1846	39.415
m330	39.415
m496	39.418
m77	39.418
m1566	39.422
dm122	39.422
dm1337	39.425
m429	39.436
dm600	39.446
dm1015	39.45
dm1130	39.483
m1466	39.483
dm513	39.557
dm775	39.646
m1163	39.704
m1179	39.759
dm1210	39.8
dm1105	39.852
m214	39.931
dm764	39.963
m1673	40.021
dm247	40.066
m622	40.101
m422	40.148
m1742	40.194
m1741	40.2
m1804	40.372
m1541	40.434
m783	40.602
m1240	40.617
dm458	40.65
dm936	40.71
m1896	40.711
m842	40.724
dm419	40.849
m920	41.07
dm924	41.254
m773	41.325
m584	41.373
m1735	41.503
dm758	41.654
dm1543	41.726
dm589	41.864
m775	42.19
m417	42.852
m490	42.95
m1204	43.277
m982	43.421
m2068	43.652
dm98	43.957
dm1554	44.077
dm375	44.204
m23	44.404
dm414	45.01
m1956	45.278
m149	45.469
m1010	45.492
m146	45.556
m832	45.818
dm1045	46.17
m714	46.231
dm617	46.472
dm1377	46.85
m102	47.407
dm67	47.719
m1937	47.827
m315	48.041
m26	50.321
m1291	51.561
m1936	54.153
m1540	55.447
m120	62.192
m1573	62.966
m724	68.62
dm867	70.418
m110	70.683
m1181	74.267
h152	74.578
dm810	75.552
m654	75.649
dm204	76.103
dm1085	77.139
dm892	77.442
dm1404	77.619
m1128	77.676
dm898	77.725
dm1235	77.855
dm815	77.869
dm1173	77.87
dm17	77.885
m1480	78.076
h133	78.152
h147	78.311
m598	78.584
dm1440	79.035
dm444	79.291
dm229	79.434
m1601	80.227
dm935	82.744
m211	85.757
m201	87.376
group	LG5
m2254	0
m2171	0.445
m2298	1.059
m2610	1.404
m2611	1.446
m2420	1.58
m2356	2.405
m2443	3.219
m2915	3.429
m2214	3.775
m2070	4.217
m2208	4.62
m2450	5.251
m2352	7.182
m2244	8.819
m2089	9.574
m2502	10.478
m2209	10.888
m2492	11.658
m2632	11.881
m2200	11.9
m2581	12.047
m2585	13.224
m2078	14.028
m2139	14.915
m2515	14.992
m2409	15.203
m2539	15.449
m2863	18.625
m2864	19.873
m2374	20.302
m2517	22.41
m2498	23.151
m2842	29.116
m2447	36.097
h388	39
m2876	39.479
m2452	39.891
m2747	42.645
m2326	44.449
m2883	47.748
m2448	51.227
m2573	51.301
m2104	52.274
m2921	52.34
m2808	52.492
m2267	52.732
m2180	52.862
m2423	53.239
m2685	53.241
m2768	53.243
m2763	53.244
h407	53.29
m2264	53.32
m2426	53.426
m2369	53.436
h517	53.559
m2631	53.732
m2196	54.074
h486	54.553
h584	54.892
h607	55.028
m2265	55.936
m2239	56.076
m2071	56.325
m2835	56.328
m2637	56.503
m2304	57.075
m2508	57.765
m2591	57.818
m2769	57.876
m2655	58.441
m2521	58.64
h417	58.868
m2393	58.891
m2210	58.91
m2672	59.002
m2332	59.15
m2601	59.267
m2243	59.268
m2142	59.269
m2874	59.276
m2824	59.277
m2575	59.287
m2646	59.5
m2380	59.503
m2522	59.61
m2925	59.61
m2137	59.61
m2786	59.612
m2170	59.615
m2179	59.617
m2780	59.618
m2836	59.619
m2660	59.621
m2489	59.623
m2124	59.624
m2761	59.626
m2561	59.63
m2627	59.632
m2478	59.633
m2816	59.635
m2707	59.637
m2779	59.637
m2250	59.647
m2204	59.649
m2331	59.666
m2746	59.669
m2600	59.68
m2153	59.695
m2258	59.707
m2724	60.053
m2725	60.067
m2652	60.074
m2807	60.146
m2516	60.248
m2897	60.256
m2748	60.403
m2817	60.469
m2081	60.472
m2621	60.487
m2622	60.494
m2569	60.547
m2195	60.61
m2815	60.658
h574	61.087
m2683	61.257
m2583	61.433
m2867	62.028
m2795	62.417
h419	62.555
m2166	62.653
m2418	63.324
m2493	63.54
m2365	63.708
m2459	64.357
m2354	64.545
m2293	65.168
m2840	66.504
m2363	67.295
m2236	68.752
h402	71.418
h648	72.549
h619	73.463
h465	74.909
m2869	77.403
m2870	78.149
h646	78.346
h535	78.602
h428	78.845
h542	79.368
group	LG6
m2813	0
m2550	1.557
m2549	2.185
m2551	3.686
m2357	5.28
m2832	5.894
m2500	6.567
m2172	7.286
m2353	7.637
m2643	7.942
m2630	10.333
m2877	10.487
m2289	10.528
m2400	10.679
h639	11.237
h640	11.237
m2814	12.3
m2544	12.951
m2751	15.228
m2454	16.006
m2531	16.306
m2248	17.135
m2578	17.56
m2548	17.937
m2396	18.1
m2440	18.394
h641	19.038
h556	19.332
m2412	19.856
m2324	21.262
m2305	21.785
h650	22.139
m2223	22.633
m2615	22.89
m2916	23.303
h488	24.174
m2281	24.851
m2212	25.151
m2735	26.479
h421	26.832
m2464	28.062
m2253	28.19
h595	30.833
m2287	31.238
m2341	34.089
m2714	35.031
m2650	37.553
m2093	38.785
m2772	39.462
m2350	46.632
m2370	47.129
m2843	48.034
m2688	48.04
m2827	48.382
h507	48.609
m2623	48.825
m2358	48.898
m2889	48.935
h540	49.41
m2607	49.453
h594	49.633
m2343	49.733
m2722	49.773
m2446	49.795
m2810	49.863
m2773	49.864
m2129	49.864
m2878	49.9
m2702	50.472
m2647	50.534
m2487	50.993
m2230	51.054
m2736	51.101
m2466	51.312
m2299	51.66
m2848	52.155
m2134	52.902
m2914	53.574
m2854	57.633
m2741	58.1
h645	58.363
h431	60.434
m2118	60.706
h554	60.862
m2090	61.161
m2609	61.952
m2920	62.198
h519	62.322
h520	62.322
m2106	62.451
m2764	63.468
h600	63.48
m2789	64.641
m2386	64.963
m2283	65.777
m2846	68.585
h426	72.494
h579	73.945
m2673	75.727
h470	77.671
m2689	77.764
h543	77.928
m2476	78.784
m2509	79.738
m2820	80.109
h605	80.559
h454	80.869
m2547	82.012
h612	82.16
h446	82.198
h479	82.483
h478	83.389
m2277	84.032
m2173	84.903
m2510	86.588
m2280	94.415
group	LG7
m785	0
m441	4.421
m943	7.318
m749	16.549
h86	18.154
m21	19.282
h58	20.532
m964	20.94
m415	22.597
m1900	22.911
m1621	24.163
m37	25.493
dm824	26.505
dm91	27.81
dm1339	28.066
m324	28.462
dm241	28.786
dm543	29.122
h370	29.288
dm1248	29.397
dm875	29.544
h72	29.761
m1513	29.835
dm236	30.259
m1821	30.524
m370	30.619
m1288	30.694
m279	30.775
dm1249	31.051
dm621	31.076
dm167	31.108
m1577	31.148
dm1042	31.162
dm395	31.19
dm1548	31.252
dm1373	31.276
dm454	31.289
dm332	31.35
dm62	31.365
m820	31.375
m632	31.376
dm889	31.377
dm857	31.378
dm966	31.449
dm467	31.5
dm1255	31.504
dm385	31.506
dm1429	31.625
dm1535	31.693
m1404	31.806
m1796	31.825
dm1054	31.847
m1542	31.865
dm1211	31.988
dm938	32.179
dm355	32.866
m1001	33.884
m445	34.43
m530	35.052
m792	35.453
h113	35.922
dm257	37.275
h45	37.335
dm357	37.409
h67	37.544
dm463	37.687
dm1187	37.83
m1176	38.063
dm301	38.279
dm1448	38.436
dm1098	39.082
m1343	39.827
m908	40.06
dm431	40.363
m219	41.444
m1113	41.925
dm1153	42.719
dm1434	42.912
m1703	42.934
h218	43.279
dm1463	43.343
h351	43.542
m119	43.66
h7	45.205
h226	46.451
m1105	46.613
m544	47.755
dm625	48.141
h353	49.598
dm800	49.692
m1294	50.846
m1761	51.891
m1892	52.362
m36	52.379
m748	52.488
dm423	54.198
dm1023	54.781
h168	55.331
h57	55.602
dm968	55.832
h241	56.794
dm1072	57.976
h90	61.175
h300	61.662
m373	62.222
m1752	62.79
h134	63.453
h136	63.499
h355	63.991
h211	65.417
m1756	73.442
m1696	74.013
dm560	74.713
m1175	74.816
m459	81.356
m1800	84.22
group	LG8
m2261	0
m2187	1.765
m2437	2.752
m2333	3.837
h491	4.04
h387	4.973
h611	5.308
m2102	5.517
m2734	5.697
m2720	6.264
m2504	6.784
m2241	7.818
h463	8.26
m2604	8.524
m2592	8.863
h622	9.338
h485	9.749
h484	9.973
m2783	10.623
h585	10.793
m2083	11.769
h536	12.461
h587	12.632
m2087	12.795
h383	13.576
h561	14.142
m2340	14.25
m2130	16.025
m2686	16.052
m2122	16.266
h649	16.289
h437	16.29
m2349	16.984
h524	17.683
m2111	18.292
m2112	18.347
h627	18.447
h413	18.818
m2233	19.389
h616	19.81
m2811	20.118
m2109	20.694
h408	20.905
h448	21.015
m2859	21.168
m2906	21.942
m2442	21.973
m2181	22.393
m2463	22.834
h397	22.955
h512	23.137
h515	23.153
h564	23.232
h551	23.29
h418	23.365
m2677	23.463
m2662	24.228
m2402	24.553
h620	24.967
m2669	25.912
h623	26.313
h495	27.369
h588	28.033
m2154	28.24
h384	28.383
h390	28.566
m2804	28.751
h493	29.609
m2194	29.948
m2482	35.911
h541	36.042
m2079	37.69
m2303	39.308
m2684	39.63
h582	39.747
m2542	40.24
h636	40.551
h563	40.901
h610	40.958
m2791	41.269
h608	41.767
m2094	42.116
m2871	42.224
m2075	42.255
m2752	42.598
m2778	43.258
h546	43.744
h403	44.076
m2485	44.44
h521	44.62
m2359	46.439
h615	46.946
m2329	48.172
h440	49.675
m2912	51.155
m2885	53.385
m2486	54.146
m2545	57.712
m2676	60.733
m2794	65.431
m2608	70.656
m2882	71.291
m2712	72.012
m2505	72.589
m2219	72.611
m2222	73.21
m2543	74.068
m2559	74.199
m2576	74.291
m2199	74.523
m2584	74.638
m2587	74.913
m2132	75.612
m2133	75.619
m2465	75.74
m2800	75.868
m2705	76.155
m2302	76.177
m2687	76.223
m2620	76.245
m2232	76.246
m2099	76.247
m2192	76.249
m2893	76.249
m2419	76.25
m2628	76.26
m2085	77.232
m2787	77.285
h461	77.48
m2635	77.659
m2710	78.247
m2796	78.547
m2207	78.867
m2868	79.914
m2626	80.232
m2337	80.508
m2144	80.837
m2389	81.506
m2228	81.809
m2553	82.246
m2317	83.102
m2760	85.313
m2571	87.691
m2224	91.744
m2086	97.86
group	LG9
dm736	0
h222	8.155
m1191	11.382
m70	13.119
dm388	21.345
dm571	22.746
h176	22.977
dm1322	23.618
dm315	25.576
m1977	25.944
h141	26.117
dm730	26.417
m1587	26.78
m934	27.47
dm879	27.799
m906	27.893
m270	27.912
m274	28.176
m1317	28.285
dm409	28.738
dm517	28.934
dm900	29.425
m1916	29.598
m481	29.684
dm831	30.128
h131	30.406
m830	32.812
m1782	33.331
m1388	33.868
dm52	33.985
dm856	34.004
m1783	34.151
m342	34.387
m69	34.635
dm1270	35.056
dm378	35.231
dm587	35.442
m396	35.516
dm477	35.572
m95	35.716
m4	35.845
dm307	35.978
m1709	36.052
m799	36.084
dm268	36.143
dm1384	36.166
h145	36.283
h146	36.283
m1162	36.385
dm313	36.393
dm518	36.397
dm934	36.419
dm269	36.432
m1810	36.439
m2039	36.441
m174	36.463
dm554	36.505
dm811	36.533
h229	36.603
h259	36.625
dm1365	36.779
dm253	37.024
m334	37.078
dm911	37.33
m559	37.431
dm930	37.432
m1348	37.472
dm1400	37.474
m1598	37.475
dm791	37.592
m658	37.658
dm174	37.809
m1462	37.863
m1887	38.01
dm610	38.185
m185	38.489
dm1472	38.618
m742	38.714
m1885	38.793
dm1036	38.845
dm1208	39.003
m781	39.084
m1027	39.345
m666	39.498
m1731	39.913
dm872	40.914
m610	41.43
dm1314	42.426
m810	43.883
dm1495	44.171
m446	44.599
m1309	44.871
dm132	44.98
m609	45.135
m1044	45.511
dm157	45.682
dm263	45.953
m65	46.754
dm117	46.903
dm1107	47.115
m1773	47.136
dm975	47.497
m2000	47.566
dm1353	48.049
m575	48.178
dm108	49.223
dm837	50.011
h326	50.791
m1992	50.96
dm726	52.842
dm382	53.144
m175	53.382
dm514	53.673
m1387	53.856
dm787	54.504
dm154	54.962
dm1147	54.983
m171	54.988
dm1425	55.032
dm843	55.036
dm661	55.104
dm955	55.147
dm1458	55.501
m1993	56.076
m42	56.592
m34	56.889
m128	56.994
m1635	57.021
m853	57.154
m258	57.254
m129	57.884
m326	59.013
dm235	60.563
dm1431	63.445
m1328	63.726
m202	64.691
dm1547	66.059
dm189	66.687
m1307	73.457
group	LG10
m2164	0
m2819	14.501
m2823	15.814
m2077	16.707
m2564	16.76
m2351	16.77
h477	22.026
h420	24.227
h625	24.35
m2719	24.9
h647	24.956
m2076	25.057
h490	25.299
h634	26.148
h592	26.817
h593	26.817
h590	27.021
h456	29.182
h506	29.223
h596	30.519
m2330	33.396
m2899	36.577
m2355	38.263
m2226	40.554
h598	42.559
m2276	42.576
m2849	44.173
m2844	44.319
m2706	44.897
m2495	45.27
m2457	45.436
m2833	47.873
m2742	49.233
m2263	52.284
h434	54.394
h530	55.042
m2301	55.309
h576	56.828
h628	56.899
h644	57.005
h562	57.191
h525	57.378
h429	57.379
h423	57.379
h414	57.386
h400	57.398
h492	57.398
h508	57.439
h395	57.44
h385	57.446
h453	57.45
h583	57.462
h411	57.49
h452	57.682
h559	57.738
h555	57.894
m2494	58.016
h476	58.308
h405	58.512
h629	60.001
m2530	63.186
m2444	67.356
m2703	67.498
m2873	71.155
m2812	72.547
m2851	78.966
m2695	80.055
group	LG11
m1721	0
m60	0.358
m138	2.863
dm88	4.302
m284	4.687
m705	5.608
h89	6.189
m1819	6.562
dm370	7.012
dm629	7.35
m856	8.337
m134	8.93
dm1103	9.294
m601	10.06
m197	10.2
dm1232	10.239
m1732	10.373
dm1290	10.438
dm1049	10.521
m1040	10.533
m791	10.618
dm746	10.732
m406	11.179
dm1080	11.894
m1400	12.357
m1293	12.633
dm735	12.977
dm161	13.181
m991	13.433
m1061	13.484
dm1030	13.878
dm1496	13.878
m844	13.878
dm903	13.902
dm1117	13.967
dm943	13.989
dm238	13.998
m602	13.998
dm1433	14.009
dm1397	14.026
m554	14.047
dm1297	14.145
m1115	14.172
m794	14.173
m1207	14.174
m1962	14.174
dm1423	14.193
m143	14.291
dm754	14.315
dm1439	14.316
dm1444	14.324
dm886	14.325
dm1517	14.333
dm179	14.333
m1229	14.335
m1022	14.335
m1187	14.335
m436	14.337
dm321	14.344
m122	14.349
m420	14.35
dm569	14.361
dm285	14.367
dm6	14.369
dm1262	14.374
dm282	14.385
dm688	14.388
dm1221	14.467
m892	14.656
m1043	14.783
m208	14.842
m41	14.982
m1056	15.052
dm882	15.233
dm734	15.234
m992	15.309
m1912	15.78
m1453	15.981
m953	16.035
dm1296	16.134
dm1421	16.138
dm1229	16.146
dm410	16.228
m68	16.504
dm1272	16.55
dm593	16.606
dm201	17.057
dm319	17.265
m2022	17.825
dm1345	17.969
m1634	18.469
dm506	18.709
m747	18.864
m514	20.534
h376	21.522
m1526	23.236
h5	23.408
m675	24.657
h104	25.282
h64	25.49
h250	26.469
h27	27.024
m978	34.125
h322	40.094
m1843	44.206
h61	48.76
dm527	50.38
m1725	51.067
m1135	52.902
m241	56.676
group	LG12
m2035	0
m965	11.744
dm1329	17.984
m922	20.375
m668	22.506
h120	35.729
m1257	36.116
m1393	40.674
m1630	44.463
m1150	46.243
m1952	46.876
m833	47.963
m613	48.697
dm311	48.798
m1863	48.841
m1196	48.874
m354	49.139
m1960	49.24
m1806	49.814
m424	49.83
m1982	49.857
dm26	50.922
dm183	51.092
dm1310	51.142
dm960	51.231
dm413	51.303
dm228	51.426
dm1532	51.487
m1075	51.5
m411	51.515
dm933	51.684
dm762	51.719
m971	51.767
dm1512	51.785
m1211	51.824
m1883	51.825
dm432	51.827
m958	51.834
m814	51.84
m269	51.85
m1539	51.852
dm870	51.859
m1523	51.866
m7	51.873
m1210	51.887
m1111	51.891
dm719	51.897
dm668	51.914
m1837	51.954
dm440	51.955
dm418	51.955
dm156	52.006
dm608	52.126
m328	52.231
dm29	52.346
m469	52.424
m1009	52.621
dm788	52.624
m1227	52.625
m1984	52.626
m1121	53.282
m507	53.971
dm948	54.44
dm437	55.016
m191	55.413
m1758	56.242
m511	56.695
m2062	59.36
m188	60.442
m1517	61.963
dm1044	62.86
m669	63.895
m706	65.675
m1822	66.226
m1059	66.428
m193	66.689
dm271	67.773
dm1497	68.146
dm844	69.428
m1611	70.195
dm1258	70.538
dm944	70.804
m1270	73.155
dm178	74.024
dm21	74.65
m1090	75.389
m515	75.669
dm1223	76.56
m349	76.875
m960	77.632
m2052	77.869
dm1074	79.353
m489	79.725
m1306	80.392
m1561	80.742
m1169	82.115
m135	82.861
m1087	83.497
m1734	83.911
m1683	85.271
dm1502	85.84
dm630	86.252
m529	86.98
m156	90.508
m998	90.994
dm1460	91.007
m1055	91.02
m722	92.262
m46	95.977
dm328	96.8
m168	96.983
m390	97.04
m337	97.062
dm1298	97.264
group	LG13
h74	0
h56	1.858
h306	2.977
h257	3.407
h149	5.938
h227	7.593
h53	9.192
h187	10.745
h75	12.385
h100	13.163
m915	13.365
h85	14.274
h297	14.409
h276	14.561
h171	15.081
h320	15.433
h308	15.559
h117	15.702
h221	15.768
h319	15.863
h102	15.866
h9	16.035
h20	16.208
h25	16.208
h70	16.209
h71	16.228
h24	16.229
h125	16.27
h49	16.327
h283	16.332
h302	16.337
h290	16.344
h338	16.466
h333	16.519
h284	16.719
h93	16.834
h340	16.952
h256	17.579
h69	17.731
h349	18.194
h280	18.711
h138	18.734
h175	18.765
h197	19.88
m1226	20.633
m55	20.669
m1664	20.677
dm996	20.681
h232	21.929
h66	22.071
dm540	22.771
dm255	22.896
m1152	26.396
dm1092	26.446
m1584	28.388
h160	31.877
h375	32.105
m1711	33.113
m386	35.154
m519	35.453
dm1401	36.162
dm298	37.436
dm956	38.018
m1663	38.101
m47	38.862
h191	40.514
h28	41.822
dm380	41.876
m852	41.883
dm914	41.947
m93	41.947
dm1284	43.473
dm667	44.08
m38	45.859
m1065	46.064
dm172	46.185
m767	46.512
dm692	46.64
m313	46.858
m725	46.909
m105	47.743
m516	48.677
h272	48.814
h44	52.112
h77	52.157
dm223	55.999
m672	56.613
dm96	60.722
m541	61.553
m897	69.576
dm1361	71.394
group	LG14
m2313	0
h457	3.13
h586	6.855
h580	8.288
h568	11.449
h473	11.718
h449	12.307
h502	13.813
h504	13.822
h436	15.028
h443	21.277
m2497	27.057
h433	30.324
m2765	30.744
m2225	36.056
m2857	37.033
m2311	38.499
m2286	39.029
m2392	39.233
m2184	40.818
m2411	41.056
m2792	41.505
m2399	42.704
m2395	42.745
h617	43.035
m2403	43.092
m2415	43.247
m2759	43.659
m2449	43.689
h651	43.944
h577	44.133
h516	44.134
m2235	44.182
m2757	44.302
m2670	44.398
m2242	44.689
m2866	44.777
m2711	44.806
m2701	44.807
m2645	44.817
m2776	44.818
m2310	44.82
m2430	44.825
m2533	44.843
m2788	44.915
m2511	44.917
m2785	45.059
m2538	45.173
h382	45.254
m2839	45.343
m2524	45.357
m2438	45.366
m2664	45.564
m2715	45.737
m2435	46.368
m2693	46.556
m2385	46.581
m2425	46.581
h526	47.577
m2700	49.236
m2413	50.055
m2414	50.096
m2737	51.145
m2361	52.248
m2567	53.361
m2388	53.382
m2088	53.999
m2480	55.286
group	LG15
dm577	0
m1256	2.313
m256	5.251
m585	5.788
m495	6.666
dm221	6.966
dm1038	7.36
dm1414	8.215
m795	9.258
m1452	9.479
m1996	9.935
dm756	10.602
dm289	11.203
dm34	11.544
dm655	11.617
m245	11.629
m1278	11.942
m164	12.01
m757	12.099
dm445	12.136
m1767	12.711
dm1504	13.893
m1536	14.069
m450	16.446
dm1182	17.925
m1862	18.342
m1088	19.84
dm256	20.091
m863	20.565
m1873	20.781
dm1135	21.111
m79	21.629
m1417	21.869
m867	23.382
m29	24.039
dm1219	24.374
m1951	24.723
dm666	25.241
dm492	25.3
m1980	25.451
dm620	25.479
m1123	25.487
m1514	25.76
m287	25.833
m1320	25.861
dm575	26.345
m2061	26.49
m678	26.576
dm339	26.646
m1568	26.782
m588	26.8
m160	26.854
m955	26.948
dm887	26.997
dm650	27.068
m549	27.167
m947	27.277
m24	27.326
dm446	27.332
dm538	27.45
m308	27.466
m2002	27.53
m1214	27.542
dm830	27.561
dm404	27.585
m2008	27.588
m665	27.602
dm635	27.605
m1254	27.616
m627	27.623
dm18	27.623
m1470	27.63
[truncated: 166 more rows]

## Sheet: Seed parent map
group	LG1
f258	0
f142	7.394
df193	8.975
f1011	22.941
h265	29.662
h224	30.754
f465	32.548
f28	33.51
f408	34.004
df589	35.404
f64	36.101
df803	36.316
df629	37.22
df359	37.377
df839	37.499
df89	37.646
df137	37.672
f362	38.007
df234	38.113
df188	38.127
h12	38.62
h342	38.939
f215	39.531
h82	39.655
h26	40.476
h174	40.713
df849	40.902
h38	41.126
df365	42.33
h178	42.914
f728	48.745
f1056	49.173
df517	50.459
f572	51.16
df211	51.941
h164	52.272
df592	52.472
h273	52.728
f515	54.78
f478	56.86
f69	57.667
h337	58.247
df536	58.737
f979	58.935
f741	59.014
f205	59.134
h374	59.34
df725	59.614
f639	59.708
f392	59.74
df655	60.036
df673	60.063
f629	60.182
f560	60.251
df774	60.599
f543	61.5
f35	61.936
h266	62.309
f834	62.513
h116	62.779
f819	62.928
h271	63.39
h32	63.725
h363	63.725
df862	63.867
f7	63.961
f1067	64.069
f15	64.148
df328	64.226
f717	64.304
f398	64.384
h10	64.41
df436	64.528
f1001	64.533
f1078	64.673
df347	64.824
df173	64.834
f160	64.834
f689	64.835
df778	64.882
df241	64.896
df326	64.916
df170	64.965
f1045	65.229
df786	65.267
h262	65.309
h260	65.309
f624	65.422
f681	65.57
f589	65.675
df59	65.709
df236	65.719
f201	65.821
df580	65.826
df438	65.835
df14	65.835
f109	65.891
df243	65.929
df552	66.018
df305	66.103
f307	66.111
df710	66.156
df537	66.189
df496	66.224
df559	66.235
df371	66.236
f423	66.268
df339	66.281
df288	66.287
f75	66.338
df668	66.344
f348	66.344
df695	66.404
df397	66.418
df140	66.476
df691	66.528
h188	66.562
df874	66.564
df414	66.623
f669	66.675
df145	66.76
f208	66.778
f815	66.816
f11	66.932
f938	67.017
df62	67.144
df455	67.302
f638	67.598
h268	67.775
df387	67.843
h14	67.924
df843	68.226
f504	68.448
df714	68.682
f34	68.972
f636	69.431
df79	69.435
f262	69.57
f154	69.605
f410	69.692
f946	70.227
f839	70.498
h378	70.554
h192	70.67
h380	70.784
f100	71.18
f1084	71.315
h237	71.34
h317	71.431
f744	71.527
h108	71.592
f544	71.726
h296	71.95
f908	72.398
f873	74.159
h110	74.367
h321	77.63
f952	77.783
f550	79.675
f770	81.481
f1040	84.418
group	LG2
f882	0
f25	8.373
f964	15.963
f20	29.618
f764	33.572
f422	34.905
df107	35.577
f145	35.818
df491	37.193
f495	37.671
df190	37.922
h109	38.537
f665	39.222
f204	39.245
f980	39.267
f1046	39.324
h215	39.439
df36	39.723
df344	40.126
df276	40.542
df488	41.103
f813	41.585
f817	50.999
f850	51.74
f957	53.493
df661	54.407
df777	54.65
f344	60.409
df303	61.474
h356	62.733
df396	64.16
h29	65.501
f200	66.262
f851	66.773
f207	67.395
f426	67.622
df459	67.774
df273	67.867
df684	68.733
f582	69.556
f828	69.902
f338	69.924
df817	70.299
f305	73.274
df881	73.423
df860	73.438
f17	73.791
df219	74.003
f965	74.32
df656	74.553
df227	74.726
df39	74.88
df681	74.958
f734	74.98
df771	75.149
df417	75.44
h55	77.105
df834	77.166
f324	77.946
h60	80.053
h269	80.496
h126	80.655
f1055	80.724
df68	80.88
f485	80.898
f113	81.038
f1091	81.199
df883	81.246
h303	81.418
df200	82.295
f763	84.054
f446	85.739
df266	86.397
f864	86.56
df30	86.643
f880	86.927
df433	87.512
f791	87.875
df882	88.14
df120	89.007
f699	89.295
h294	90.849
df613	90.951
f760	91.719
h22	92.06
df816	92.239
f487	92.489
f14	92.734
f467	93.147
df20	93.241
f893	93.59
df808	94.161
df37	94.404
df17	94.756
h245	95
f73	95.468
df195	96.047
f537	96.582
f229	99.574
group	LG3
f114	0
f827	15.004
f50	15.987
df770	17.452
df739	19.209
f1044	19.384
f378	19.502
f438	19.717
h84	19.975
h324	20.154
f88	20.198
f332	20.296
h332	20.468
h246	20.482
f77	20.707
f335	20.837
df861	21.057
df835	21.304
df798	21.323
df504	21.325
df293	21.398
f417	21.443
df666	21.445
df28	21.456
f359	21.473
f12	21.48
f1020	21.482
df781	21.483
f311	21.487
f925	21.488
f821	21.493
df727	21.505
df775	21.514
df271	21.521
df845	21.546
df4	21.59
f227	21.643
h253	21.766
df121	21.768
h181	22.053
f65	22.121
h235	22.365
h270	22.472
h329	22.665
h348	22.811
h323	22.894
h304	22.909
df527	23.156
h313	23.571
h325	23.766
f999	23.948
h346	24.1
h347	24.1
h114	24.115
h203	24.148
h206	24.208
h207	24.208
h150	24.233
h274	24.259
h118	24.274
h208	24.286
h310	24.292
h331	24.616
h330	24.693
h277	24.778
df171	25.101
h228	25.257
h288	25.598
h291	25.598
df205	25.732
df78	26.23
h157	26.375
f158	26.535
h336	26.896
f477	27.396
h98	27.49
f766	27.68
h315	27.949
f542	28.639
h275	31.125
f1066	35.078
df759	44.466
f937	48.183
group	LG4
f918	0
f861	8.076
f746	11.86
df352	12.524
f399	13.322
df206	13.517
f650	13.753
df210	14.011
f1041	14.019
df837	15.455
f510	15.584
df736	15.798
df565	16.01
df533	16.269
h152	16.271
df147	16.877
h41	16.985
df382	18.071
f870	18.656
f246	20.452
f1002	21.06
df368	22.4
df718	22.44
h147	22.586
df252	22.695
h133	23.441
df268	23.504
h80	24.51
df687	25.511
df749	26.403
f853	26.86
f990	27.343
df454	27.837
df230	27.889
h54	28.045
f135	28.783
df658	29.456
df801	30.238
f466	31.187
f8	32.605
f48	34.203
f264	35.78
f379	36.716
df557	36.968
f6	37.27
f159	37.401
f558	37.6
f13	37.821
f757	38.224
df15	38.4
df10	38.495
df497	38.556
df693	38.629
df185	38.81
df443	38.935
df505	38.938
f906	38.944
df410	38.959
f765	38.96
f826	38.962
f98	38.967
df679	38.972
df501	38.979
df566	38.991
df692	38.994
df499	39.02
df596	39.035
df358	39.053
df648	39.06
df689	39.066
f336	39.077
df306	39.079
df44	39.1
df722	39.328
df315	39.426
f863	39.447
f679	39.524
df194	39.609
h219	39.633
df651	39.735
f218	39.898
f862	40.112
f302	40.231
df569	40.634
df161	41.3
f856	41.783
f1054	42.298
f250	42.983
f738	43.578
f367	44.498
df144	45.458
f502	46.166
f176	55.906
f310	66.904
f455	68.702
f812	73.067
df711	79.058
f67	83.056
f394	92.26
group	LG5
h619	0
h539	4.353
h480	5.009
f2168	5.297
f2129	5.791
h567	6.265
h648	6.295
h565	6.445
f1453	6.479
f1465	6.68
h435	7.273
f1100	7.325
f1828	7.564
h465	7.654
h489	7.728
h409	7.735
h522	7.751
h460	7.754
f1829	8.088
f1134	8.183
f1115	8.341
f1799	8.49
f1122	9.098
f1227	9.261
f1946	9.969
h503	10.018
h532	10.054
f1329	10.195
f1655	10.215
f1379	10.434
f2200	11.072
f1685	11.252
h415	11.557
f1462	11.603
f1790	11.63
f1407	11.64
f1950	11.643
f1762	11.653
f1126	11.657
f1226	11.671
f1809	11.684
f1211	11.698
f1746	11.719
f1145	11.723
f1625	11.733
f1757	11.771
f1943	11.792
f1843	11.797
f1149	11.807
f2097	11.834
f1411	11.842
f1747	11.913
f2037	11.915
f1388	12.626
f1119	12.767
f1260	12.772
f1593	12.886
f1362	13.053
f1332	13.319
f1602	13.632
f1377	13.749
f1180	14.224
h584	14.982
h486	15.394
f1381	16.377
f2235	16.877
f1994	17.492
f1589	17.867
h517	18.119
f1394	18.362
f1380	19.012
f2130	20.107
h466	20.143
f1421	21.374
f1991	21.722
f1735	21.723
f1645	22.721
f1402	23.939
f1814	24.095
h412	24.807
f1155	25.192
f1591	25.281
h494	26.1
f1232	26.672
f2149	26.731
f2047	26.889
h396	27.466
f1418	28.701
f1887	28.733
f1955	28.921
f1954	28.964
f1616	30.211
f1990	30.74
f1964	30.77
f1879	30.794
f1318	30.834
h569	30.977
f2106	31.073
f2115	31.177
h388	31.479
f1656	31.626
f1271	31.749
f1581	31.797
h531	31.985
f2114	32.152
h499	32.666
f1252	34.722
f2142	35.327
h570	35.928
f2077	36.372
f2140	38.009
f2058	38.99
f1487	38.998
f2065	39.044
f1811	40.446
f1174	40.928
f1094	41.469
f1213	41.639
f1212	41.696
f2124	41.808
f1805	41.832
f1958	42.257
f1633	42.997
f1592	44.123
f2181	47.976
f1594	48.079
f1906	57.034
f2031	58.035
f1596	59.854
f2164	60.499
f2205	61.085
group	LG6
f1976	0
h478	1.379
h605	2.389
h454	2.702
f1750	2.893
h612	3.288
h446	3.324
h479	3.588
f1881	6.188
h543	7.028
h470	7.174
f1890	8.514
f1728	9.514
h579	10.71
h426	13.236
f2061	13.481
f2020	16.901
f1267	22.853
f1396	23.564
f1347	24.193
f1583	25.189
f1765	25.432
f1679	25.611
f2079	26.323
f1517	26.809
f1663	27.56
f1415	28.059
h632	28.235
h633	29.372
h507	30.675
f1222	30.773
f1265	32.721
f1295	35.794
f2229	36.867
f1756	39.349
f1448	39.426
f1940	41.426
f1432	42.338
f1312	42.89
f2094	43.259
f1339	43.932
h595	43.952
f1622	43.991
f1941	44.075
f1720	44.253
f1763	44.549
h472	44.781
f1845	44.873
f1166	44.921
f2049	44.946
f2123	44.994
f1108	45.055
f1300	45.476
f1491	45.593
f1492	45.612
f2198	45.936
f1841	46.216
f1703	46.376
f1801	46.437
f1340	46.483
f1937	46.505
f1786	46.549
f1531	46.638
f1194	46.7
f1193	46.705
h549	47.151
f1264	47.154
f1417	47.166
f1988	47.187
f1711	47.192
f1383	47.195
f1118	47.201
f1319	47.204
f1800	47.204
f1823	47.209
f1553	47.211
f1160	47.218
f1942	47.219
f1545	47.222
f1157	47.223
f1361	47.224
f1443	47.225
f1716	47.226
f1127	47.228
f1187	47.228
f1908	47.228
f1771	47.23
f1477	47.23
f1494	47.23
f1778	47.23
f2063	47.231
f1457	47.232
f1782	47.232
f1636	47.233
f1864	47.233
f1598	47.233
f1539	47.234
f1932	47.234
f2054	47.234
f1644	47.234
f1665	47.234
f1783	47.234
f1914	47.235
f1522	47.235
f2017	47.236
f2016	47.242
f1120	47.244
f1773	47.246
f2178	47.247
f1382	47.248
f1755	47.249
f1759	47.252
f1233	47.252
f2029	47.258
h613	47.259
f1387	47.26
h386	47.26
f1664	47.26
h523	47.262
h618	47.262
f1286	47.262
h469	47.264
f1911	47.266
f1431	47.268
f1516	47.27
f1949	47.284
f2172	47.292
f1741	47.295
f1107	47.341
f1395	47.59
f1240	47.599
f1478	47.624
f1730	47.654
f1095	47.695
f2207	47.851
f1689	47.987
f1933	48.094
f1159	48.127
f1440	48.158
f2005	48.216
f1370	48.235
f1947	48.565
f2234	48.871
f1225	48.917
f1290	48.946
f1504	48.95
f1713	49.099
f1189	49.159
f1738	49.419
f1277	49.615
f1434	49.94
f1245	49.971
f1670	49.997
f1635	50.42
f1821	50.779
f1610	50.887
f1875	51.173
f1601	51.525
f1999	52.445
f2226	52.629
f1101	54.738
f1657	55.308
h488	55.699
h641	57.124
f1354	58.413
f2032	58.967
f1208	58.979
f1822	60.017
f2217	63.103
h639	64.055
h640	64.055
group	LG7
f696	0
f190	21.035
df470	22.969
df577	26.25
f471	27.922
f512	30.175
f269	33.446
f452	35.496
h122	36.536
f500	38.175
f300	39.766
f413	40.382
f457	40.85
df494	41.398
df541	41.706
f294	42.074
f509	42.616
f686	42.801
f482	43.754
f196	44.301
df409	45.36
f562	45.545
f917	45.992
f153	46.394
df320	55.747
df319	56.262
df633	56.858
f186	57.074
df685	57.131
f85	57.193
df795	57.471
df175	57.504
df728	57.677
f210	57.906
df101	57.948
df208	57.964
f5	58.016
f381	58.071
df630	58.231
f794	58.493
f561	58.51
df853	58.543
df425	58.621
df237	58.626
df752	58.629
df782	58.638
f715	58.66
df542	58.67
df639	58.685
h99	58.702
df632	58.742
df780	58.743
h200	58.796
h239	58.821
df81	58.9
df151	58.925
df610	58.957
df560	59.025
f323	59.387
f1063	59.668
df539	59.695
f569	59.789
df705	60.109
f288	60.535
df162	60.582
f173	60.587
df338	60.665
f326	60.699
h218	62.057
h140	65.909
f147	66.307
h106	67.672
h107	67.672
df602	68.398
df302	68.815
h327	69.244
h2	70.993
h233	71.035
f932	71.256
f299	71.54
df783	72.038
f449	72.354
h161	72.947
h57	73.122
h168	73.322
f809	73.608
h241	74.089
f164	74.229
h247	74.269
df224	74.38
df129	74.39
f808	74.391
f1083	74.393
df856	74.397
f518	74.4
df636	74.484
df477	74.57
f199	74.581
f167	74.583
f580	74.713
df463	74.757
f49	74.778
df682	75.347
df694	76.332
f571	76.398
df340	76.515
f18	76.548
df529	76.991
f578	78.109
df456	78.302
df700	78.33
df125	78.519
f926	78.554
f872	78.563
f409	78.72
f732	79.539
h90	79.638
f758	79.754
h355	80.289
h136	80.932
h134	80.974
df408	83.98
df54	86.521
df799	86.563
df523	86.717
df146	86.824
df773	87.834
f911	89.948
f848	90.427
df307	90.668
df593	90.981
f616	91.019
f883	91.089
df606	91.121
df189	91.173
df875	91.271
df342	91.308
df430	91.42
f727	92.218
f783	92.889
f801	93.788
f773	101.077
f233	107.925
group	LG8
f2165	0
f2191	10.65
f1424	23.802
f1700	26.009
f2042	28.596
f2048	29.655
f1970	29.896
f1218	30.549
f1479	30.597
f2156	30.625
f1751	30.676
f2136	30.678
f1694	30.785
f2001	31.209
f1480	31.474
f2000	31.676
f1501	32.267
f1135	32.316
f2128	32.328
f2075	32.346
f2188	32.402
f2236	32.583
f2213	32.711
f1353	32.956
f1352	32.963
f2039	33.275
f1366	33.398
f1907	34.245
f1707	34.619
f1858	36.088
f1171	38.933
f1136	39.038
f1681	44.001
f1680	44.183
f1313	46.855
f1894	47.136
f1630	48.76
f1342	50.247
h403	53.758
h546	54.681
h608	56.111
f2004	56.888
h582	56.896
f1816	56.897
f1578	56.897
f1532	57.536
f1695	57.809
h610	57.839
f1931	57.868
h563	58.159
h636	58.632
f1920	59.079
f1255	59.769
h413	69.113
f2078	70.779
h448	70.863
h408	71.192
f2163	71.282
f1495	71.53
f1253	71.902
f1349	71.914
f1467	72.274
h418	72.356
f1102	72.526
f1170	72.632
f1925	72.679
f1150	73.156
f1572	73.297
f1410	73.509
f2225	73.512
f1585	73.525
f1851	73.999
f2116	74.022
f1484	74.093
f2009	74.111
h384	74.128
f1399	74.171
f1398	74.203
f2070	74.209
h495	74.456
f2084	74.457
f2052	74.478
f1192	74.528
f1566	74.541
f1691	74.548
f1551	74.548
f1367	74.55
f1826	74.554
h588	74.565
h390	74.576
f2192	74.583
f1986	74.59
f1351	74.594
f2151	74.712
f1287	74.859
f1259	75.224
f1423	75.31
f1878	75.624
f1989	75.78
f1586	75.89
f1117	76.391
f1675	77.531
f2089	77.748
f1980	80.594
f1953	81.256
f2060	83.137
f1727	83.956
f1977	85.201
f1482	85.949
f1190	86.267
f1375	88.287
f1797	89.116
f1389	90.932
h387	93.372
f1481	94.432
h491	95.59
group	LG9
f340	0
h326	0.309
h95	1.041
h377	2.088
h62	4.035
h254	5.03
h148	5.25
h103	6.546
h3	6.683
h229	7.36
h259	7.387
h145	7.554
h146	7.554
h350	7.92
h314	7.933
h249	8.591
f929	8.787
h137	9.467
h21	10.32
f662	10.484
h135	10.685
f556	10.808
h176	10.936
df575	11.045
df411	11.388
h357	11.584
h248	11.791
df854	11.961
df201	12.025
df724	12.06
df706	12.077
df105	12.116
f976	12.143
f575	12.172
f927	12.173
df635	12.362
h143	12.669
h127	13.105
f574	13.57
df221	13.733
f592	13.765
df332	13.882
f494	13.908
f632	14.041
f634	14.372
f292	14.502
df521	14.614
df351	14.767
f748	14.835
df131	14.879
df429	14.915
df254	14.925
f1031	14.926
f366	14.927
f287	14.93
df769	14.945
df312	14.982
df513	14.998
df377	15.021
df329	15.055
h362	15.1
f202	15.351
h258	15.429
f668	15.446
df73	15.481
f966	15.62
f152	15.787
f166	15.886
f10	16.232
f486	16.348
f600	16.617
df844	16.77
h131	17.534
f328	17.69
f656	18.794
f700	19.054
f491	24.661
df698	26.787
f507	27.354
f313	28.193
f386	29.205
df562	29.534
f533	29.83
df619	30.139
df228	30.213
f915	31.569
f690	35.861
df551	36.386
df526	37.043
df804	37.269
df670	37.925
f923	38.74
f644	47.509
f723	48.494
f954	49.579
f1014	49.984
f30	51.727
f321	53.376
f1010	53.769
df421	54.947
f523	55.72
f1069	55.775
df525	56.065
df703	57.816
f1012	59.371
f643	61.334
f708	62.81
group	LG10
f1795	0
f2101	10.09
f1442	13.416
f1137	16.884
f1305	17.813
f1575	20.49
f1557	47.989
f1470	48.02
f1599	48.039
f1597	48.051
f1893	48.089
f1131	48.16
f2160	48.179
f2173	48.209
f1561	48.253
f1202	48.262
f1106	48.285
f1249	48.325
f1923	48.341
f1855	48.362
f1588	48.373
f1288	48.431
f1405	48.466
f2019	48.501
f1740	48.508
f2125	48.619
f1683	48.677
f1962	48.745
f1862	49.23
f1717	49.243
f1200	49.244
f1439	49.244
f1344	49.245
f1660	49.246
f1519	49.25
f1488	49.251
f1672	49.252
f1690	49.253
f1390	49.258
f2055	49.258
f2214	49.259
f1753	49.259
f1133	49.259
f1693	49.259
f1926	49.26
f2232	49.26
f1216	49.26
f1217	49.26
f1529	49.26
f1493	49.261
f1316	49.261
f1341	49.261
f1105	49.261
f1121	49.262
f1262	49.262
f1438	49.262
f1104	49.262
f1889	49.263
f1559	49.264
f1902	49.264
f1708	49.265
f1386	49.265
f1736	49.266
f1112	49.266
f1667	49.266
f1619	49.266
f1355	49.266
f1699	49.266
f1199	49.266
f2103	49.267
f1959	49.267
f2180	49.267
f1951	49.267
f2206	49.267
f2038	49.267
f2161	49.267
f1250	49.267
f1768	49.267
f1952	49.267
f1508	49.267
f1611	49.268
f2073	49.268
f1629	49.268
f1497	49.268
f1191	49.268
f1780	49.268
f2144	49.268
f1618	49.268
f2185	49.269
f1406	49.269
f1538	49.27
f1839	49.27
f1721	49.271
f2202	49.271
f2224	49.273
f1590	49.273
f1558	49.274
f1806	49.274
f1807	49.274
f1392	49.274
f1548	49.274
f1918	49.274
f2223	49.274
f1793	49.274
f1723	49.275
f1808	49.276
f1429	49.277
f1490	49.277
f1530	49.28
f2023	49.281
f1924	49.281
f1969	49.282
f1323	49.282
f1770	49.283
f2036	49.283
f1901	49.287
f1624	49.287
f1276	49.289
f1374	49.293
f2096	49.296
f1774	49.297
f1764	49.297
h400	49.309
h492	49.309
h429	49.314
h423	49.314
f1653	49.826
f2150	49.848
f1337	49.948
f2013	49.994
f2113	50.038
f1565	50.067
f1820	50.114
f1863	50.117
f1164	50.121
f1350	50.141
f1903	50.158
f1449	50.232
f2237	50.28
f1568	50.306
f1567	50.307
f1177	50.31
f1853	50.39
f1536	50.409
f1997	50.435
f1854	50.467
f1701	50.505
f2081	50.523
f1138	50.561
f1113	50.593
h598	64.762
h596	77.475
h420	78.505
h456	79.447
h590	80.47
h593	80.773
h592	80.773
h634	81.488
h490	82.243
h647	82.539
h625	83.416
h638	84.266
f1934	84.348
h477	86.162
f2182	87.218
f1444	87.279
f1842	89.159
group	LG11
f93	0
h78	4.608
f1057	9.786
h322	14.781
f424	16.953
f172	20.033
f551	24.514
h159	28.675
f395	31.562
f755	32.363
h61	32.788
f985	33.309
f99	33.538
f810	33.687
f868	33.831
f565	34.25
f38	34.554
df95	34.793
df100	34.891
df361	34.984
f117	35.029
df256	35.166
h64	35.475
f1030	35.661
f666	35.841
df802	35.847
df793	35.911
f102	35.92
df746	35.949
df511	36.153
f658	36.35
f941	36.39
f1065	36.396
df503	36.645
df281	36.678
df532	37.365
df437	37.992
df407	38.522
f971	39.07
f955	39.32
f825	39.322
f248	39.807
f195	40.284
f496	41.167
df116	41.356
f740	41.443
f733	41.895
f858	42.114
df363	42.338
df270	42.344
f664	42.345
f706	42.347
f2	42.351
f1089	42.355
df244	42.356
df149	42.356
f419	42.357
f192	42.357
f691	42.361
f276	42.365
f279	42.366
f722	42.368
f89	42.388
df683	42.409
df482	42.415
df96	42.425
f519	42.426
df263	42.499
df389	42.514
df604	42.522
f736	42.522
df717	42.675
df235	42.746
f838	43.031
f598	43.347
df765	43.768
f607	43.989
df744	44.294
df416	44.461
f351	44.79
f951	44.878
f545	46.51
df55	47.204
f76	48.226
f549	48.465
f1075	48.493
df553	48.505
df805	48.608
f579	48.699
df821	48.933
df113	49.239
df582	49.926
f240	50.413
f263	50.659
f832	51.459
f400	54.457
f886	59.277
h230	68.18
h255	69.065
f621	69.462
h345	71.448
group	LG12
f393	0
f1074	2.757
h204	14.883
h119	15.777
h120	15.777
h1	16.471
h189	17.605
f356	18.481
df764	19.258
h50	20.811
f168	21.462
f188	21.68
f432	22.447
df859	22.985
df330	23.734
f771	24.283
f354	24.723
f460	25.269
df671	25.299
df257	25.323
df134	25.424
f1021	25.486
df258	26.083
f57	26.399
f21	26.402
df76	26.41
df135	26.421
df827	26.43
df815	26.436
f919	26.453
df160	26.456
df295	26.858
f640	26.953
f949	27.046
df441	27.119
df822	27.161
df531	27.206
df199	27.39
df811	27.405
df453	27.413
f314	27.43
f857	27.437
f602	27.437
f673	27.438
f997	27.438
df699	27.439
df707	27.447
df584	27.452
df638	27.46
f972	27.461
f822	27.461
df586	27.793
df83	27.809
df495	27.837
df790	27.846
h358	27.876
df734	28.138
df90	28.167
df255	28.318
f930	28.324
f371	28.324
f909	28.33
f281	28.331
f517	28.334
df468	28.336
f503	28.345
f652	28.355
df848	28.361
f529	28.363
df451	28.364
df483	28.368
df622	28.37
df840	28.372
df753	28.392
df657	28.414
f1023	28.681
f296	28.89
f777	29.088
f33	29.304
df223	29.364
f787	29.458
f223	30.257
f119	30.812
df1	31.812
f376	34.31
f555	46.897
f554	52.971
f430	57.467
f429	57.804
df554	59.931
f349	64.746
f1051	67.304
f428	72.252
df549	81.016
group	LG13
f993	0
f922	6.39
f44	8.135
f82	15.072
f257	16.38
f133	17.827
df127	18.45
f606	19.246
f648	19.915
df556	20.067
df267	20.172
f780	20.221
df165	20.347
df422	20.399
f439	20.456
f713	20.71
df621	20.792
df715	20.851
f583	20.922
f948	21.391
df207	21.428
df23	21.436
df388	21.442
df118	21.497
df785	21.545
df485	21.557
f39	21.564
f692	21.569
f1043	21.569
f337	21.582
df374	21.593
df353	21.599
f237	21.6
df574	21.654
df846	21.662
df35	21.692
f245	21.726
df72	21.768
df71	21.77
df686	21.798
f271	21.802
df678	21.809
f959	21.841
df446	21.847
df447	21.854
df180	21.915
f488	22.062
h232	22.124
f988	22.218
f60	22.229
f358	22.31
f105	22.403
df402	22.559
f469	22.903
f468	22.903
df460	23.188
f389	23.519
df568	24.118
df432	24.158
df220	24.324
df440	25.055
f1090	25.198
f216	25.658
df868	26.288
h375	26.635
df672	26.8
f548	27.102
f894	27.138
df5	27.275
df94	27.501
df423	27.697
df412	27.822
f144	27.883
f962	28.141
df405	28.455
f315	28.95
f618	29.509
h71	29.567
h155	31.535
h83	36.01
h344	36.385
h132	37.132
h88	37.325
h238	37.496
h240	37.496
h47	37.832
h220	38.429
h149	38.748
f992	38.812
h257	39.081
h56	39.989
h53	40.522
h74	41.839
df246	42.931
df667	46.582
f121	47.104
f1000	47.642
h44	48.797
h77	48.803
df321	49
f781	51.872
df291	52.309
f420	52.659
f56	53.029
df400	53.222
f754	54.931
f753	54.961
f431	57.011
f831	59.03
df290	59.654
f846	60.51
df442	61.045
df741	61.073
df643	61.693
df18	61.797
f116	61.95
f141	61.995
h156	62.217
df833	62.527
f942	63.107
df168	63.724
f225	64.163
f743	65.753
f181	66.667
group	LG14
f1364	0
f1346	0.286
f1877	0.458
f1944	1.052
f2174	1.614
f1330	2.152
f1904	2.343
f1475	2.526
f1725	2.624
f1244	2.774
f2040	2.91
f1454	3.545
f2170	3.708
f1243	3.868
f1796	3.958
f2171	4.34
f1802	4.345
f2179	4.345
f1428	4.347
f1499	4.349
f1687	4.351
h392	4.353
f1648	4.354
f1455	4.355
f1866	4.355
f1745	4.362
f2193	4.366
f1729	4.368
f2034	4.374
f1995	4.376
f2118	4.378
f1456	4.382
f1284	4.405
h462	4.425
h642	4.426
f1726	4.436
f1472	4.45
f1263	4.457
h501	4.51
f1167	4.571
f1718	4.575
f1668	4.67
h510	4.83
h538	4.924
f2072	5.033
f2071	5.039
f1540	5.308
f1564	5.483
h496	5.776
f1474	6.423
f1562	6.675
f2158	6.759
f1458	6.861
f2187	6.951
f1298	7.281
f1146	7.292
h651	7.678
f1677	7.825
h577	7.882
f2107	7.94
f1831	8.722
f1485	9.029
f1123	9.832
f1505	10.29
f2006	14.218
f1385	14.569
f1865	16.008
f1872	16.401
f1824	17.433
f1915	18.082
h464	18.367
h497	18.538
h498	18.538
h432	18.65
h468	18.771
h624	19.319
f2204	19.503
f1272	19.581
h575	22.034
f2093	22.75
f1464	23.419
f1235	23.458
f1461	23.567
f1626	24.06
h483	25.195
h578	25.94
h394	26.521
f1416	26.733
f1096	29.089
h433	29.114
h621	29.971
h560	30.014
h425	30.411
h424	30.411
f1835	31.321
f1652	31.329
f1275	31.72
f1709	31.764
h471	32.547
f1922	34.075
f2117	34.274
f1761	34.655
f2199	34.728
f1207	34.744
f1518	34.752
f1650	34.768
f1905	34.798
f1436	37.173
f1365	37.476
f1649	37.561
f2162	38.129
h518	38.53
h458	38.562
h443	38.712
f1289	38.787
f1563	39.023
h529	39.083
h637	39.289
h528	39.294
f1938	42.539
h475	43.147
f1311	45.305
h436	45.624
f1639	45.916
h502	46.291
h504	46.306
h442	46.638
f1868	46.842
h449	48.005
h473	48.381
h568	48.755
h580	51.709
f1834	53.052
h586	53.42
f1204	56.994
h457	57.031
f1963	60.741
f1860	61.187
f1861	61.275
f1486	61.342
f2222	61.455
f1273	61.48
f1447	61.542
f2043	62.01
f1283	62.494
group	LG15
f259	0
f532	11.611
f330	20.054
f1088	28.12
f301	34.137
f675	37.397
f987	41.155
df603	46.564
h205	46.954
df579	47.338
df403	48.057
f516	48.357
h198	48.498
df372	49.252
f581	49.261
df122	49.321
df99	49.379
df704	49.518
h183	49.726
df284	50.107
f1076	50.167
df767	50.188
df386	50.595
h92	50.904
f718	50.917
f224	50.981
df153	51.216
df449	51.272
df731	51.409
df876	51.86
f239	52.044
h115	52.384
df880	52.412
h121	54.053
f785	55.035
f101	55.779
df238	58.003
f212	61.011
f703	76.023
f1017	86.01
group	LG16
f2148	0
f1469	3.271
f1744	7.103
f1957	8.139
f1293	10.456
f2105	11.846
f1607	14.002
f1282	14.131
f1846	14.526
f1776	14.605
f1897	14.954
f1837	15
f1876	15.053
f1507	15.078
f1819	16.696
f1161	16.732
h547	16.802
f1651	16.894
f1939	17.275
f1114	17.422
f2022	17.634
f1985	17.715
h404	17.922
f1236	17.954
f1158	18.015
f1099	18.032
f1373	18.049
f2119	18.05
f1560	18.087
f2102	18.097
f2100	18.098
f1640	18.099
f1291	18.123
f1956	18.132
f2122	18.148
f1195	18.151
f1408	18.22
f1343	18.221
f1285	18.222
f1520	18.456
f1899	18.608
f1435	18.71
f1724	18.797
f1221	18.799
f1483	18.811
h572	18.857
h441	18.92
h571	18.923
f1984	19.063
f1930	19.071
f1646	19.131
f2026	19.169
h597	19.226
f2167	19.271
f2012	19.321
f1168	19.484
f1712	19.663
f1733	20.136
f2154	20.274
f1335	20.413
f2109	20.978
f1615	22.079
f2064	22.652
f1356	23.426
f2132	26.379
h558	26.458
f1238	27.339
f1239	27.559
f2157	27.771
f1605	27.854
f1523	28.241
f1148	28.639
f1874	29.01
f1466	29.569
f1500	29.622
f1659	29.669
f1181	29.678
f1409	29.743
f2051	30.44
h548	33.135
h534	33.135
h391	33.735
f1510	41.171
h573	43.218
f1509	43.905
f1304	45.599
f1266	46.504
f1103	50.6
f2090	51.855
f1632	52.859
f2083	54.376
f1697	57.561
h606	58.387
h609	59.69
group	LG17
f157	0
f947	14.409
h34	18.909
df84	23.318
h244	26.469
h76	27.323
h184	29.164
h186	29.164
h96	29.5
h316	29.561
h185	29.569
h129	30.828
h293	32.1
h305	33.022
h170	34.428

## Sheet: Consensus map
group	LG1
f258	0
f142	7.39
df193	8.97
m945	11.25
m1005	14.16
m1451	14.5
m353	15.02
dm1411	16.05
m1867	16.38
m1905	17.01
m786	17.1
m1336	17.43
dm499	17.67
f1011	22.94
m1144	23.42
m1469	24.94
m989	26.5
dm896	27.25
m1269	27.78
m449	28.07
dm1018	28.57
m956	28.75
dm376	29.19
m179	29.58
h265	29.66
m656	29.89
dm607	30.15
dm215	30.57
m255	30.63
m1559	30.72
h162	30.73
h224	30.75
m736	30.75
m1371	30.79
m1235	30.88
m425	31.02
m1338	31.16
dm490	31.2
dm15	31.21
m847	31.24
dm1068	31.33
dm1489	31.45
dm1277	31.48
h334	31.5
m1512	31.57
dm1505	31.59
m223	31.59
h65	32.21
m1155	32.41
f465	32.55
dm1350	32.59
m1603	33.08
f28	33.51
f408	34
dm1492	34.05
m2012	34.11
m2011	34.12
df589	35.4
f64	36.1
df803	36.32
m1869	37.11
df629	37.22
df359	37.38
df839	37.5
df89	37.65
m696	37.65
df137	37.67
f362	38.01
df234	38.11
m483	38.11
df188	38.13
h12	38.62
h342	38.94
m1973	39.33
m1770	39.39
f215	39.53
h82	39.65
dm1437	41.56
m58	43.19
h26	43.55
h174	43.78
df849	43.97
m547	44.18
h38	44.18
df365	45.39
h178	45.97
m237	46.42
m815	47.1
m708	48.29
m673	49.25
m1000	50.5
m1052	50.79
m689	50.82
m1450	51.21
m501	51.83
dm798	52.15
m1184	53.82
f728	53.91
f1056	54.34
m1454	55.38
df517	55.9
f572	56.6
df211	57.38
h164	57.71
df592	57.91
h273	58.17
f515	60.22
f478	62.3
f69	63.11
m1768	63.42
dm1315	63.6
h337	63.81
df536	64.3
f979	64.5
f741	64.58
m1729	64.69
f205	64.71
dm1476	64.93
h374	65
df725	65.28
dm1538	65.4
f639	65.42
f392	65.45
dm497	65.57
dm997	65.72
df655	65.81
df673	65.84
f629	65.96
f560	66.03
dm1549	66.08
m78	66.57
m595	66.57
df774	66.58
dm833	66.88
dm1342	67.09
m1591	67.31
dm984	67.58
f543	67.77
f35	68.21
m882	68.36
dm210	68.79
m206	69.13
m132	69.2
m670	69.58
m62	70.28
h266	70.34
f834	70.54
dm512	70.72
m1355	70.81
h116	70.81
f819	70.96
dm916	71.21
h271	71.42
dm1198	71.47
dm305	71.47
dm57	71.49
h368	71.52
m421	71.71
h32	71.8
h363	71.8
dm1371	71.93
m98	72.08
dm436	72.14
h371	72.27
dm260	72.28
dm1111	72.3
dm116	72.46
df862	72.47
dm894	72.51
f7	72.57
m298	72.57
m1689	72.57
m226	72.57
dm292	72.57
m1045	72.58
m416	72.58
dm1291	72.59
dm613	72.59
m405	72.59
m718	72.59
dm541	72.61
dm755	72.62
dm312	72.62
m88	72.64
m434	72.65
dm946	72.67
f1067	72.68
dm1412	72.71
dm969	72.71
m1311	72.74
dm1430	72.75
f15	72.76
df328	72.84
f717	72.92
m430	72.95
m624	73
f398	73
m275	73.12
m2060	73.17
h79	73.18
h10	73.19
m782	73.2
m290	73.41
m1880	73.62
m1057	73.64
m375	73.73
m1213	73.8
m680	73.96
dm1276	74.26
dm1078	74.51
dm1415	74.68
df436	74.75
f1001	74.76
f1078	74.9
m1594	74.94
h210	75.07
df347	75.14
df173	75.15
f160	75.15
f689	75.15
df778	75.2
df241	75.21
df326	75.23
df170	75.28
m1988	75.5
f1045	75.55
df786	75.58
h260	75.63
h262	75.63
f624	75.74
f681	75.89
f589	75.99
df59	76.03
df236	76.04
f201	76.14
df580	76.14
df14	76.15
df438	76.15
f109	76.21
dm835	76.23
df243	76.28
df552	76.37
dm1025	76.39
df305	76.48
f307	76.48
df710	76.53
df537	76.56
df496	76.6
df559	76.61
df371	76.61
f423	76.64
df339	76.65
df288	76.66
f75	76.71
df668	76.72
f348	76.72
df695	76.78
df397	76.79
df140	76.85
df691	76.9
h188	76.94
df874	76.94
m1494	76.98
df414	77
f669	77.06
df145	77.14
f208	77.16
f815	77.2
m283	77.27
f11	77.33
f938	77.42
df62	77.55
df455	77.7
m111	77.76
f638	78
h268	78.18
df387	78.25
h14	78.33
df843	78.63
f504	78.85
df714	79.09
f34	79.38
f636	79.84
df79	79.84
f262	79.97
f154	80.01
f410	80.1
m1487	80.38
f946	80.67
f839	80.94
h378	81
h192	81.12
h380	81.23
f100	81.63
f1084	81.76
h237	81.79
h317	81.88
f744	81.97
h108	82.04
f544	82.17
h296	82.4
dm102	82.83
f908	82.86
dm265	83.51
dm203	83.82
dm1340	83.85
dm225	84.02
dm233	84.41
m1496	84.5
m218	84.56
dm361	84.78
f873	84.85
m75	84.96
dm556	85.24
h110	85.54
m1891	86.01
m1310	86.23
m993	86.48
m1987	86.76
dm1522	88.56
h321	88.8
f952	88.96
f550	90.85
f770	92.65
f1040	95.59
h177	96.14
h216	96.69
group	LG2
f882	0
f25	8.37
f964	15.96
f20	29.62
f764	33.57
f422	34.91
df107	35.58
f145	35.82
df491	37.19
f495	37.67
df190	37.92
h109	38.54
f665	39.22
f204	39.24
f980	39.27
f1046	39.32
h215	39.44
df36	39.72
df344	40.13
df276	40.54
df488	41.1
f813	41.59
m2056	42.33
dm1081	42.36
m1662	42.45
dm1283	42.48
dm751	42.51
m1544	42.52
dm817	42.53
dm1013	42.54
m1174	42.56
dm958	42.56
dm124	42.57
m605	42.58
m972	42.59
m82	42.62
m831	42.62
dm799	42.7
m166	42.71
m167	42.71
m2064	42.74
m1071	42.77
dm193	42.79
m1629	42.81
m1013	42.87
m398	42.95
m1304	42.96
m151	43.12
m1459	43.13
m195	43.13
m898	43.13
m1153	43.13
dm1487	43.58
dm1230	43.59
dm971	43.6
m1944	43.6
m617	43.6
dm69	43.61
dm863	43.61
m1455	43.65
m1499	43.65
m1188	43.65
dm585	43.65
dm1005	43.65
m198	43.65
m2004	43.65
m1626	43.65
m1620	43.65
m87	43.65
m1251	43.66
m49	43.66
dm1069	43.66
dm1191	43.66
dm1509	43.66
dm709	43.66
dm1202	43.66
m1112	43.66
m462	43.66
dm1227	43.66
dm270	43.66
dm304	43.66
dm469	43.66
dm705	43.66
m1069	43.66
m1248	43.66
m1508	43.66
m1551	43.66
m1642	43.66
m1978	43.66
m264	43.66
m289	43.66
m301	43.66
m545	43.66
m711	43.66
m76	43.66
m90	43.66
dm1196	43.66
dm387	43.66
m1008	43.66
m1016	43.66
m1094	43.66
m1095	43.66
m1344	43.66
m1471	43.66
m1509	43.66
m1614	43.66
m1801	43.66
m1922	43.66
dm1020	43.66
dm1514	43.66
dm723	43.66
m1249	43.66
m20	43.66
m2065	43.66
m505	43.66
m679	43.66
dm1136	43.67
dm290	43.67
dm523	43.67
m1325	43.67
m552	43.67
dm383	43.67
dm439	43.67
m461	43.67
m621	43.67
dm1112	43.67
dm140	43.67
dm402	43.67
m1078	43.67
m12	43.67
m1394	43.67
m1713	43.67
m1931	43.67
m293	43.67
m525	43.67
dm110	43.67
dm1289	43.67
dm1362	43.67
dm784	43.67
m1019	43.67
m1205	43.67
m1463	43.67
m1583	43.67
m1724	43.67
m178	43.67
m1932	43.67
dm1494	43.67
dm428	43.67
dm563	43.67
dm779	43.67
dm78	43.67
dm809	43.67
m1484	43.67
m1558	43.67
dm264	43.67
dm284	43.67
m217	43.67
dm953	43.67
dm1349	43.67
dm880	43.67
m586	43.67
m937	43.67
dm405	43.67
dm716	43.67
m1861	43.67
dm1246	43.67
dm273	43.67
m1030	43.67
m1066	43.67
m878	43.67
dm604	43.68
dm897	43.68
m599	43.68
m1874	43.68
dm1024	43.68
m739	43.68
m1283	43.68
m734	43.68
dm79	43.68
dm113	43.68
dm165	43.68
dm766	43.68
dm422	43.68
m1241	43.68
dm991	43.68
m1302	43.68
dm1064	43.69
dm496	43.69
dm55	43.69
m567	44.24
m1918	44.24
m1627	44.25
m1243	44.25
m1814	44.25
m1902	44.28
dm747	44.33
dm657	44.46
m231	44.55
dm848	44.57
dm1022	44.59
m1676	44.63
m183	44.67
dm873	44.68
m1106	44.69
m1697	44.74
m85	44.76
m1754	44.76
m310	44.77
dm1264	44.81
m695	44.86
m1433	44.91
m104	44.93
m1841	44.94
f817	51
f850	51.74
f957	53.49
df661	54.41
df777	54.65
f344	60.41
df303	61.47
h356	62.73
df396	64.16
h29	65.5
f200	66.26
f851	66.77
f207	67.4
f426	67.62
df459	67.77
df273	67.87
df684	68.73
f582	69.56
f828	69.9
f338	69.92
df817	70.3
m1898	72.44
dm1513	73.08
m388	73.21
f305	73.27
df881	73.42
df860	73.44
f17	73.79
df219	74
f965	74.32
df656	74.55
df227	74.73
df39	74.88
df681	74.96
f734	74.98
df771	75.15
df417	75.44
dm1280	75.7
m1554	75.98
m1986	76.64
h55	77.11
df834	77.17
f324	77.95
m1110	78.22
h60	80.05
m1060	81.77
h269	82.45
h126	82.61
f1055	82.68
df68	82.84
f485	82.86
f113	83
f1091	83.16
df883	83.2
h303	83.38
m16	84.07
df200	84.33
f763	86.09
f446	87.77
df266	88.43
f864	88.59
df30	88.67
f880	88.96
df433	89.54
m2033	89.65
f791	89.93
df882	90.19
df120	91.06
m2009	91.21
f699	91.37
dm840	92.19
dm1124	92.27
m674	92.3
h294	93.25
df613	93.36
m1426	94.05
f760	94.11
dm1212	94.3
h22	94.4
df816	94.58
f487	94.83
f14	95.08
f467	95.49
df20	95.58
f893	95.93
dm66	96.24
df808	96.49
df37	96.73
dm530	96.87
df17	97.08
h245	97.32
dm196	97.41
f73	97.79
df195	98.37
f537	98.9
m582	99.67
m321	101.28
f229	101.9
m977	102.63
group	LG3
dm520	0
m890	1.75
dm669	3.75
m130	5.08
dm430	8.63
m1053	9.04
m1474	10.14
m1473	10.64
dm1331	12.93
dm1376	13.56
m1418	14.18
dm1009	16.33
m1527	20.07
m592	20.99
m1476	22.82
m1230	22.82
m401	22.84
m520	22.89
m2054	23.01
dm231	23.01
m1139	23.23
dm550	23.86
f114	24.19
dm73	24.83
m942	25.07
dm147	25.45
dm1185	25.85
m152	26.05
dm1344	26.75
m1197	26.81
dm1498	26.89
dm908	27.66
m875	33.86
m1593	34.44
m1126	35.53
m1503	35.9
dm768	36.03
m1170	36.62
m633	36.63
m883	36.87
m1407	37.58
m931	38.37
m1212	38.68
f827	39.19
dm770	39.35
m974	39.72
m661	39.86
f50	40.17
dm453	40.53
m1259	40.78
df770	41.64
m1274	41.78
m1384	41.93
dm1348	42.35
m1652	42.41
df739	43.4
f1044	43.57
f378	43.69
f438	43.91
m907	44.15
h84	44.16
h324	44.34
h48	44.37
f88	44.39
m1346	44.45
f332	44.48
h332	44.66
h144	44.66
h246	44.67
f77	44.9
f335	45.03
dm1056	45.03
dm1518	45.17
m1316	45.24
df861	45.25
m1372	45.39
df835	45.49
df798	45.51
df504	45.51
m133	45.56
df293	45.59
f417	45.63
df666	45.63
dm294	45.64
df28	45.64
f359	45.66
m619	45.66
f12	45.67
f1020	45.67
df781	45.67
f311	45.67
f925	45.68
f821	45.68
df727	45.69
df775	45.7
df271	45.71
df845	45.73
m952	45.73
df4	45.78
f227	45.83
h336	45.84
m1280	45.85
h253	45.95
df121	45.96
dm1141	46.12
h181	46.24
dm1474	46.29
f65	46.31
h235	46.55
h270	46.66
h329	46.85
h348	47
m2043	47
h323	47.08
h304	47.1
m1708	47.34
df527	47.34
m1991	47.86
h325	47.95
f999	48.14
h346	48.29
h347	48.29
h114	48.3
h203	48.34
h206	48.4
h207	48.4
h274	48.45
h118	48.46
h208	48.47
h310	48.48
h331	48.8
h330	48.88
h277	48.97
df171	49.29
h228	49.44
h288	49.79
h291	49.79
df205	49.92
df78	50.42
h157	50.56
f158	50.72
dm945	51.36
h150	51.38
m676	51.45
f477	51.48
h98	51.57
m1971	51.71
f766	51.74
m260	51.8
m1723	51.86
h313	51.89
h315	51.96
dm974	52.11
m997	52.15
dm76	52.16
m1727	52.2
m1695	52.25
dm1481	52.3
m721	52.3
dm1050	52.39
f542	52.54
m715	52.78
dm192	52.82
m1472	52.83
m577	53.86
h275	53.93
m1340	54.07
dm693	54.38
dm4	54.61
m177	54.79
m1816	55.01
m859	55.06
m455	55.09
dm266	55.16
dm740	55.18
m112	55.21
m1159	55.22
dm954	55.24
m426	55.3
dm1083	55.32
m97	55.36
m949	55.46
h236	55.47
m1231	55.48
dm1293	55.5
dm488	55.56
dm1076	55.62
dm1539	55.63
dm322	55.65
m834	55.65
dm551	55.65
m1924	55.66
dm222	55.67
dm371	55.68
dm1441	55.7
dm749	55.72
dm1134	55.72
dm628	55.76
dm1093	55.76
dm1087	55.76
dm711	55.77
dm49	55.77
dm32	55.78
dm929	55.78
dm358	55.79
dm1287	55.8
m1018	55.8
dm790	55.81
dm742	55.81
dm578	55.81
dm1240	55.81
m1122	55.82
m948	55.82
m1565	55.82
m580	55.83
m542	55.83
dm895	55.84
m181	55.84
dm1003	55.84
dm318	55.85
dm820	55.85
dm1084	55.85
dm129	55.85
dm683	55.86
dm208	55.86
dm761	55.86
m1910	55.87
dm1507	55.88
dm502	55.88
dm1313	55.88
dm1359	55.9
dm374	55.96
m1963	56.03
m1675	56.11
m1757	56.19
dm1040	56.19
dm623	56.29
m563	56.29
dm1216	56.3
dm998	56.34
m796	56.36
m1134	56.37
dm1271	56.37
m204	56.37
m1712	56.38
m1745	56.38
m371	56.38
m213	56.39
m1775	56.39
dm559	56.4
dm1176	56.42
dm1014	56.43
dm878	56.43
m356	56.45
m306	56.45
dm489	56.48
m929	56.51
dm1491	56.55
m451	56.58
m1637	56.75
dm539	56.81
m581	56.86
dm302	56.92
dm725	56.92
m1580	56.96
m53	57.04
m1535	57.26
dm72	57.33
dm40	57.55
m1392	57.67
f1066	57.89
m1766	57.9
m846	57.99
dm656	58.24
m707	58.32
m35	58.4
m1158	58.48
m1653	58.64
m45	58.72
dm274	58.98
dm662	59.16
dm842	59.36
dm1241	59.55
m788	59.74
dm121	59.84
m1834	60.45
m1622	60.75
m1751	60.9
m473	60.98
dm493	61.45
m1383	62.04
m1396	63.59
m1180	64.69
df759	67.27
f937	70.99
group	LG4
m478	0
m1925	2.21
m196	10.17
m637	14.97
m1482	17.41
m1130	22.42
h112	27.58
m1550	29.88
m1687	31.07
dm403	32.49
m1667	32.81
dm1059	33.53
dm1503	33.74
dm1468	34.16
dm199	34.51
dm849	34.64
dm155	34.88
dm860	35.1
m389	35.26
m1941	35.84
dm1129	35.99
dm1154	36.15
m1575	36.57
m826	36.81
m1826	37.05
dm1167	37.27
m564	37.59
dm985	37.76
m368	37.78
m774	37.78
dm643	37.79
dm1275	37.89
m512	37.98
m1366	38.02
m841	38.08
dm277	38.15
dm243	38.2
m807	38.25
m331	38.33
dm11	38.4
m350	38.5
dm1168	38.66
m881	38.67
m338	38.67
m880	38.68
dm1294	38.72
dm126	38.78
dm599	38.85
dm531	38.87
dm366	38.91
dm399	38.94
m1151	38.95
dm417	38.97
m1926	38.98
dm1530	39
dm1031	39.01
m2021	39.02
dm715	39.09
dm250	39.11
m427	39.13
dm131	39.24
dm919	39.29
m2034	39.29
dm276	39.3
dm1312	39.34
m402	39.34
dm317	39.35
dm978	39.35
dm75	39.36
dm738	39.36
dm77	39.37
dm158	39.38
dm1106	39.39
m81	39.39
m1875	39.39
m30	39.4
m806	39.4
m1692	39.41
m776	39.41
m1300	39.41
dm1039	39.41
m1326	39.41
m1846	39.41
m330	39.41
m496	39.42
m77	39.42
dm122	39.42
m1566	39.42
dm1337	39.42
m429	39.44
dm600	39.45
dm1015	39.45
dm1130	39.48
m1466	39.48
dm513	39.56
dm775	39.65
m1163	39.7
m1179	39.76
dm1210	39.8
dm1105	39.85
m214	39.93
dm764	39.96
m1673	40.02
dm247	40.07
m622	40.1
m422	40.15
m1742	40.19
m1741	40.2
m1804	40.37
m1541	40.43
m783	40.6
m1240	40.62
dm458	40.65
dm936	40.71
m1896	40.71
m842	40.72
dm419	40.85
m920	41.07
dm924	41.25
m773	41.33
m584	41.37
m1735	41.5
dm758	41.65
dm1543	41.73
dm589	41.86
m775	42.19
m417	42.85
m490	42.95
m1204	43.28
m982	43.42
m2068	43.65
dm98	43.96
dm1554	44.08
dm375	44.2
m23	44.4
dm414	45.01
m1956	45.28
m149	45.47
m1010	45.49
m146	45.56
m832	45.82
dm1045	46.17
m714	46.23
dm617	46.47
dm1377	46.85
m102	47.41
dm67	47.72
m1937	47.83
m315	48.04
m26	50.32
m1291	51.56
m1936	54.15
m1540	55.45
f918	58.31
m120	62.19
m1573	62.97
f861	66.38
m724	68.62
f746	70.17
dm867	70.42
m110	70.68
df352	70.83
f399	71.63
df206	71.82
f650	72.06
df210	72.32
f1041	72.33
df837	73.76
f510	73.89
df736	74.11
m1181	74.27
df565	74.32
df533	74.58
h152	74.58
df147	75.18
h41	75.29
df382	76.38
f870	76.96
dm810	77.81
m654	77.9
dm204	78.36
f246	78.66
f1002	79.27
dm1085	79.47
dm892	79.77
dm1404	79.95
m1128	80.01
dm898	80.06
dm1235	80.19
dm815	80.2
dm1173	80.2
dm17	80.22
m1480	80.41
df368	80.51
df718	80.55
df252	80.8
h133	81.55
df268	81.61
h147	81.71
m598	81.98
dm1440	82.43
h80	82.62
dm444	82.69
dm229	82.83
df687	83.62
m1601	83.62
df749	84.51
f853	84.97
f990	85.45
df454	85.94
df230	86
dm935	86.14
h54	86.15
f135	86.89
df658	87.56
df801	88.35
m211	89.15
f466	89.29
f8	90.71
m201	90.77
f48	92.31
f264	93.89
f379	94.82
df557	95.08
f6	95.38
f159	95.51
f558	95.71
f13	95.93
f757	96.33
df15	96.51
df10	96.6
df497	96.66
df693	96.74
df185	96.92
df443	97.04
df505	97.05
f906	97.05
df410	97.07
f765	97.07
f826	97.07
f98	97.07
df679	97.08
df501	97.09
df566	97.1
df692	97.1
df499	97.13
df596	97.14
df358	97.16
df648	97.17
df689	97.17
f336	97.18
df306	97.19
df44	97.21
df722	97.44
df315	97.53
f863	97.55
f679	97.63
df194	97.72
h219	97.74
df651	97.84
f218	98.01
f862	98.22
f302	98.34
df569	98.74
df161	99.41
f856	99.89
f1054	100.41
f250	101.09
f738	101.69
f367	102.61
df144	103.57
f502	104.27
f176	114.01
f310	125.01
f455	126.81
f812	131.17
df711	137.17
f67	141.16
f394	150.37
group	LG5
h542	0
h428	0.52
h535	0.77
h646	1.02
m2870	1.22
m2869	1.96
h619	5.91
h539	10.26
h480	10.91
f2168	11.2
f2129	11.7
h567	12.17
h648	12.2
h402	13.33
h565	13.54
f1453	13.57
f1465	13.77
h435	14.36
f1100	14.42
f1828	14.66
h465	14.75
h489	14.82
h409	14.83
h522	14.84
h460	14.85
f1829	15.18
f1134	15.27
m2236	15.31
f1115	15.47
f1799	15.62
f1122	16.23
f1227	16.39
m2363	16.44
m2840	17.23
f1946	17.27
h503	17.32
h532	17.36
f1329	17.5
f1655	17.52
f1379	17.74
m2293	18.2
f2200	18.52
f1685	18.7
m2354	18.7
m2459	18.89
h415	19.14
f1462	19.18
f1790	19.21
f1407	19.22
f1950	19.22
f1762	19.23
f1126	19.24
f1226	19.25
f1809	19.26
f1211	19.28
f1746	19.3
f1145	19.3
f1625	19.31
f1757	19.35
f1943	19.37
m2365	19.37
f1843	19.38
f1149	19.39
f2097	19.41
f1411	19.42
f1747	19.49
m2493	19.52
f2037	19.53
m2418	19.68
m2166	20.35
f1388	20.37
h419	20.41
f1119	20.42
f1260	20.42
m2795	20.46
f1593	20.6
f1362	20.77
m2867	20.77
f1332	21.12
m2583	21.26
m2683	21.44
f1602	21.54
h574	21.56
f1377	21.61
m2815	21.92
m2195	21.96
m2569	22.03
m2622	22.08
m2621	22.09
m2081	22.1
m2817	22.1
m2748	22.17
f1180	22.24
m2897	22.29
m2516	22.3
m2807	22.4
m2652	22.47
m2725	22.48
m2724	22.49
m2258	22.84
m2153	22.85
m2600	22.86
m2746	22.87
m2331	22.88
m2204	22.89
m2250	22.9
m2707	22.91
m2779	22.91
m2816	22.91
m2478	22.91
m2627	22.91
m2561	22.91
m2761	22.92
m2124	22.92
m2489	22.92
m2660	22.92
m2836	22.92
m2780	22.93
m2179	22.93
m2170	22.93
m2786	22.93
m2137	22.93
m2522	22.93
m2925	22.93
m2380	23.04
m2646	23.04
m2575	23.26
m2824	23.27
m2874	23.27
m2142	23.27
m2243	23.28
m2601	23.28
m2332	23.39
m2672	23.54
m2210	23.63
m2393	23.65
h417	23.68
m2521	23.9
m2655	24.1
m2769	24.67
m2591	24.73
m2508	24.78
m2304	25.47
m2637	26.04
m2835	26.22
m2071	26.22
m2239	26.47
m2265	26.61
h607	27.52
h584	27.65
h486	28.03
f1381	29.01
m2196	29.08
m2631	29.42
f2235	29.47
f1994	30.09
f1589	30.46
h517	30.71
m2369	30.84
m2426	30.85
m2264	30.95
h407	30.98
m2763	31.03
m2768	31.03
m2685	31.03
m2423	31.03
f1394	31.2
m2180	31.4
m2267	31.53
m2808	31.77
f1380	31.87
m2921	31.92
m2104	31.99
m2573	32.96
f2130	32.99
h466	33.02
m2448	33.04
f1421	34.29
f1991	34.64
f1735	34.64
f1645	35.64
m2883	36.44
f1402	36.88
f1814	37.04
h412	37.75
f1155	38.13
f1591	38.22
h494	39.04
f1232	39.61
m2326	39.63
f2149	39.67
f2047	39.83
h396	40.4
m2747	41.39
f1418	41.66
f1887	41.69
f1955	41.88
f1954	41.92
f1616	43.17
f1990	43.7
f1964	43.73
f1879	43.75
f1318	43.79
h569	43.93
f2106	44.03
m2452	44.05
f2115	44.14
m2876	44.45
h388	44.93
f1656	45.08
f1271	45.2
f1581	45.25
h531	45.44
f2114	45.6
h499	46.12
m2447	47.83
f1252	48.17
f2142	48.78
h570	49.38
f2077	49.82
f2140	51.46
f2058	52.44
f1487	52.45
f2065	52.5
f1811	53.9
f1174	54.38
m2842	54.81
f1094	54.92
f1213	55.09
f1212	55.15
f2124	55.26
f1805	55.28
f1958	55.71
f1633	56.45
f1592	57.57
m2498	60.78
f2181	61.43
m2517	61.52
f1594	61.53
m2374	63.63
m2864	64.06
m2863	65.31
m2539	68.48
m2409	68.73
m2515	68.94
m2139	69.02
m2078	69.9
f1906	70.49
m2585	70.71
f2031	71.49
m2581	71.88
m2200	72.03
m2632	72.05
m2492	72.27
m2209	73.04
f1596	73.31
m2502	73.45
f2164	73.95
m2089	74.36
f2205	74.54
m2244	75.11
m2352	76.75
m2450	78.68
m2208	79.31
m2070	79.71
m2214	80.16
m2915	80.5
m2443	80.71
m2356	81.53
m2420	82.35
m2611	82.48
m2610	82.53
m2298	82.87
m2171	83.49
m2254	83.93
group	LG6
m2280	0
m2510	7.83
m2173	9.51
f1976	9.65
m2277	10.38
h478	11.03
h479	11.93
h605	12.16
h446	12.21
m2547	12.4
h454	13.54
f1750	13.73
h612	14.13
m2820	14.43
m2509	14.8
m2476	15.76
f1881	16.95
h543	17.79
m2689	17.95
h470	18.04
f1890	19.38
m2673	19.96
f1728	20.39
h579	21.58
h426	23.57
f2061	23.82
m2846	26.21
f2020	27.51
m2283	28.81
m2386	29.63
m2789	29.95
h600	31.11
m2764	31.12
m2106	32.14
h519	32.27
h520	32.27
m2920	32.39
m2609	32.64
m2090	33.43
h554	33.73
m2118	33.88
h431	34.16
f1267	34.26
f1396	34.98
f1347	35.6
h645	35.98
m2741	36.24
m2854	36.71
f1583	36.78
f1765	37.03
f1679	37.21
f2079	37.92
f1517	38.4
f1663	39.16
f1415	39.65
h632	39.83
m2914	40.19
m2134	40.86
h633	41.07
m2848	41.52
m2299	42.01
m2466	42.36
m2736	42.57
m2230	42.62
m2487	42.68
m2647	43.14
m2702	43.2
m2878	43.77
m2129	43.81
m2773	43.81
m2810	43.81
m2446	43.88
m2722	43.9
m2343	43.94
h594	44.04
m2607	44.22
h540	44.26
m2889	44.74
m2358	44.77
m2623	44.85
h507	45.06
m2827	45.29
m2688	45.63
m2843	45.64
m2370	46.54
f1222	46.69
m2350	47.01
f1265	48.79
f1295	51.86
f2229	52.93
m2772	53.38
m2093	54.06
m2650	55.29
f1756	55.74
f1448	55.82
m2714	57.63
f1940	57.98
m2341	58.52
f1432	58.96
f1312	59.51
f2094	59.88
f1339	60.55
m2287	61.06
h595	61.47
f1622	61.5
f1941	61.59
f1720	61.77
f1763	62.06
h472	62.29
f1845	62.39
f1166	62.43
f2049	62.46
f2123	62.51
f1108	62.57
f1300	62.99
f1491	63.11
f1492	63.13
f2198	63.45
f1841	63.73
f1703	63.89
f1801	63.95
f1340	64
f1937	64.02
f1786	64.06
f1531	64.15
f1194	64.21
f1193	64.22
h549	64.66
f1264	64.67
f1417	64.68
f1988	64.7
f1711	64.71
f1383	64.71
f1118	64.71
f1319	64.72
f1800	64.72
f1823	64.72
f1553	64.72
f1160	64.73
f1942	64.73
f1545	64.74
f1157	64.74
f1361	64.74
f1443	64.74
f1716	64.74
f1127	64.74
f1187	64.74
f1908	64.74
f1477	64.74
f1494	64.74
f1771	64.74
f1778	64.74
f2063	64.74
f1457	64.75
f1782	64.75
f1598	64.75
f1636	64.75
f1864	64.75
f1539	64.75
f1644	64.75
f1665	64.75
f1783	64.75
f1932	64.75
f2054	64.75
f1522	64.75
f1914	64.75
f2017	64.75
f2016	64.76
f1120	64.76
f1773	64.76
f2178	64.76
f1382	64.76
f1755	64.76
f1233	64.77
f1759	64.77
f2029	64.77
h613	64.77
f1387	64.77
f1664	64.77
h386	64.77
f1286	64.78
h523	64.78
h618	64.78
h469	64.78
f1911	64.78
f1431	64.78
f1516	64.78
f1949	64.8
f2172	64.81
f1741	64.81
f1107	64.85
f1395	65.1
f1240	65.11
f1478	65.14
f1730	65.17
f1095	65.21
f2207	65.36
f1689	65.5
f1933	65.61
f1159	65.64
f1440	65.67
f2005	65.73
f1370	65.75
f1947	66.08
f2234	66.38
f1225	66.43
f1290	66.46
f1504	66.46
f1713	66.61
f1189	66.67
f1738	66.93
f1277	67.13
f1434	67.45
m2253	67.46
f1245	67.5
f1670	67.53
m2464	67.63
f1635	67.92
f1821	68.28
f1610	68.39
f1875	68.68
f1601	69.03
h421	69.08
m2735	69.43
f1999	69.84
f2226	70.02
m2212	70.97
m2281	71.27
f1101	72.17
f1657	72.74
h488	73.13
m2916	74
m2615	74.41
m2223	74.67
h650	75.17
m2305	75.52
m2324	76.04
m2412	77.45
h556	77.97
h641	78.27
m2440	78.91
m2396	79.2
m2548	79.37
m2578	79.74
f1354	80.11
m2248	80.16
f2032	80.67
f1208	80.68
m2531	80.97
m2454	81.27
f1822	81.74
m2751	82.04
m2544	84.32
f2217	84.91
m2814	84.96
h639	86.02
h640	86.02
m2400	86.58
m2289	86.73
m2877	86.77
m2630	86.92
m2643	89.32
m2353	89.62
m2172	89.97
m2500	90.69
m2832	91.36
m2357	91.98
m2551	93.57
m2549	95.07
m2550	95.7
m2813	97.26
group	LG7
f696	0
m785	18.78
f190	21.03
df470	22.97
m441	23.2
m943	26.1
df577	26.25
f471	27.92
f512	30.17
f269	33.45
m749	35.33
f452	35.5
h122	36.54
h86	36.93
m21	38.06
f500	38.17
h58	39.31
m964	39.72
f300	39.77
f413	40.38
f457	40.85
m415	41.37
df494	41.4
m1900	41.69
df541	41.71
f294	42.07
f509	42.62
f686	42.8
m1621	42.94
f482	43.75
m37	44.27
f196	44.3
dm824	45.28
df409	45.36
f562	45.54
f917	45.99
f153	46.39
dm91	46.59
dm1339	46.84
m324	47.24
dm241	47.56
dm543	47.9
h370	48.07
dm1248	48.17
dm875	48.32
h72	48.54
m1513	48.61
dm236	49.04
m1821	49.3
m370	49.4
m1288	49.47
m279	49.55
dm1249	49.83
dm621	49.85
dm167	49.89
m1577	49.93
dm1042	49.94
dm395	49.97
dm1548	50.03
dm1373	50.05
dm454	50.07
dm332	50.13
dm62	50.14
m820	50.15
m632	50.15
dm889	50.15
dm857	50.16
dm966	50.23
dm467	50.28
dm1255	50.28
dm385	50.28
dm1429	50.4
dm1535	50.47
m1404	50.58
m1796	50.6
dm1054	50.62
m1542	50.64
dm1211	50.77
dm938	50.96
dm355	51.64
m1001	52.66
m445	53.21
m530	53.83
m792	54.23
h113	54.7
df320	55.75
dm257	56.05
h45	56.11
dm357	56.19
df319	56.26
h67	56.32
dm463	56.46
dm1187	56.61
m1176	56.84
df633	56.86
dm301	57.06
f186	57.07
df685	57.13
f85	57.19
dm1448	57.21
df795	57.47
df175	57.5
df728	57.68
dm1098	57.86
f210	57.91
df101	57.95
df208	57.96
f5	58.02
f381	58.07
df630	58.23
f794	58.49
f561	58.51
df853	58.54
m1343	58.61
df425	58.62
df237	58.63
df752	58.63
df782	58.64
f715	58.66
df542	58.67
df639	58.69
h99	58.7
df632	58.74
df780	58.74
h200	58.8
h239	58.82
m908	58.84
df81	58.9
df151	58.93
df610	58.96
df560	59.03
dm431	59.14
f323	59.39
f1063	59.67
df539	59.7
f569	59.79
df705	60.11
m219	60.22
f288	60.54
df162	60.58
f173	60.59
df338	60.67
f326	60.7
m1113	60.7
dm1153	61.5
dm1434	61.69
m1703	61.71
h218	62.06
dm1463	62.12
h351	62.32
m119	62.44
h7	63.98
h226	65.23
m1105	65.39
h140	66.26
m544	66.52
f147	66.66
dm625	66.9
h106	68.04
h107	68.04
h353	68.33
dm800	68.43
df602	68.78
df302	69.2
m1294	69.56
h327	69.63
m1761	70.59
m1892	71.06
m36	71.07
m748	71.18
h2	71.42
h233	71.46
f932	71.68
f299	71.97
df783	72.46
f449	72.78
dm423	72.85
h161	73.38
dm1023	73.43
h57	73.56
h168	73.76
dm968	74.26
f809	74.52
h241	75
f164	75.14
h247	75.18
df224	75.29
df129	75.3
f808	75.3
f1083	75.3
df856	75.31
f518	75.31
df636	75.39
df477	75.48
f199	75.49
f167	75.49
f580	75.62
df463	75.67
f49	75.69
df682	76.26
dm1072	76.87
df694	77.23
f571	77.29
df340	77.41
f18	77.44
df529	77.88
f578	79
df456	79.2
df700	79.22
df125	79.41
f926	79.45
f872	79.46
f409	79.61
f732	80.43
h90	80.53
h300	81.02
f758	81.29
m373	81.57
m1752	82.14
h134	82.8
h136	82.85
h355	83.34
h211	84.76
df408	85.89
df54	88.44
df799	88.48
df523	88.63
df146	88.74
df773	89.75
f911	91.86
f848	92.34
df307	92.58
m1756	92.79
df593	92.9
[truncated: 1,911 more rows]
